# Supplementary material for: Identification of differentially expressed genes associated with ferroptosis in ulcerative colitis
Source: PLoS One. 2025 Jul 29;20(7):e0327990. doi: 10.1371/journal.pone.0327990 (PMC12306769; doi:10.1371/journal.pone.0327990)
Supplement: S1 Table — (CSV) [file pone.0327990.s001.csv]

id	logFC	pvalue	p.adj	anno	sign
206784_at	-5.98950093776232	6.09967444622653e-06	0.00049116303438503	AQP8	Down
209752_at	5.68503023712296	0.000530311520870591	0.00870975740570729	REG1A	Up
205886_at	5.18372686099869	0.00114113693440853	0.0147602701416575	REG1B	Up
219795_at	5.001097137957	8.27451987398126e-07	0.000157926369800098	SLC6A14	Up
204475_at	4.96157226463542	1.30215677622881e-06	0.000202915085149817	MMP1	Up
205815_at	4.77153374897299	0.000695012195781636	0.0104812299549949	REG3A	Up
205828_at	4.67994263145098	1.5956713127472e-05	0.000873306596841374	MMP3	Up
219727_at	4.65460159480221	7.28502643081409e-05	0.00224399335270288	DUOX2	Up
212657_s_at	4.53421301716023	8.37502505513856e-08	5.58420115719148e-05	IL1RN	Up
204855_at	4.36120471903953	3.68643680271824e-07	0.000104977048014906	SERPINB5	Up
209735_at	-4.29124459832975	2.18765981203759e-06	0.000277518097965558	ABCG2	Down
207529_at	4.25330724578181	0.00174766268686414	0.0199312674770173	DEFA5	Up
209395_at	3.92734729507066	9.62742546502407e-05	0.00269531507280479	CHI3L1	Up
207814_at	3.81567778919678	0.00115389400450682	0.0148795176170779	DEFA6	Up
202917_s_at	3.81420089134651	0.00425659359006223	0.0374102643524598	S100A8	Up
223447_at	3.7144066332765	2.06076916631132e-07	8.16467783826603e-05	REG4	Up
230615_at	3.64752861618235	0.00014307483917449	0.00350475664510092	DUOXA2	Up
207214_at	3.57196674791062	1.58853248885064e-07	7.54178717986566e-05	SPINK4	Up
208383_s_at	-3.45549205275922	4.56627506330445e-05	0.00166662943315201	PCK1	Down
207502_at	-3.36773643893388	3.79807084721796e-05	0.00146835393012181	GUCA2B	Down
212531_at	3.32834867941437	4.65870555962723e-05	0.00168726750393175	LCN2	Up
229230_at	-3.31391525388742	0.00122146396874317	0.0154986174265567	SLC51A	Down
41469_at	3.30464717946804	0.000173402794463228	0.00399237668094129	PI3	Up
204607_at	-3.26298482215265	0.000139253826117763	0.00345632233728383	HMGCS2	Down
224412_s_at	-3.2628449157065	1.132897921222e-05	0.000706284992506417	TRPM6	Down
214598_at	-3.25764514822708	0.000773632141370346	0.0112585406785796	CLDN8	Down
243669_s_at	-3.22346362221777	5.58966948161173e-05	0.00189350977402996	PRAP1	Down
205680_at	3.2135662081616	0.000221432840086008	0.00472738794677956	MMP10	Up
217388_s_at	3.1408246712638	6.32518900309297e-05	0.00204318055986554	KYNU	Up
220435_at	-3.00711026664652	2.24841282974673e-06	0.000280027269855131	SLC30A10	Down
202504_at	2.97975566624508	1.41909194616422e-06	0.000214333845736268	TRIM29	Up
208250_s_at	2.97733119795838	0.00216411772191861	0.0232461957654028	DMBT1	Up
209993_at	-2.95947456171265	6.94421870109302e-06	0.000528558478703686	ABCB1	Down
214974_x_at	2.90222816702546	0.00729579562816632	0.0548162190421868	CXCL5	Not sig
210397_at	-2.84459400245337	1.0855638101655e-06	0.000182065034726377	DEFB1	Down
201666_at	2.83981134946434	2.3460447778525e-06	0.00028889639240785	TIMP1	Up
206149_at	-2.83839729908122	9.3492681006016e-05	0.00265543497870334	CHP2	Down
212768_s_at	2.81896091068933	8.79110139282192e-05	0.002539109712903	OLFM4	Up
207003_at	-2.81892629696817	0.000222605170145719	0.00473995583690122	GUCA2A	Down
219669_at	-2.81825830140835	3.20557449678763e-05	0.00132506163869262	CD177	Down
204470_at	2.81622477791461	0.00167872261243998	0.019347419653279	CXCL1	Up
202376_at	2.80483351964633	0.00249811515256764	0.0257366583694433	SERPINA3	Up
205799_s_at	-2.77464882557007	0.000344245505597883	0.0064215704601038	SLC3A1	Down
205513_at	2.76690430183071	0.00158991336131025	0.0185983125865721	TCN1	Up
225681_at	2.76303348028652	0.000223366727231058	0.00474643443892659	CTHRC1	Up
208209_s_at	2.74539249934317	0.000175204530701835	0.00402661106184231	C4BPB	Up
220655_at	2.74150392350781	0.00205418285601873	0.0224266069594297	TNIP3	Up
203535_at	2.71116022417376	0.00124631561111841	0.0157336194961669	S100A9	Up
205654_at	2.70509112521771	0.0016960234041359	0.0194770173537346	C4BPA	Up
224959_at	-2.68866642485707	9.97057348373273e-05	0.00276721373209689	SLC26A2	Down
220786_s_at	-2.66899006609487	0.000134104409656648	0.00336955817921748	SLC38A4	Down
204580_at	2.666307250692	0.000432719812174806	0.00753950150753905	MMP12	Up
201645_at	2.65465081771461	0.000373493465184978	0.00680465018626747	TNC	Up
205479_s_at	2.62095800632153	0.000658887019371756	0.0101335155510973	PLAU	Up
210133_at	2.5857633445353	0.000255335468970343	0.0052197111952963	CCL11	Up
204007_at	2.57820918297656	0.000847714212229085	0.0119981295763979	FCGR3B	Up
1554485_s_at	-2.56839919799219	6.2858193865039e-06	0.000500987135505978	TMEM37	Down
205220_at	2.56602523795999	0.00267665265086956	0.027016057538544	HCAR3	Up
217546_at	-2.53342250204341	0.000947999069418084	0.0129429992045244	MT1M	Down
201818_at	2.50575824980101	3.13286112368491e-06	0.000336520986124701	LPCAT1	Up
236351_at	-2.50527488734979	3.74735962233949e-06	0.000372521613366203	DPP10-AS1	Down
210029_at	2.5044909694963	0.00411268573190309	0.0365152796998704	IDO1	Up
207850_at	2.47573950347406	0.000958262219590084	0.0130231518813047	CXCL3	Up
207251_at	-2.45949395666715	0.00125985328390971	0.0158496268517633	MEP1B	Down
202768_at	-2.44220403043137	0.0137176077911071	0.0856962555380832	FOSB	Not sig
219948_x_at	-2.43949800832135	0.000268467406789043	0.00539054552559344	UGT2A3	Down
241031_at	2.42855528204448	0.000203720803600317	0.00445715683747393	C2CD4A	Up
227048_at	-2.4281740618204	9.52513809096636e-05	0.00268585314658889	LAMA1	Down
1555950_a_at	2.42426361734216	1.44165872244198e-05	0.0008193626886644	CD55	Up
219155_at	2.42112310846667	5.72900252384908e-08	5.05214859663627e-05	PITPNC1	Up
203915_at	2.4179458839941	0.00458308766864691	0.0395549042278248	CXCL9	Up
205950_s_at	-2.38688687989965	0.00901382254378884	0.0636239023472314	CA1	Not sig
229816_at	-2.38363200034729	1.19635399258717e-06	0.000193522646581964	WDR78	Down
213338_at	2.37937628548539	1.49302358375636e-05	0.000836383856986464	TMEM158	Up
241703_at	-2.37844828049499	7.27592384365175e-07	0.000147885180725524	RUNDC3B	Down
218844_at	-2.3650088926034	1.04904576012406e-05	0.000684446025474739	ACSF2	Down
207051_at	-2.36206980609309	5.97462028028321e-06	0.000486521934506198	SLC17A4	Down
206336_at	2.36191872172594	0.00368765263114623	0.0338394873898725	CXCL6	Up
202888_s_at	-2.35062240970489	0.000433766143565007	0.00755051381706996	ANPEP	Down
211959_at	2.34600436228616	0.000481578850982211	0.0081341747536152	IGFBP5	Up
236219_at	-2.31940719628891	2.75101039407659e-07	9.28199026431632e-05	SLC35G1	Down
202859_x_at	2.31031568634878	0.0420410935468993	0.184463268572082	CXCL8	Not sig
210675_s_at	-2.27921736473703	1.9208726408166e-05	0.000971542198303864	PTPRR	Down
201438_at	2.27592942598884	0.000257801726632219	0.00525160559002108	COL6A3	Up
219937_at	-2.27392586012713	5.62474250113566e-07	0.000132460523578173	TRHDE	Down
229831_at	-2.27155616847514	2.4193183772606e-05	0.00111814228467222	CNTN3	Down
218469_at	2.24639358843071	0.00895477121675243	0.0633051611424798	GREM1	Not sig
238143_at	-2.22542220408498	0.000167861530489678	0.00390379803467594	LYPD8	Down
202236_s_at	-2.22406360030519	4.03320480563488e-06	0.000390296410310135	SLC16A1	Down
212942_s_at	2.21338715322445	0.00327226253228788	0.0311257748700139	CEMIP	Up
227628_at	2.21041302577078	2.81236174949896e-06	0.000312510864298556	GPX8	Up
226621_at	2.2037840667876	3.01482692593836e-05	0.00127917976639309	OSMR	Up
206632_s_at	-2.19208009889476	7.0721298711479e-07	0.000146453420446288	APOBEC3B	Down
205067_at	2.1870129781087	0.00888349468434119	0.0629033361566261	IL1B	Not sig
202998_s_at	2.17831945103798	0.000848450030916775	0.0120054361905732	LOXL2	Up
220834_at	-2.17812163562654	0.00518466124925994	0.0432516560578711	MS4A12	Down
213407_at	-2.17762021623745	9.73638736000037e-06	0.000653976632565136	PHLPP2	Down
205242_at	2.17317657012081	0.0210085000577557	0.115175500842539	CXCL13	Not sig
205844_at	2.16215480195146	0.016469315407625	0.0972839044848635	VNN1	Not sig
236313_at	-2.15894545628175	2.19352723197081e-06	0.000277618290296306	CDKN2B	Down
231009_at	-2.1518880830452	1.27090040760547e-05	0.000757758776290393	PLA2G12B	Down
204351_at	2.14264924322945	6.93543566608893e-05	0.00216863315019101	S100P	Up
209875_s_at	2.12571742947084	0.00436533761352958	0.038145250762303	SPP1	Up
227506_at	-2.12340274214294	0.000555704628090882	0.00899441993512996	SLC16A9	Down
209071_s_at	2.1192486987353	0.000419912468015958	0.00737510895880904	RGS5	Up
230573_at	-2.11863202155862	1.25182509201647e-05	0.000753298174643677	SGK2	Down
227458_at	2.11497916057358	0.00173699047832901	0.019830852871714	CD274	Up
209924_at	2.1037685298963	0.00619173088922397	0.0490250047961007	CCL18	Up
203649_s_at	2.10294673868879	0.000235351731800954	0.0049183366143218	PLA2G2A	Up
228004_at	2.10022950335092	1.74297239022222e-07	7.69550260794192e-05	LINC00261	Up
202878_s_at	2.09311954146177	8.82196650621745e-05	0.00254393614007283	CD93	Up
210037_s_at	2.08387674884693	0.00332201560591671	0.0313914972785165	NOS2	Up
211980_at	2.08020866740328	0.000164008050044526	0.00383703043910332	COL4A1	Up
223062_s_at	2.07222517209606	1.64887040476777e-05	0.000884547480157478	PSAT1	Up
238439_at	2.06230626444287	7.98418497627244e-09	2.38764395957961e-05	ANKRD22	Up
220723_s_at	-2.05470850267997	0.000478834659520924	0.00810284277601564	CWH43	Down
206262_at	-2.05447493347478	0.00257356681232695	0.0262714274577998	ADH1C	Down
238029_s_at	2.05216416871634	0.000182651824046418	0.00413626185829535	SLC16A14	Up
202478_at	2.05121049575164	0.000741737912881201	0.0109488445968628	TRIB2	Up
223587_s_at	-2.04085260101294	6.48694520704252e-05	0.0020645987412916	AMN	Down
229721_x_at	2.03409099055545	0.00186748159606965	0.0209059288012097	DERL3	Up
204059_s_at	2.03299431852439	1.13612387084426e-05	0.000707489437795101	ME1	Up
226695_at	2.03253501598855	0.00117133158702611	0.0150299353486629	PRRX1	Up
204259_at	2.02362135600203	0.00862041989179549	0.0615784501677448	MMP7	Not sig
227306_at	-2.02337550940841	7.13119498435671e-07	0.000146453420446288	RP11-363E7.4	Down
205119_s_at	2.01251712569588	0.00378524966732189	0.0344388139895665	FPR1	Up
205692_s_at	2.01076868113166	0.00124998644036451	0.01576539991394	CD38	Up
200629_at	1.99946503348157	5.15688342099719e-05	0.00180076056434096	WARS	Up
206172_at	1.9892736061381	0.00525847609635626	0.0437007418404436	IL13RA2	Up
201667_at	1.98708441074812	0.00014341426061396	0.00350835557005293	GJA1	Up
223168_at	-1.98123573707597	1.76040549534104e-06	0.000244213115130477	RHOU	Down
201042_at	1.97919033131687	0.000763944343568343	0.0111615417333415	TGM2	Up
201185_at	1.96718372111503	0.000634061780451943	0.00986829713811842	HTRA1	Up
203256_at	1.96351918674347	0.00274739638983466	0.0275520721962968	CDH3	Up
202357_s_at	1.96307086995355	0.00118717378836806	0.0151691345826182	CFB	Up
222750_s_at	1.9598700215672	2.64924231060507e-06	0.000304941733331225	SRD5A3	Up
202291_s_at	1.95707488744192	0.00383459853023369	0.0347460376550461	MGP	Up
39248_at	1.95672500986249	2.45942530687637e-07	9.10116444945992e-05	AQP3	Up
213716_s_at	-1.95312533744699	5.91623338154408e-06	0.000483512795419914	SECTM1	Down
228424_at	-1.95129933865307	9.25088180197296e-09	2.38764395957961e-05	NAALADL1	Down
234219_at	-1.95017290010167	0.00200696610828767	0.0220475933234133	LOC101928820	Down
203477_at	1.94950046276666	0.000987301655907985	0.0132639692925053	COL15A1	Up
209278_s_at	1.93980233019589	0.00199017568011724	0.0219027486534642	TFPI2	Up
205074_at	-1.93440757503411	9.51266491893597e-05	0.00268490831449884	SLC22A5	Down
201012_at	1.93289680844734	0.000243101518738312	0.0050227198065315	ANXA1	Up
225355_at	-1.92862396490137	1.55578468883603e-06	0.000224439387498971	NEURL1B	Down
226218_at	1.92183986592153	0.000240339147724927	0.00499260748550926	IL7R	Up
220310_at	-1.90972374784455	5.30429925684609e-05	0.0018346274006475	TUBAL3	Down
211122_s_at	1.90184988791753	0.0057563005000726	0.0465570606274363	CXCL11	Up
229499_at	-1.8996349025458	0.000448537234887891	0.00772889168531214	CAPN13	Down
219117_s_at	1.89336183351264	4.84056729412244e-06	0.000429639637672312	FKBP11	Up
203936_s_at	1.88939609756678	0.00638526065988939	0.0500665605305396	MMP9	Not sig
233269_at	-1.88179506009094	2.51850253632597e-06	0.000299345926464397	XXbac-B476C20.9	Down
209728_at	-1.87988146931449	0.0385131624610331	0.174205032644737	HLA-DRB4	Not sig
208982_at	1.87550541282892	0.000172115678365453	0.0039723194236518	PECAM1	Up
222802_at	-1.87367511124693	9.19730156223031e-09	2.38764395957961e-05	EDN1	Down
230238_at	-1.87080387365755	9.49971367364791e-06	0.000642023294322249	SOWAHA	Down
201853_s_at	1.86805052366022	3.02041121069294e-07	9.54572155749343e-05	CDC25B	Up
1557448_a_at	-1.86802850547853	1.60932681004629e-07	7.54178717986566e-05	RP11-486A14.1	Down
204017_at	1.86296599846476	2.12102424339996e-07	8.26950506884301e-05	KDELR3	Up
215563_s_at	-1.86203907038778	0.000398767724192734	0.00711109762564831	MST1L	Down
213094_at	1.86195247779976	1.54236791477824e-06	0.000223653395290296	GPR126	Up
219911_s_at	1.85951449280042	2.18048558491117e-05	0.00105409415875348	SLCO4A1	Up
219134_at	1.85938668409487	0.000234443250646145	0.004916342427416	ELTD1	Up
202112_at	1.85439333128795	0.00158521853308823	0.0185645683649152	VWF	Up
209087_x_at	1.85363006391556	0.000423314314198307	0.00741431045413037	MCAM	Up
221898_at	1.84301778524234	0.000444962561805279	0.00768667553450351	PDPN	Up
244032_at	-1.84197311460901	1.2606257315446e-05	0.000755753419651324	RP11-33O4.1	Down
206385_s_at	-1.84003544441742	6.75176915144177e-07	0.000144765873864737	ANK3	Down
209487_at	1.83639665303399	0.000243166700098562	0.0050227198065315	RBPMS	Up
218898_at	1.83307439369654	7.0008551412251e-08	5.28580253990986e-05	FAM57A	Up
207014_at	-1.83065422502457	1.09495069026642e-05	0.000698558097903341	GABRA2	Down
205185_at	1.8302574107904	0.00183442057882638	0.0206075498556262	SPINK5	Up
219180_s_at	-1.828535419556	2.6029313052195e-05	0.00117131908734878	PEX26	Down
218756_s_at	-1.82732392902135	4.25217213901095e-05	0.00158911491251144	DHRS11	Down
209822_s_at	-1.82666445969964	0.000251550793076966	0.00515499985437899	VLDLR	Down
213479_at	1.82450944285969	0.0111123305944376	0.074002783220384	NPTX2	Not sig
205159_at	1.82267425937501	0.000758448890902075	0.0111115201259569	CSF2RB	Up
228598_at	-1.82249112789547	3.31226525576234e-06	0.000346267883095231	DPP10	Down
205943_at	1.82022378981759	0.00687148487387321	0.0526483233574857	TDO2	Not sig
209791_at	-1.81711712715504	0.00157652308136529	0.0184993918606734	PADI2	Down
204533_at	1.81354453627185	0.00676752607517441	0.0521294009805805	CXCL10	Not sig
225671_at	1.81342119256875	1.96356757358417e-06	0.000261848919721255	SPNS2	Up
204563_at	1.8105864811991	0.0068078658841405	0.0523295469162634	SELL	Not sig
219181_at	1.80661583400262	1.41476378805815e-05	0.000807434343549891	LIPG	Up
202450_s_at	1.79618590724723	0.000676033432304757	0.0103015964078212	CTSK	Up
229146_at	-1.79341395275528	1.06727096519599e-05	0.000691386730119562	C7orf31	Down
205569_at	1.78098157490304	0.00167284593985754	0.0193081806547838	LAMP3	Up
222549_at	1.76859502958748	0.000340924201989685	0.00638794747902194	CLDN1	Up
212276_at	1.76339799977829	2.46759232423727e-07	9.10116444945992e-05	LPIN1	Up
204818_at	-1.76336840416011	1.10292831244164e-05	0.00070016639182738	HSD17B2	Down
202834_at	1.76245784739976	0.00357868869383625	0.0331691480480585	AGT	Up
201506_at	1.76095108915265	2.58546618072441e-05	0.00116923377527797	TGFBI	Up
225016_at	1.76039137229529	0.000218915213987967	0.00468461421713976	APCDD1	Up
206209_s_at	-1.75854774615927	0.000125727270848468	0.00323032825828947	CA4	Down
219195_at	-1.75211655357007	5.26628263963831e-05	0.00182611438140916	PPARGC1A	Down
208788_at	1.74446138942838	1.42146928370934e-05	0.000809571177987588	ELOVL5	Up
218681_s_at	1.74325094037674	1.34290391708348e-08	2.6222597023764e-05	SDF2L1	Up
213680_at	1.74066420582701	0.00988894154500222	0.0681182440927735	KRT6B	Not sig
202242_at	-1.73941131290561	1.08048679073588e-05	0.000695018898225458	TSPAN7	Down
205825_at	1.73110113985724	0.00348205317777279	0.032528955002156	PCSK1	Up
241370_at	-1.7286215108771	4.41466806680011e-08	4.09105045003892e-05	LOC286052	Down
209030_s_at	1.7271200341189	0.00014142509001828	0.00348214778637217	CADM1	Up
229657_at	-1.72446007862624	0.000122818454075325	0.00318402037769958	THRB	Down
201809_s_at	1.72403705243494	0.000481741738396982	0.00813441307808987	ENG	Up
223754_at	-1.72269912062898	3.50123619580616e-05	0.00140256762463719	C2orf88	Down
243764_at	1.71782543285993	0.00367183137503136	0.0337568885677301	VSIG1	Up
202628_s_at	1.71628307106673	0.00558559917210903	0.0456581737119401	SERPINE1	Up
202613_at	1.71520787396863	6.94262566840275e-08	5.28580253990986e-05	CTPS1	Up
206000_at	-1.71489740089547	1.5800014982135e-05	0.000867768983389117	MEP1A	Down
209723_at	1.71416325110805	0.000112946378429083	0.00301311555148081	SERPINB9	Up
209792_s_at	1.71382653340614	0.0320815832294351	0.154583639999063	KLK10	Not sig
228293_at	-1.71258892880573	4.56021986502238e-05	0.00166553120320707	DEPDC7	Down
213194_at	1.71087263732922	0.000118973418843275	0.00311681905038871	ROBO1	Up
209191_at	1.71000646335832	0.000374195821390339	0.00681290593890002	TUBB6	Up
220075_s_at	-1.70759021493721	2.95312565977213e-05	0.00125945511269923	CDHR5	Down
205990_s_at	1.7045478729712	0.000584106195155518	0.0093216597256649	WNT5A	Up
236430_at	-1.70225727329255	6.15660124293211e-05	0.00200842585296726	TMED6	Down
202590_s_at	-1.69773620059726	8.93055120047007e-07	0.000166647742964403	PDK2	Down
222943_at	-1.69741042564878	0.00997413345137417	0.0684751062850179	GBA3	Not sig
1559884_at	-1.69574520689392	2.79041792214996e-08	3.38400627630518e-05	CDKN2B-AS1	Down
205863_at	1.69460322020519	0.0155452148789302	0.0934713101842638	S100A12	Not sig
228592_at	1.69426404663977	0.0223736795531706	0.120377969845464	MS4A1	Not sig
211357_s_at	1.68346152204693	0.0254793889206521	0.131336437186448	ALDOB	Not sig
203471_s_at	1.68341847461217	0.000748322666259278	0.011007428251355	PLEK	Up
205464_at	-1.68293815669308	0.00410927222601213	0.0364968256915551	SCNN1B	Down
221529_s_at	1.681773263313	0.000262293749183285	0.00532723281448593	PLVAP	Up
201150_s_at	1.68141415762117	0.000282522737364873	0.00559395447274194	TIMP3	Up
229030_at	1.68121744795873	1.90108556000965e-05	0.000963316524499793	CAPN8	Up
208782_at	1.67996477595205	0.000589693771491722	0.00936980731075556	FSTL1	Up
214433_s_at	-1.67968364225516	3.31668636816149e-05	0.00135530513586868	SELENBP1	Down
224342_x_at	1.67660655695158	0.00331907543641272	0.0313854115333562	BMS1P20	Up
209774_x_at	1.67567995170632	0.0393887228306798	0.176729694342207	CXCL2	Not sig
225664_at	1.67455952701389	0.012509609374499	0.0801738240007891	COL12A1	Not sig
230830_at	-1.67402356111271	6.74939042302528e-05	0.00212570807245914	SLC51B	Down
213620_s_at	1.67335702728921	4.69444182440358e-05	0.00169218240272318	ICAM2	Up
227481_at	-1.66881816834496	2.6971961287591e-07	9.23167495732618e-05	CNKSR3	Down
226001_at	1.66571503623172	0.000767866978423	0.0112014746652288	KLHL5	Up
206026_s_at	1.66084469480924	0.0048914950612409	0.041452188121001	TNFAIP6	Up
212950_at	1.65904651346875	0.000474275163552422	0.0080506037153768	GPR116	Up
203052_at	1.65747646615653	0.000107943775345457	0.00292604160486508	C2	Up
226814_at	1.65696639291228	0.000546845020155219	0.00889579038291776	ADAMTS9	Up
222162_s_at	1.65551524133876	0.000919213312945534	0.0126710740678856	ADAMTS1	Up
203571_s_at	-1.65418481353131	5.61528087887184e-05	0.00189749988907489	ADIRF	Down
1552903_at	-1.65379333153309	0.00266756167527104	0.0269427990110185	B4GALNT2	Down
206417_at	-1.65032629760185	6.27364760902668e-05	0.00203930846030638	CNGA1	Down
218358_at	1.64945222149141	1.04905459048874e-07	6.39331226066882e-05	CRELD2	Up
214765_s_at	-1.6490845814514	2.68642236118255e-07	9.23167495732618e-05	NAAA	Down
1552362_a_at	-1.64889283325188	1.868995079868e-05	0.000950579590621236	LEAP2	Down
221286_s_at	1.64684007528736	0.000651228756712662	0.0100452984190298	MZB1	Up
219543_at	-1.64666101683345	0.000255787159859651	0.00522614460587683	PBLD	Down
217678_at	1.64595285627436	0.000505072124460051	0.00840633741395838	SLC7A11	Up
1552519_at	-1.64563001604633	0.000140184329740005	0.00346813494503837	ACVR1C	Down
215014_at	1.64341486143876	0.00044962971050203	0.00773552687907441	KCND3	Up
219049_at	1.64159218375444	0.00132027502922608	0.0163351897550438	CSGALNACT1	Up
202023_at	-1.641096922578	3.47008269754975e-08	3.64859175939486e-05	EFNA1	Down
206049_at	1.6398493900356	0.00634022283444834	0.0498134334636389	SELP	Up
218218_at	-1.63802657429857	1.58210909788832e-07	7.54178717986566e-05	APPL2	Down
219888_at	1.63657963749445	0.00133907269183445	0.0165044633512282	SPAG4	Up
203638_s_at	-1.63651756847567	3.74448313727927e-05	0.00145715028847505	FGFR2	Down
238017_at	1.63585548740197	0.000136339556282566	0.00340381974417777	SDR16C5	Up
203561_at	1.63218914419302	0.000670242171894276	0.0102410667882816	FCGR2A	Up
211224_s_at	-1.63204426077478	0.000235462346548482	0.0049183366143218	ABCB11	Down
233604_at	-1.63092504601736	0.000250329488216778	0.00513574662973822	FLJ22763	Down
209949_at	1.63082245629553	0.00198689884606895	0.0218843058841297	NCF2	Up
212012_at	1.62995951797543	0.000362526066321921	0.00665584710414743	PXDN	Up
206755_at	-1.62983787448921	0.0101784926341334	0.0695029321287341	CYP2B6	Not sig
231021_at	-1.6264690936034	3.00087370713511e-05	0.00127583802439823	SLC6A19	Down
213664_at	-1.62408853269082	1.36298679677897e-05	0.000791937333835179	SLC1A1	Down
216320_x_at	-1.62062538282934	0.00137574526462842	0.0168463319918385	MST1	Down
209459_s_at	-1.62042224713817	1.30355413776299e-05	0.000773013259025939	ABAT	Down
208399_s_at	-1.61916989167329	1.76214232405962e-06	0.000244213115130477	EDN3	Down
206294_at	-1.61903187823369	0.00222508268192639	0.0237332024257365	HSD3B2	Down
223385_at	-1.61900567216619	5.08000020103803e-07	0.000124593534170981	CYP2S1	Down
233527_at	-1.61793261689905	3.45638946958965e-05	0.00139159126840806	LOC101929340	Down
218723_s_at	1.61743172527895	0.00472673615987842	0.0404625488556995	RGCC	Up
204959_at	1.6165228683006	0.00338341723312207	0.0318122677938004	MNDA	Up
206628_at	1.6144309239003	0.000188934229823128	0.00422148713346119	SLC5A1	Up
230110_at	-1.61326764099655	0.000500606848687415	0.0083549082576265	MCOLN2	Down
206375_s_at	-1.61020452690268	0.00122722791859667	0.0155501011469926	HSPB3	Down
205999_x_at	-1.60963315796977	6.02335677666312e-05	0.00198031889214706	CYP3A4	Down
205154_at	-1.60894463031127	9.0321394561432e-08	5.87895505672178e-05	LRRN2	Down
210619_s_at	1.60495316685623	0.00137683943337172	0.0168525186540488	HYAL1	Up
1554522_at	-1.60062238937913	7.5909861429071e-05	0.00230947738266446	CNNM2	Down
202007_at	1.60026461717316	0.000558215789027303	0.00901638058052224	NID1	Up
200660_at	1.60009077133452	7.25928828099865e-08	5.28580253990986e-05	S100A11	Up
202464_s_at	1.59901748880185	0.000152114501523169	0.00366220183653865	PFKFB3	Up
201195_s_at	1.59736223578485	0.00054591635743204	0.00888714199279736	SLC7A5	Up
207008_at	1.59665208044162	0.00417606632460309	0.0369428298163105	CXCR2	Up
214973_x_at	1.59066440029779	0.0031722049286592	0.0304762439772346	IGHD	Up
205776_at	-1.59055840608921	9.97850264577173e-05	0.00276800929557367	FMO5	Down
224355_s_at	-1.58824207194478	0.000117191010625284	0.0030860817294273	MS4A8	Down
218627_at	1.58769565808837	2.15581148502259e-05	0.00104772438172098	DRAM1	Up
225987_at	1.58428829999481	0.00299286899371285	0.02926235912576	STEAP4	Up
209156_s_at	1.58378029315301	0.00329809826142782	0.0312844417841023	COL6A2	Up
203761_at	1.58142678584955	0.000324101153446487	0.00616675911695455	SLA	Up
231851_at	-1.57918943280924	2.24055154544081e-05	0.00107175989279944	RAVER2	Down
227572_at	-1.57596212459505	6.83575171841605e-07	0.000145994033282968	USP30	Down
200665_s_at	1.57553229302576	0.000541951152455229	0.00885041196549869	SPARC	Up
1552365_at	-1.5718041861164	0.000307026949669324	0.00594805839304055	SCIN	Down
230784_at	1.56799793292576	0.088430030094623	0.297604478674626	PRAC1	Not sig
229526_at	-1.56356551349272	2.91282117948912e-05	0.00125036313343108	AQP11	Down
205498_at	-1.5628890827833	0.00781212287144601	0.0575229286346498	GHR	Not sig
226603_at	1.55935840927597	0.000393776958444286	0.00703816776820574	SAMD9L	Up
228835_at	-1.55801294224669	1.49695199465249e-05	0.00083686963504729	RP4-758J24.5	Down
204269_at	1.55337621339511	0.00130801480538354	0.0162424959083227	PIM2	Up
215894_at	-1.54758939231795	0.000507290226454877	0.00842625355472878	PTGDR	Down
201516_at	1.54702155966637	4.0648324023383e-07	0.000112244803837296	SRM	Up
235349_at	-1.54470240571813	3.058570216291e-05	0.00128537530035135	RMDN2	Down
204396_s_at	1.54379210656905	8.81821995732057e-06	0.000618123302777567	GRK5	Up
207734_at	1.54219797125724	6.60400692657542e-05	0.0020886999888561	LAX1	Up
217320_at	1.54047871570692	0.0155518004858329	0.0934812218693416	LOC100293211	Not sig
205019_s_at	-1.54005236630835	0.000242023928043652	0.00501617068452869	VIPR1	Down
229152_at	1.5311139602548	0.0592445716443185	0.23072846745873	FDCSP	Not sig
218857_s_at	1.52939070511717	4.13476895183744e-05	0.00155801855576645	ASRGL1	Up
229310_at	1.52937382319553	0.000320744816698032	0.00612315742072796	KLHL29	Up
213119_at	-1.52504904722916	1.00136251868979e-06	0.00017547915291463	SLC36A1	Down
219313_at	-1.5239965540684	1.78277793467548e-05	0.00092217013792225	GRAMD1C	Down
202672_s_at	-1.52339478050674	0.014081696025814	0.0873317525194396	ATF3	Not sig
203066_at	1.52289787369594	0.000664165795814818	0.0101803377869849	CHST15	Up
230788_at	-1.51964298512976	0.000457077105233036	0.0078326822198076	GCNT2	Down
213181_s_at	-1.51908667548587	4.60299642483526e-05	0.00167444331023199	MOCS1	Down
217763_s_at	1.51698171847877	0.000389768017938972	0.00698936253880396	RAB31	Up
209368_at	-1.51623376415629	6.13317950905772e-05	0.00200557170847925	EPHX2	Down
220645_at	-1.51566634364019	0.00269999109531441	0.0271913820475807	NXPE4	Down
212345_s_at	1.51385471804222	8.2631160237493e-07	0.000157926369800098	CREB3L2	Up
226594_at	-1.51161785771694	4.75165558047835e-05	0.00170692751672474	ENTPD5	Down
213069_at	1.51143744786279	0.000207272050144104	0.00451677933105974	HEG1	Up
203979_at	-1.50307810335039	9.27848775644606e-06	0.000633407561370614	CYP27A1	Down
221259_s_at	-1.50303961874079	8.95999146624438e-06	0.000623634252904667	TEX11	Down
201315_x_at	1.49997291361467	0.000125911771959003	0.00323299565235905	IFITM2	Up
213169_at	-1.49831811989952	9.79224201680294e-06	0.000655524985074445	SEMA5A	Down
209821_at	1.497728286165	0.000330837332959527	0.00625684233122178	IL33	Up
204135_at	1.49021639426082	0.000231522819895143	0.00487428193213976	FILIP1L	Up
226372_at	1.48898157020507	0.000619398943049981	0.00969528691991345	CHST11	Up
209374_s_at	1.48663646149522	0.0105414384309624	0.0712602413092502	IGHM	Not sig
228568_at	-1.48639420149124	4.57121586959587e-06	0.000416964993341778	MYZAP	Down
205568_at	1.48553361195146	0.00899499863969986	0.0635238375904921	AQP9	Not sig
227475_at	1.48348457748938	0.00761809765493626	0.0565232038653331	FOXQ1	Not sig
1558703_at	-1.48224803578211	6.72642667623433e-05	0.00212091913796489	SLC46A1	Down
224927_at	1.47660947243607	0.000250110858740425	0.00513318738800027	PPP1R18	Up
238025_at	1.47312902893941	8.00506407946229e-06	0.000579704474893511	MLKL	Up
209386_at	1.47306323060423	0.000873971458371881	0.0122586940704163	TM4SF1	Up
220041_at	-1.47302375221252	0.000446836424918745	0.00770681962871956	PIGZ	Down
222446_s_at	1.47283134542361	3.28900397961925e-06	0.000344494813382533	BACE2	Up
237338_at	-1.47195196550942	5.86483503608047e-07	0.000134274919373085	B3GNT8	Down
212792_at	1.46989788795253	4.44419083311054e-07	0.000115979813901241	DPY19L1	Up
205009_at	1.46864069466255	0.000562448545426246	0.0090579894613196	TFF1	Up
220622_at	-1.46690589368533	1.13775010367865e-05	0.000707696096912747	LRRC31	Down
206641_at	1.46509799561884	0.00130119629256352	0.0161835548898795	TNFRSF17	Up
205066_s_at	-1.4644206811712	0.00309864845472894	0.0300128941189602	ENPP1	Down
1555564_a_at	1.46430859534341	0.0240975835806448	0.126673914265143	CFI	Not sig
232629_at	1.46312847220692	0.0118360839242628	0.0771412431230264	PROK2	Not sig
202655_at	1.46248002062451	9.76609851453277e-09	2.38764395957961e-05	MANF	Up
203914_x_at	-1.46121161905743	8.54633931772534e-06	0.000603775017007097	HPGD	Down
205049_s_at	1.46017182838402	0.000994154961084912	0.0133289412695727	CD79A	Up
242871_at	-1.45964349178891	0.000116709956323274	0.00308415508070324	PAQR5	Down
221729_at	1.4564899701449	0.00276558393329958	0.0276786200902717	COL5A2	Up
214085_x_at	1.45598754671413	0.000523093863516209	0.00861288940123166	GLIPR1	Up
212354_at	1.45489971554484	0.00140251465521764	0.0170785052948829	SULF1	Up
200986_at	1.45392269618265	0.00251089156305793	0.0258439375395694	SERPING1	Up
234980_at	-1.45142290882976	0.000134919893905745	0.00338072648913686	TMEM56	Down
240890_at	1.44827765421723	9.82394472605731e-05	0.00273903201375412	LOC643733	Up
202403_s_at	1.44822798054073	0.00233895443941233	0.0245794689272905	COL1A2	Up
228754_at	1.44815919233959	0.000567436223408584	0.00911951073335225	SLC6A6	Up
209626_s_at	1.44764899217692	0.000170991371746409	0.00395471795695216	OSBPL3	Up
227140_at	1.4474854433641	0.033244334332199	0.158255718709537	INHBA	Not sig
212850_s_at	-1.4468283598508	0.00345955960067209	0.0323889419806073	LRP4	Down
203908_at	-1.44594659843494	0.000216503828659096	0.00465487488475661	SLC4A4	Down
227014_at	1.44400492577382	2.86523626693612e-05	0.00124469264441791	ASPHD2	Up
209600_s_at	-1.44389102273304	2.85565074651929e-05	0.00124309478157597	ACOX1	Down
220812_s_at	-1.44336614209374	2.64727743896375e-07	9.23167495732618e-05	HHLA2	Down
203817_at	1.44308185296166	0.001312808108019	0.0162798329113039	GUCY1B3	Up
228503_at	-1.44163609574478	3.43069383976182e-05	0.00138532633448285	RPS6KA6	Down
208158_s_at	-1.43992892708021	1.82360752659523e-06	0.000248642746924176	OSBPL1A	Down
206390_x_at	1.43865344989684	0.000367171276060866	0.00672680449688943	PF4	Up
229276_at	-1.43838789803518	3.78116984869218e-05	0.00146693533810858	IGSF9	Down
211116_at	-1.43801881456488	0.000384140942538248	0.00691112406491567	SLC9A2	Down
1554246_at	-1.43322630026762	1.15384691794577e-05	0.00071203815167816	C1orf210	Down
228058_at	1.4325446175814	4.95875556268908e-05	0.00176510390878923	ZG16B	Up
204562_at	1.42963250824651	0.00168327472888715	0.0193769139410616	IRF4	Up
209741_x_at	-1.42946213797901	8.5153820496437e-06	0.000603080976119519	SCAPER	Down
200771_at	1.42751913949332	0.000413968459780464	0.00731231428252107	LAMC1	Up
204698_at	1.42696601542963	3.55717125591786e-05	0.00141446064303497	ISG20	Up
207455_at	-1.42508233572445	2.77869714692401e-06	0.00031196153287078	P2RY1	Down
203355_s_at	-1.42148801676404	9.76532609141944e-05	0.00272686008196301	PSD3	Down
205922_at	1.41902950186929	0.00782143403879748	0.0575631856334974	VNN2	Not sig
221541_at	1.41879499652928	0.00062072181868295	0.00971043360128477	CRISPLD2	Up
223366_at	-1.41840832934061	5.78639144994943e-05	0.00193447608936234	ZNF704	Down
220303_at	-1.41761226841753	3.57582775923943e-05	0.00141878361927733	PDZD3	Down
217235_x_at	1.41562954977919	0.000764108837821625	0.0111615417333415	IGLL5	Up
235201_at	-1.41520188091586	0.000357557029511397	0.00659339986122618	FOXP2	Down
222838_at	1.4145588138437	0.00314620200165402	0.0302743038437933	SLAMF7	Up
220293_at	1.41444434825379	2.6383404257157e-05	0.00117852338869286	CATSPERB	Up
221463_at	1.41430143257764	0.000655572900738707	0.0100967460134898	CCL24	Up
229450_at	1.40961562412535	0.00367235433380629	0.0337568885677301	IFIT3	Up
211908_x_at	1.40942290633858	0.00358469438011926	0.0332135511325234	IGK	Up
207030_s_at	1.40845759219356	0.00771735535724256	0.0570043777569896	CSRP2	Not sig
1556499_s_at	1.40602869441777	0.00127340187037455	0.0159576546556793	COL1A1	Up
1569003_at	1.40298874289839	1.35381903900638e-05	0.000788286005939017	VMP1	Up
223551_at	-1.40249255142218	0.000252262164592697	0.00516570556146282	PKIB	Down
205681_at	1.40220557928938	0.0217108853354758	0.117867406982141	BCL2A1	Not sig
210139_s_at	1.40084735352081	8.72416964262788e-05	0.00252645113988707	PMP22	Up
219630_at	1.39890320797966	0.0108366661035551	0.0726898195573393	PDZK1IP1	Not sig
222529_at	1.39728846450149	2.15805581946542e-05	0.00104777864343538	SLC25A37	Up
208510_s_at	-1.39641060959356	8.54726773047084e-06	0.000603775017007097	PPARG	Down
204415_at	1.39447524409076	0.00132210985910559	0.0163469824845315	IFI6	Up
209365_s_at	1.39391338028921	0.000719050588554526	0.0107269006628155	ECM1	Up
226459_at	1.39229508805098	1.0579009994098e-06	0.000178534171593958	PIK3AP1	Up
205414_s_at	-1.39136980834174	1.24638140610833e-05	0.000751333003075779	ARHGAP44	Down
212646_at	1.38946608093364	0.00116578777780229	0.0149904625473518	RFTN1	Up
235391_at	1.38813588400465	6.27484172883579e-06	0.000500842294195762	FAM92A1	Up
205901_at	1.38665674772642	0.00321921262571427	0.0307979790570303	PNOC	Up
219615_s_at	-1.38608168299761	2.51701430446196e-05	0.00115065014294697	KCNK5	Down
229802_at	1.38440417698521	0.0193197278842423	0.108684650897309	WISP1	Not sig
212120_at	1.38288701198557	7.25720998781121e-05	0.00223920968444457	RHOQ	Up
227342_s_at	1.38279451609869	0.000932595676939287	0.0128051804686306	MYEOV	Up
230921_s_at	-1.38246035908509	4.28338851583427e-05	0.00159859567988559	MAP3K12	Down
239370_at	-1.38230996477168	2.37988710268476e-05	0.00111212230291349	LINC01133	Down
91826_at	1.38214022030799	8.68416981377966e-07	0.000164163501277053	EPS8L1	Up
210001_s_at	1.38152925150155	0.00150608873224004	0.0179475537365033	SOCS1	Up
225458_at	-1.37821204408796	0.0220460894704451	0.119131245482959	PP7080	Not sig
212203_x_at	1.37792918175653	6.39991682662172e-05	0.0020517360597638	IFITM3	Up
224414_s_at	1.37725645788581	0.00160862949713132	0.0187650560605195	CARD6	Up
225623_at	-1.37662327646207	9.94508411225146e-07	0.000175402410915274	CIPC	Down
218807_at	-1.3751899956656	6.86026439046391e-06	0.000526804712849178	VAV3	Down
223732_at	-1.37506274499768	0.00442968842959105	0.0385657985490272	SLC23A1	Down
217767_at	1.37472535198199	0.0248777658473603	0.129369587949822	C3	Not sig
211798_x_at	1.37276863375361	0.00364717101371626	0.0336200011187159	IGLJ3	Up
203665_at	-1.37133881553179	8.7945445607601e-06	0.000617255101231782	HMOX1	Down
217996_at	1.36785451217072	0.00477741476008688	0.0407814444976972	PHLDA1	Up
204237_at	-1.36773101172636	3.25980515589296e-05	0.00133806191365201	GULP1	Down
1555888_at	-1.3673707659223	2.80825434264292e-06	0.000312510864298556	KB-431C1.4	Down
202391_at	1.36673286013536	0.00151001811106261	0.0179733863318445	BASP1	Up
209210_s_at	1.36658831913071	0.00134200126588243	0.0165331048247232	FERMT2	Up
202211_at	1.36595319103476	1.43840799432003e-06	0.000216057574421559	ARFGAP3	Up
207558_s_at	-1.3626064878975	0.0282003368943579	0.141040378677188	PITX2	Not sig
204472_at	1.36247222635909	0.00757608297606156	0.0563426566415662	GEM	Not sig
208433_s_at	1.35704384395993	0.000102916851021272	0.00282762755255681	LRP8	Up
220376_at	-1.3569539619978	1.00270463794811e-05	0.000666134581771723	LRRC19	Down
226834_at	1.35437993239571	0.00201422512981923	0.0221140078258768	CLMP	Up
219197_s_at	-1.35259699134633	0.0110579745191655	0.0737400605970697	SCUBE2	Not sig
202803_s_at	1.35218986771407	0.00408231962591043	0.0363105296155284	ITGB2	Up
206978_at	1.34966699032844	0.00522772594534691	0.0435251759693878	CCR2	Up
225626_at	-1.34747297690459	0.000134249252815136	0.00337010004484278	PAG1	Down
227647_at	1.34647466072314	1.31515810759906e-06	0.000203368593611793	KCNE3	Up
218084_x_at	1.34512434907382	0.00344455129552295	0.0322760654811855	FXYD5	Up
213010_at	1.34426485083739	0.000380838415088748	0.00688114353766599	PRKCDBP	Up
223316_at	1.34407318227215	0.0101312781896331	0.0692943867430982	CCDC3	Not sig
227295_at	1.34286994903953	9.77736017922345e-05	0.00272785144197928	IKBIP	Up
206263_at	-1.34219223136124	8.82018342581309e-05	0.00254393614007283	FMO4	Down
207173_x_at	1.34203397470304	0.001214982795959	0.0154378769158862	CDH11	Up
1568592_at	1.34133246970065	2.7508380979927e-06	0.00031010736702629	TRIM69	Up
226435_at	1.34097901434264	0.00176254072364891	0.0200305770490712	PAPLN	Up
208747_s_at	1.34050231009087	0.00310086379025794	0.0300150731315912	C1S	Up
206623_at	-1.34034991283351	3.78572613090298e-05	0.00146693533810858	PDE6A	Down
214734_at	-1.3370438367319	0.0237398706292776	0.125359998711199	EXPH5	Not sig
224204_x_at	1.33574051323876	0.00156799954159002	0.0184303137440934	ARNTL2	Up
205288_at	-1.3355963459427	1.64908671636145e-07	7.54178717986566e-05	CDC14A	Down
211368_s_at	1.33436901112522	5.74960455970901e-05	0.00192724289865306	CASP1	Up
228176_at	1.33401038682146	0.00643281085689056	0.0503167286982105	S1PR3	Not sig
203119_at	1.33372064936971	3.53904476281335e-07	0.000102924081067457	CCDC86	Up
218717_s_at	1.33369178059201	0.0193708885737248	0.108860451512838	LEPREL1	Not sig
226322_at	1.33361449007507	0.000669674655310995	0.0102389434505393	TMTC1	Up
212067_s_at	1.33298720913232	0.00283685679847851	0.0281331557002233	C1R	Up
206034_at	1.32877977649433	4.78219990934348e-06	0.000425841661308395	SERPINB8	Up
209309_at	1.32809524538509	0.00335256812537702	0.0316091847309861	AZGP1	Up
202422_s_at	1.32809313002152	4.3391226077069e-05	0.00161388794949915	ACSL4	Up
224916_at	1.32464245065277	2.68191607287338e-05	0.00119020910133403	TMEM173	Up
212190_at	1.32458127377859	0.000187828598741573	0.00420365478354299	SERPINE2	Up
212097_at	1.32402178728408	0.00142491445153747	0.0172628401590541	CAV1	Up
213432_at	1.32327570246494	0.000590113125292288	0.00937374640480994	MUC5B	Up
226051_at	1.32220078727472	0.000342489692217778	0.00640849552430083	SELM	Up
206421_s_at	1.32174643245075	0.046781927561367	0.197700034779546	SERPINB7	Not sig
219584_at	1.31862608847072	0.0077259646690938	0.057044850544592	PLA1A	Not sig
1560010_a_at	-1.31842665653536	0.00331661766671597	0.0313675957321736	SATB2-AS1	Down
216191_s_at	-1.31829125947019	0.000248521876978826	0.005110948616717	TRDV3	Down
1555383_a_at	-1.31431608684091	0.000249198042948296	0.00511765005349756	POF1B	Down
231769_at	1.31389305483107	5.19252285450166e-05	0.00180958512391621	FBXO6	Up
219655_at	-1.31384593792331	7.6235935568283e-05	0.00231466592052104	SUGCT	Down
201649_at	1.31321623056058	0.000855185412652364	0.0120814815582834	UBE2L6	Up
218368_s_at	1.31128756670775	0.00037141301277977	0.00677577793584715	TNFRSF12A	Up
202465_at	1.30966983501824	0.00635141828949165	0.0498870557359512	PCOLCE	Up
217478_s_at	1.308919300765	0.00052677372830661	0.00866988368307161	HLA-DMA	Up
227134_at	1.30559346533554	2.87750577603954e-05	0.00124469264441791	SYTL1	Up
213524_s_at	1.30462856472463	0.00620836695210061	0.0491020487640823	G0S2	Up
206271_at	-1.30377560663703	0.00495749611208209	0.0418676397788212	TLR3	Down
229947_at	1.30335706653673	0.0756692621639694	0.269367596120517	PI15	Not sig
210164_at	1.30274072733864	0.017216812848406	0.100120106624824	GZMB	Not sig
208677_s_at	-1.29803965450251	7.23769265619119e-05	0.00223444859388624	BSG	Down
201069_at	1.29754395874341	0.00758619714970167	0.0563702947705511	MMP2	Not sig
202957_at	1.29361428791867	0.00337546552056779	0.0317593490512896	HCLS1	Up
202421_at	-1.29350686062994	1.00471427748055e-06	0.000175504003582266	IGSF3	Down
204677_at	1.29311049158783	0.00136579590664603	0.016754519002888	CDH5	Up
36936_at	1.29217945441025	9.73858813800708e-08	6.05065120960838e-05	TSTA3	Up
238778_at	-1.28996691011068	0.000239992581616787	0.00498730307863847	MPP7	Down
224674_at	1.28979658259409	2.28084742044669e-05	0.00108251156868857	TTYH3	Up
205874_at	-1.28976333363584	4.78811963282811e-05	0.00171441022216684	ITPKA	Down
235371_at	-1.28858977867901	0.000740645530407501	0.0109380361329131	GXYLT2	Down
228863_at	1.28636496694329	0.00335859075072507	0.0316605084992919	PCDH17	Up
207432_at	-1.28594030775802	0.018222688446339	0.104311595078844	BEST2	Not sig
211748_x_at	1.28557267191539	0.0127789187524206	0.0814260976474029	PTGDS	Not sig
210146_x_at	1.28354037574317	0.00424953273188865	0.0373662274229675	LILRB2	Up
230729_at	-1.28025127403023	1.58079178318347e-05	0.000867768983389117	RP11-355B11.2	Down
209473_at	1.28001102229857	0.000374491366820073	0.00681601713744591	ENTPD1	Up
201163_s_at	1.27855360549946	0.000414472962657083	0.00731481899072821	IGFBP7	Up
202766_s_at	1.27731500402314	0.00295252005189378	0.0289766709454842	FBN1	Up
220421_at	-1.27525773126977	0.115292774430816	0.351373287199969	BTNL8	Not sig
205005_s_at	-1.27514712833232	3.60238713370066e-06	0.000363224389559086	NMT2	Down
229817_at	-1.27509211519541	8.19861791408842e-06	0.00058596004503632	ZNF608	Down
214909_s_at	-1.27421543272982	1.45926572950241e-05	0.000823383408243214	DDAH2	Down
218698_at	1.27298349734114	1.49987114432348e-06	0.00022163636436726	APIP	Up
205896_at	-1.27258131174216	0.000382853226286457	0.00690147010485181	SLC22A4	Down
218862_at	-1.27183932660149	5.35240273595389e-07	0.000127791536938113	ASB13	Down
229569_at	-1.27078650740853	0.00316454253396214	0.0304186643889557	RP1-193H18.2	Down
204103_at	1.26720257114079	0.0646482502055811	0.244219457071143	CCL4	Not sig
213428_s_at	1.26689993173005	0.00310922395738058	0.0300772858934507	COL6A1	Up
219410_at	1.26656728667722	0.00253507467884907	0.0259993592454132	TMEM45A	Up
209720_s_at	1.26624894733447	0.0229759045304134	0.122616650092762	SERPINB3	Not sig
244084_at	-1.26338794575713	0.00132005410871308	0.0163351897550438	AIFM3	Down
209409_at	1.26304423319469	2.76593510376935e-05	0.00121700692671023	GRB10	Up
228167_at	1.26280462203936	0.00166785729589112	0.0192734873377191	KLHL6	Up
224928_at	1.26168130499594	1.63620200871521e-07	7.54178717986566e-05	SETD7	Up
213624_at	-1.26118444077132	2.5431809842922e-06	0.00030097060674497	SMPDL3A	Down
218051_s_at	1.26085022900966	2.73805360065047e-05	0.00120923328445529	NT5DC2	Up
200782_at	1.25889378949118	5.30458091559249e-07	0.000127205246298254	ANXA5	Up
232707_at	-1.25679831850346	0.0038509010380475	0.0348301098850698	ISX	Down
217118_s_at	1.2567665806864	2.69343902414231e-06	0.000307326545865327	KIAA0930	Up
205128_x_at	1.2503877295681	0.000165657115031356	0.00386403701550316	PTGS1	Up
231925_at	-1.24839994336524	8.37732154681856e-05	0.0024554696564676	RP11-38P22.2	Down
223434_at	-1.2482432705368	0.0609269770578489	0.235029922562339	GBP3	Not sig
202295_s_at	1.24789202652618	0.000865715324357039	0.0121709913497611	CTSH	Up
204526_s_at	1.24772139487316	4.35808836887276e-06	0.000407903315689524	TBC1D8	Up
235275_at	-1.24541215961079	3.84242846233139e-05	0.00148260251360599	BMP8B	Down
200999_s_at	1.24513702436428	2.88989680655298e-08	3.38400627630518e-05	CKAP4	Up
200884_at	-1.24491656492952	0.00749369328771271	0.0558807529331277	CKB	Not sig
235146_at	-1.24421180760203	0.000662203616376543	0.0101645094681043	TMCC3	Down
223553_s_at	1.24363120001258	0.00374979676261913	0.0342346702950857	DOK3	Up
210785_s_at	1.24327713617788	0.00196268479282408	0.0217084765298193	THEMIS2	Up
203467_at	-1.24224381836315	1.45598845193587e-06	0.000217503192922387	PMM1	Down
218999_at	-1.24140954145832	0.000629214469986128	0.00981800831806266	TMEM140	Down
205125_at	-1.24090178311598	0.000109188939364339	0.00294200848320913	PLCD1	Down
1555231_a_at	-1.24085663437358	0.000711993974575737	0.0106506896196795	C21orf88	Down
204702_s_at	1.24079714418784	1.07668073991906e-05	0.000695012036069359	NFE2L3	Up
226311_at	1.23952128653107	0.0166366010883634	0.0979440254663797	ADAMTS2	Not sig
215565_at	1.23843601033542	0.00311905116844317	0.0301350278555629	LOC101929272	Up
204033_at	1.23842044861193	0.000120736094475126	0.00314644707599023	TRIP13	Up
221731_x_at	1.23738665231968	0.00276093789113098	0.0276625030598473	VCAN	Up
237056_at	1.23697889672671	0.00162058985221605	0.0188715717879308	INSC	Up
219032_x_at	-1.23586355487335	2.39298120679588e-05	0.00111349997856651	OPN3	Down
221122_at	-1.23566745901926	0.000894049966606107	0.0124540590889653	HRASLS2	Down
228855_at	-1.2343424487161	0.000107537755516406	0.00292227971315084	NUDT7	Down
221087_s_at	1.23419121905337	0.000737411488803536	0.0109114947632837	APOL3	Up
201061_s_at	1.23388354137782	0.00176118712449279	0.0200234780685472	STOM	Up
226649_at	-1.22971762244163	0.0008186332348821	0.0116924692051146	PANK1	Down
202364_at	-1.22887010448325	1.72460272141791e-05	0.000907390638002354	MXI1	Down
201389_at	1.22784690411312	0.000995947459294787	0.0133431578870234	ITGA5	Up
201641_at	1.22759845869261	0.00819523777276931	0.0595131657891038	BST2	Not sig
208335_s_at	1.22707263407197	0.013663864933713	0.0854308249756445	ACKR1	Not sig
200795_at	1.22539893106744	0.00101276353221875	0.0135106484963354	SPARCL1	Up
209398_at	-1.22454670861896	0.000119240527816755	0.00311936643941678	HIST1H1C	Down
227314_at	1.22371367483065	7.88851254430696e-05	0.00236331190882182	ITGA2	Up
208450_at	-1.22242394985403	0.00172876084964597	0.0197657882589697	LGALS2	Down
200600_at	1.21937375067322	0.000497041963336659	0.00831317508272616	MSN	Up
204328_at	1.21805061313518	1.3545194894376e-07	7.44506910894321e-05	TMC6	Up
201957_at	1.21739127821777	0.00191392731959829	0.0212950704515744	PPP1R12B	Up
222584_at	1.21735452579493	8.13408822264792e-07	0.000157148859919885	MSTO1	Up
220291_at	-1.21733049063441	6.48089333311017e-05	0.0020645987412916	GDPD2	Down
218931_at	-1.21711968720769	9.53639878100146e-07	0.000170990491634541	RAB17	Down
207245_at	1.21630641273184	0.296731920967343	0.602936590563754	UGT2B17	Not sig
226158_at	-1.21558938191419	4.03324136854552e-06	0.000390296410310135	KLHL24	Down
204547_at	-1.21554933526142	1.0915869057689e-05	0.000698080904126813	RAB40B	Down
233814_at	-1.21316139873477	0.000345487250767523	0.00643375866339043	EFNA5	Down
204972_at	1.21295888821467	0.00559039434741769	0.0456773397007101	OAS2	Up
203726_s_at	1.2118505078839	0.00012083113194802	0.00314742360136159	LAMA3	Up
231008_at	1.2114122063975	0.00314241228307129	0.0302538108076991	UNC5CL	Up
207505_at	-1.2104830241935	0.000727891629347332	0.0108115932720906	PRKG2	Down
202743_at	1.20913976063303	0.000219424682857718	0.00469367939563604	PIK3R3	Up
225207_at	-1.20799587660358	6.11541054384585e-05	0.00200095793826913	PDK4	Down
239345_at	-1.20689400257448	2.66160313776186e-06	0.000305720906632626	SLC19A3	Down
218888_s_at	-1.20174252456738	0.0110063281638799	0.0735100986728765	NETO2	Not sig
220122_at	1.2013835851427	0.00413275857456201	0.0366637311478465	MCTP1	Up
1569040_s_at	1.197804827435	0.00526622713800382	0.0437452094758977	ANKRD36BP2	Up
204446_s_at	1.19651580986183	0.000520383685002274	0.00858279878657597	ALOX5	Up
209545_s_at	1.19478267722164	0.000267121747327242	0.0053793302155127	RIPK2	Up
228346_at	-1.19331824799416	0.000700760664018975	0.0105345310160125	ZNF844	Down
222662_at	-1.19326433802099	0.000367375184777537	0.00672680449688943	PPP1R3B	Down
222735_at	-1.19041767522982	7.8796081066253e-06	0.000575703755873387	TMEM38B	Down
219165_at	-1.1897604556672	3.10775050820063e-06	0.000334480824873759	PDLIM2	Down
210815_s_at	1.18952586908599	0.0110094782951226	0.073515293818494	CALCRL	Not sig
241937_s_at	1.18881374433983	3.23493768838598e-07	9.77183525483446e-05	WDR4	Up
202510_s_at	1.18747350784562	0.00202483167913629	0.0221893017366678	TNFAIP2	Up
213131_at	1.18661736369183	0.00638250997810893	0.0500593506029416	OLFM1	Not sig
230991_at	-1.18554435761592	3.39457377951793e-05	0.00137175403839721	LOC102724156	Down
227629_at	-1.18491257237383	0.000782705559312677	0.0113302691171355	PRLR	Down
207259_at	-1.18468734508086	0.000965003357744221	0.0130824593564754	LINC00483	Down
229241_at	-1.18361378946535	0.000981556229712783	0.0132226773723598	LDHD	Down
203085_s_at	1.18356182777943	0.00351258076097259	0.0327116935966916	TGFB1	Up
242683_at	-1.18330952318492	0.0216759702942077	0.117712919729421	LINC00668	Not sig
202267_at	1.17981797858789	0.000967312718655177	0.0131040195471932	LAMC2	Up
203708_at	1.17962750820966	0.0309451929853377	0.150567627166801	PDE4B	Not sig
236235_at	-1.17922583368718	0.000218356887642572	0.00467999327003435	ITCH	Down
219315_s_at	1.17662681001652	0.00102121936244402	0.0135818945856548	TMEM204	Up
219493_at	1.17529461326935	9.89631818593868e-05	0.00275359387692721	SHCBP1	Up
204199_at	-1.17431339808402	2.13692723338398e-05	0.00104318300433276	RALGPS1	Down
220014_at	1.17271839103059	0.000761375698306082	0.0111373039583919	PRR16	Up
205326_at	1.17256121194556	0.00424878808251588	0.0373656889836828	RAMP3	Up
203729_at	1.17245219358688	0.000586965178154651	0.00934546334176049	EMP3	Up
228961_at	-1.1720749727418	6.76056768133947e-05	0.00212800252145789	MIER3	Down
224374_s_at	1.17181501693828	2.4187761669943e-06	0.000293993538955822	EMILIN2	Up
209406_at	1.17072644955951	0.00110590115072945	0.0143964631943173	BAG2	Up
201261_x_at	1.17047843267794	0.0106435520511811	0.0718351078136437	BGN	Not sig
203910_at	1.17004868099923	0.00279080331013493	0.0278342157938029	ARHGAP29	Up
204730_at	1.17001530816046	0.000157605514970085	0.00373868508361553	RIMS3	Up
203645_s_at	1.16873550062576	0.00319000296047195	0.0306095843916819	CD163	Up
223054_at	1.1683310139158	7.37960740502822e-08	5.28580253990986e-05	DNAJB11	Up
205486_at	-1.1674818633068	6.97702454856186e-06	0.000529492764814748	TESK2	Down
217590_s_at	1.16719629858444	0.000170939303010325	0.00395471795695216	TRPA1	Up
214247_s_at	1.16535662390972	0.000151984394006112	0.00366068138426615	DKK3	Up
200788_s_at	1.16410485111508	8.16130741646387e-05	0.00241695983103056	PEA15	Up
229245_at	-1.16189844055612	5.21749695753857e-05	0.00181467332158665	PLEKHA6	Down
205016_at	-1.16174477617799	6.68469430142336e-05	0.00210897669319286	TGFA	Down
223282_at	-1.16173797150877	9.39471029976443e-06	0.000638081721291454	TSHZ1	Down
218546_at	-1.16128118113274	5.99645534174965e-05	0.0019759191468029	C1orf115	Down
210889_s_at	1.16033896917489	0.0050493044540325	0.0424528250075699	FCGR2B	Up
202369_s_at	1.16017933046786	7.00292119523524e-05	0.00218043688126131	TRAM2	Up
217967_s_at	1.16009733923393	0.0110433572637012	0.0736785306153584	FAM129A	Not sig
215076_s_at	1.15986360237507	0.00079097203438611	0.0114226651784637	COL3A1	Up
211654_x_at	1.15942362803429	0.0101571396877367	0.0694090254251973	HLA-DQB1	Not sig
202202_s_at	1.15934766963297	0.00367357024084229	0.0337623891272571	LAMA4	Up
218140_x_at	1.1588344228718	2.40543674872391e-08	3.38400627630518e-05	SRPRB	Up
216910_at	-1.15879322689183	0.000457870964824588	0.00783539749664613	XPNPEP2	Down
209960_at	1.15773469651425	0.000233031414135662	0.00489661512984908	HGF	Up
217165_x_at	-1.15677763736935	0.000757572929147413	0.0111043731576447	MT1F	Down
223502_s_at	1.15637905218933	0.0272663868892812	0.137742742601076	TNFSF13B	Not sig
202794_at	1.15506725808551	2.3790548992751e-07	8.97067769778388e-05	INPP1	Up
219910_at	1.15470238611055	0.000119029139043651	0.00311681905038871	FICD	Up
226936_at	1.15441722775688	3.39960496505978e-06	0.000350704531065365	CENPW	Up
202366_at	-1.15381628428831	6.56956553641244e-05	0.00208282423854372	ACADS	Down
213603_s_at	1.15358418971097	0.000725415470151603	0.0107924056681738	RAC2	Up
1554300_a_at	-1.15278317025027	0.00101818666187663	0.0135613534075773	SVOPL	Down
236098_at	-1.1504403623811	1.20350753632784e-05	0.000730319362360982	SMIM6	Down
229693_at	-1.15031572415928	0.000862067387124648	0.0121321838844376	TMEM220	Down
228707_at	-1.14936715905343	0.0014036723388649	0.0170823768625554	CLDN23	Down
210041_s_at	1.14694035939362	2.13260213023661e-07	8.26950506884301e-05	PGM3	Up
213358_at	1.14688919673369	0.000318848902986917	0.00610615193373368	MTCL1	Up
205530_at	-1.14643118493614	2.24418196641463e-05	0.0010725581207493	ETFDH	Down
228339_at	1.14635391567018	0.00142006199340105	0.0172193145906414	ECSCR	Up
227655_at	-1.14607414981312	0.0012337296187274	0.0155999460924886	SNHG18	Down
201251_at	1.1457063645923	8.70734620399551e-07	0.000164163501277053	PKM	Up
220026_at	-1.1452135715938	0.00377626417500837	0.0343880587990378	CLCA4	Down
226380_at	-1.14413117941002	1.15292471912087e-06	0.00018929777482863	PTPN21	Down
204719_at	-1.14372762299314	0.0234016971101856	0.124137750024197	ABCA8	Not sig
227212_s_at	1.143277247639	6.03163438308786e-06	0.000487986990636544	PHF19	Up
229723_at	1.1428099966152	0.027739241203279	0.139422964955808	TAGAP	Not sig
201811_x_at	1.14225735787883	0.000214303579490775	0.00461482796717531	SH3BP5	Up
200982_s_at	1.14198973433715	0.00191905709282521	0.0213434594284415	ANXA6	Up
203021_at	1.14197301019541	0.00321528909371682	0.0307658262511318	SLPI	Up
1557119_a_at	-1.14190978115248	7.175588070577e-07	0.000146453420446288	ZNF575	Down
212624_s_at	1.14080426476601	0.0103040041651306	0.0700400514618036	CHN1	Not sig
213369_at	-1.1404246532994	0.00789710087941666	0.0579229271528871	CDHR1	Not sig
209619_at	1.13838007668097	0.000332419032132806	0.00627806928561699	CD74	Up
226863_at	-1.13784755524526	9.48259851301404e-06	0.000641933822962884	FAM110C	Down
219033_at	1.13758312946369	0.00195420302565472	0.0216272659259879	PARP8	Up
203921_at	1.13732127621824	0.000323820130357428	0.0061646468061603	CHST2	Up
1553079_at	1.13694696748098	0.0329258266647094	0.157146925227875	TRIM40	Not sig
225316_at	1.1368852356127	0.000615985768726385	0.00964738524924523	MFSD2A	Up
229084_at	-1.1361050178619	0.00104161435473601	0.0137860723420943	CNTN4	Down
203543_s_at	-1.13518872696667	8.63737952150018e-05	0.00251062586569921	KLF9	Down
220088_at	1.13479340333739	0.00233448342637422	0.0245599155930364	C5AR1	Up
213293_s_at	1.13315392007883	0.000791177558863134	0.0114226651784637	TRIM22	Up
226017_at	1.13270938999249	0.000276027102207897	0.00549992048586616	CMTM7	Up
207076_s_at	1.13270290069947	3.03903554416853e-05	0.00128334381235411	ASS1	Up
205379_at	1.13134600400948	0.000911783554958055	0.0126135850447561	CBR3	Up
227702_at	1.12966569900292	0.00106611623379691	0.0140086289552623	CYP4X1	Up
229390_at	1.12879257342075	0.0252878677152784	0.130817879395671	FAM26F	Not sig
204363_at	1.12763514799505	0.00129966948766269	0.0161682432850871	F3	Up
242601_at	-1.12712490129994	0.00417210218330899	0.0369229017274877	HEPACAM2	Down
238327_at	1.12601902871622	0.00311293127099986	0.0301078219072913	ODF3B	Up
226793_at	-1.12588646102916	2.26917695544891e-05	0.00107978459564116	LINC00294	Down
213113_s_at	1.12566352457859	9.40808929492553e-05	0.00266108268080731	SLC43A3	Up
226099_at	1.12487531484048	0.000109550220648858	0.00294621658336267	ELL2	Up
214045_at	-1.122155306052	0.00148461086903147	0.0177816057634882	LIAS	Down
212295_s_at	1.12190647904424	4.17397280493958e-08	3.99344133630488e-05	SLC7A1	Up
226959_at	-1.12147058983822	0.000235231390501463	0.0049183366143218	LOC283070	Down
218309_at	-1.12008244372827	2.14800991772505e-05	0.00104645988241029	CAMK2N1	Down
223509_at	1.11979708154639	0.00538273528860084	0.0444496378045991	CLDN2	Up
238465_at	-1.11919603943351	0.00211179661807501	0.0228150034307704	SETD9	Down
207840_at	-1.11830484231682	0.000322034353123333	0.0061434850861892	CD160	Down
235199_at	-1.11774162004479	0.000189832516808219	0.00423809426561429	RNF125	Down
217562_at	-1.11697469567627	0.0112852593888259	0.0746728254972837	BRINP3	Not sig
218706_s_at	-1.11686045011789	2.20101227976515e-05	0.00106120234917248	GRAMD3	Down
239805_at	-1.11573747573554	0.0169446148375459	0.0991448002681216	SLC13A2	Not sig
202793_at	-1.11530661110823	2.59997553834626e-07	9.23167495732618e-05	LPCAT3	Down
202084_s_at	1.1148756478681	4.10115373652548e-05	0.00154962391530429	SEC14L1	Up
211696_x_at	1.11443511699416	0.00532723335327655	0.0441065785431841	HBB	Up
203767_s_at	1.11429856786684	0.00481773735620907	0.0410128879201774	STS	Up
225687_at	1.11314512548795	2.2766979293668e-05	0.0010814809668821	FAM83D	Up
219640_at	-1.11242405132815	0.00055694291738478	0.00900380071200853	CLDN15	Down
201761_at	1.11240750905671	8.86274243231668e-07	0.000165948781673601	MTHFD2	Up
209596_at	1.11195589904036	0.0239603256090012	0.126158590396007	MXRA5	Not sig
1553102_a_at	1.11145346836684	0.00166957315963431	0.0192866918451312	CCDC69	Up
220974_x_at	1.111141509126	8.87445328517238e-06	0.000620474083589258	SFXN3	Up
202637_s_at	1.11081458631192	0.0259979450044243	0.133230634840838	ICAM1	Not sig
205547_s_at	1.11075545107567	0.0406888943376936	0.180588140101745	TAGLN	Not sig
213258_at	1.1101562367935	0.00378375538929623	0.034433559572199	TFPI	Up
205349_at	1.10898330628813	0.00403400415061592	0.0359861603744372	GNA15	Up
202620_s_at	-1.10831868134735	2.50974685293902e-05	0.00114921603207093	PLOD2	Down
211964_at	1.10813261176887	0.00197768988902336	0.0218048386130979	COL4A2	Up
229553_at	1.10755200497889	0.000399394008042907	0.00711994372016496	PGM2L1	Up
226117_at	1.10718303007239	0.000115802495386036	0.00306907485954025	TIFA	Up
219551_at	1.10678426810871	0.000377605153989208	0.00685309497054147	EAF2	Up
203675_at	1.106363179487	1.98375999369801e-06	0.000263897999161652	NUCB2	Up
212814_at	-1.10631068221694	1.60508189799636e-05	0.000875372275471536	AHCYL2	Down
218542_at	1.10611709351699	6.35743157521772e-06	0.000503583563989718	CEP55	Up
219736_at	-1.10530862354502	0.000603287149304474	0.00951940112214202	TRIM36	Down
238149_at	-1.10518053555414	7.0253803287867e-05	0.00218494123706719	ZNF818P	Down
203989_x_at	1.104666332313	0.000356095478064747	0.00657531923782169	F2R	Up
219927_at	-1.10397809187955	0.00481612058324393	0.0410094055269992	FCF1	Down
210946_at	-1.10363169483155	4.07360843196034e-08	3.99344133630488e-05	PPAP2A	Down
221698_s_at	1.10296131665158	0.000434538498748792	0.00755531693709651	CLEC7A	Up
218124_at	-1.10253192766614	2.59898585252966e-05	0.00117131908734878	RETSAT	Down
213558_at	-1.10206710937597	0.000377599307967301	0.00685309497054147	PCLO	Down
209765_at	1.10201686968408	0.000156421503129955	0.00372813674090247	ADAM19	Up
212482_at	-1.10180962083852	1.4056212659776e-05	0.000805139708251486	RMND5A	Down
205624_at	1.1002878884449	0.0283661019265487	0.141610356358113	CPA3	Not sig
204767_s_at	1.10010881351085	5.10451790659346e-07	0.000124593534170981	FEN1	Up
206584_at	1.10007258215432	0.00385873178790573	0.0348836244219156	LY96	Up
212715_s_at	-1.09899774621413	2.38634951408023e-05	0.00111290293706726	MICAL3	Down
213170_at	1.09767694180853	0.00289060187458609	0.0285221130006273	GPX7	Up
205773_at	-1.09749348223453	5.27812761499399e-06	0.000451019723327133	CPEB3	Down
204079_at	1.09680698512999	6.32301436443228e-05	0.00204318055986554	TPST2	Up
206633_at	-1.09680474670072	3.65281567319856e-05	0.00143888830642746	CHRNA1	Down
214261_s_at	-1.096135875474	0.00172783658971645	0.0197634865152191	ADH6	Down
204393_s_at	1.0955178210576	0.0021412955058795	0.0230556351310393	ACPP	Up
220108_at	1.09462321877984	5.09041988909201e-05	0.00179098267333401	GNA14	Up
201289_at	1.09360552159374	0.0973292163034657	0.316302597562529	CYR61	Not sig
200661_at	-1.09278135091533	2.13803599908406e-06	0.00027440638086836	CTSA	Down
219243_at	1.09253584543625	0.00122697052342203	0.0155501011469926	GIMAP4	Up
206539_s_at	-1.09217947150203	9.19312705404853e-05	0.00262884007154866	CYP4F12	Down
225803_at	-1.09188422949785	5.49376668228128e-05	0.00187276195366141	FBXO32	Down
209633_at	-1.09072342208384	5.10797664878965e-05	0.00179484976396256	PPP2R3A	Down
204115_at	1.09043436705408	0.00109384080875254	0.0142685030135875	GNG11	Up
238638_at	-1.08999829357018	0.0103955741823746	0.0704921268040844	SLC37A2	Not sig
213869_x_at	1.08977820823703	0.00227975330586832	0.0241748471680276	THY1	Up
206478_at	1.08908109597245	0.00623579828384017	0.0492538269647678	KIAA0125	Up
211429_s_at	1.08905114520036	0.000149023237842746	0.00361136916054277	SERPINA1	Up
205412_at	-1.08820905562314	2.93995844806418e-06	0.000320203641728902	ACAT1	Down
201792_at	1.08804441376356	0.0178865758486464	0.103036865861931	AEBP1	Not sig
227226_at	1.08791299785987	0.000816974843568103	0.0116779345286499	MRAP2	Up
227983_at	1.08582232254394	0.000189479846399259	0.00423194877527756	RILPL2	Up
204220_at	1.08572594869171	0.00644701547850617	0.0503845870908126	GMFG	Not sig
228562_at	-1.08508864674711	0.000146648980800489	0.00356832800412404	ZBTB10	Down
202260_s_at	1.0846471651935	1.83909622100256e-05	0.000943270036428845	STXBP1	Up
203404_at	1.08458567578855	0.000180891504994463	0.00411492448673688	ARMCX2	Up
200757_s_at	1.08422412318252	1.24446623379347e-06	0.000197690380418811	CALU	Up
208018_s_at	1.08146092067311	0.00549594136974074	0.0451472942572145	HCK	Up
204912_at	1.08131880921377	0.00441114974895629	0.0384288738884935	IL10RA	Up
231647_s_at	1.08127433918527	0.00437130353493357	0.0381790768007177	FCRL5	Up
218854_at	1.08115048831628	0.00131532243104834	0.0162999215588322	DSE	Up
206513_at	1.08066672144741	0.00858547883393156	0.0614010536618977	AIM2	Not sig
201563_at	1.07994254903375	7.72019178177574e-06	0.000566579175394079	SORD	Up
214022_s_at	1.07933956380197	0.00132055854992764	0.0163351897550438	IFITM1	Up
213309_at	-1.07871708998975	5.15631338057997e-07	0.000124743997381951	PLCL2	Down
1552281_at	-1.07870402393262	0.000501175069009774	0.00835499877393575	SLC39A5	Down
219559_at	1.07832345155766	0.000155795267764904	0.00371969705897211	SLC17A9	Up
225354_s_at	-1.07830990652666	1.02066675496324e-05	0.000673159889356034	SH3BGRL2	Down
227646_at	1.07649742758801	0.0138919163037279	0.0865376009919472	EBF1	Not sig
206332_s_at	1.07628219091843	0.000177003029125173	0.0040554161986564	IFI16	Up
229402_at	-1.07470762978229	0.00246910335650306	0.0255339939505967	SAMD13	Down
1553972_a_at	-1.0745243185362	0.012430449127646	0.0798360202786858	CBS	Not sig
208037_s_at	1.07448087260769	0.0020809374427576	0.0226238327068546	MADCAM1	Up
217207_s_at	-1.07424366683453	1.30660072254923e-05	0.000773980438844846	BTNL3	Down
203828_s_at	-1.07416086286542	0.000635155781461787	0.00988251062931793	IL32	Down
228191_at	-1.07296382639142	0.000181530666498714	0.00412518253982428	FLVCR1	Down
206366_x_at	-1.0719875524681	0.000693331449026432	0.0104720879676859	XCL1	Down
207158_at	1.07147857611848	0.0731412546461664	0.264012882455069	APOBEC1	Not sig
227677_at	1.0698319024223	0.00758305574747322	0.0563702947705511	JAK3	Not sig
204088_at	-1.06969192061634	6.42850985132433e-05	0.00205663414933387	P2RX4	Down
232087_at	-1.06949347050912	2.34954716124752e-05	0.00110390288403344	CXorf23	Down
221276_s_at	-1.06896839411121	0.000220451746974868	0.00471380495340279	SYNC	Down
218305_at	1.06871524783762	4.8443261580528e-07	0.000122056927507621	IPO4	Up
235666_at	1.06861824196589	0.00720070051936188	0.0543331908495875	ITGA8	Not sig
219505_at	1.06826831983047	0.00701004725676824	0.0533882621206022	CECR1	Not sig
238621_at	-1.06826467294848	0.000158391884866751	0.00375219943894698	FMN1	Down
204464_s_at	1.06752401178044	0.0124029462984358	0.0797318706249313	EDNRA	Not sig
236118_at	-1.06714453871032	6.44924524308995e-05	0.00205844999221216	GATA6-AS1	Down
212978_at	1.06595917856815	2.46575173815617e-09	1.49794418092987e-05	LRRC8B	Up
241592_at	-1.06590303398474	0.000152584044594157	0.00366786352894868	RP11-567C2.1	Down
227678_at	-1.06586428984765	0.000331312364772283	0.00626365959333491	XRCC6BP1	Down
220351_at	1.06526585154204	0.00985936421656269	0.0679932524270708	ACKR4	Not sig
219316_s_at	-1.06474401618843	0.00244681733091186	0.0253479012142572	FLVCR2	Down
205694_at	1.06413358045868	0.0380814867136819	0.172946697073724	TYRP1	Not sig
227856_at	1.06327646147239	5.82283235012133e-06	0.000478741892846441	C4orf32	Up
235591_at	-1.06230642999833	3.13316139563666e-05	0.00130568292154294	SSTR1	Down
224739_at	1.06142681450393	0.000710902309931605	0.0106404012227858	PIM3	Up
240770_at	-1.06119603634747	1.91912205338492e-05	0.000971542198303864	TMEM171	Down
226663_at	1.06113535147793	0.0407863448945486	0.180844490074564	ANKRD10-IT1	Not sig
202270_at	1.06003950771413	0.00585040056043213	0.0471021426360811	GBP1	Up
1560089_at	-1.05969667126399	0.000166231476622467	0.00387578080355368	LOC100289019	Down
226733_at	-1.05965054716482	0.000918921045558066	0.0126710740678856	PFKFB2	Down
230147_at	1.05959820561938	0.00292412164885275	0.0287511700052085	F2RL2	Up
202761_s_at	-1.05948551620722	7.15842167368025e-05	0.00221623275769234	SYNE2	Down
201058_s_at	1.05884480094908	0.0633637088236958	0.241449141843657	MYL9	Not sig
221969_at	1.05771498308873	0.0253892705313637	0.131094377779045	PAX5	Not sig
211742_s_at	1.05747028736231	0.00227805643077321	0.0241615393506353	EVI2B	Up
201849_at	1.05707887146273	0.000859591481905305	0.0121052343368493	BNIP3	Up
204939_s_at	1.05691755962832	0.0275193515204929	0.138610828593547	PLN	Not sig
212063_at	1.0566611192251	9.72796339809724e-06	0.000653976632565136	CD44	Up
204232_at	1.05653647562272	0.0082015977007182	0.0595277252471482	FCER1G	Not sig
227870_at	1.05610316580722	0.00727024388981615	0.0546868626705023	IGDCC4	Not sig
227235_at	1.05609228707728	0.0353306458504707	0.164526280714972	GUCY1A3	Not sig
222126_at	-1.0557446819136	0.000293286826775491	0.00575366245208108	AGFG2	Down
200808_s_at	1.05551380604061	7.06657320944879e-06	0.000532195405826284	ZYX	Up
205903_s_at	1.05493968905188	0.00404430838117098	0.0360663123047664	KCNN3	Up
234973_at	1.0543174662582	7.28458905845916e-05	0.00224399335270288	SLC38A5	Up
201105_at	1.05407965005629	0.00127953054055632	0.0160056015130393	LGALS1	Up
201719_s_at	1.0534176516508	2.44853681588568e-06	0.00029552704284448	EPB41L2	Up
219076_s_at	-1.051166372304	6.92613455933472e-05	0.00216863315019101	PXMP2	Down
235085_at	-1.05083209187747	0.000103497209765213	0.00283502502200051	SGK223	Down
218802_at	1.05082346309541	9.54638854740521e-05	0.00268768688892575	CCDC109B	Up
214427_at	1.04987127631962	2.60813482585959e-06	0.000303403769369943	NOP2	Up
235948_at	-1.04986276907561	9.15793081476335e-06	0.000629032496604505	RIMKLA	Down
222450_at	1.04969866350775	0.000276604645899726	0.00550942040603552	PMEPA1	Up
204924_at	1.0495205666554	0.00224182354723543	0.0238791549668999	TLR2	Up
226390_at	1.0492792400963	1.16856855353069e-05	0.000717646065209564	STARD4	Up
204745_x_at	-1.04911272910638	0.00215507218767147	0.0231717938762905	MT1G	Down
204971_at	1.04893963103226	0.001076576859494	0.0140986442617567	CSTA	Up
209610_s_at	1.04827743941592	7.43736257776292e-07	0.000148951574702999	SLC1A4	Up
205098_at	1.04760940244377	0.00843250493985824	0.0606481462229347	CCR1	Not sig
203416_at	1.04744742936708	0.00210515791563045	0.0227604328726706	CD53	Up
226416_at	1.0472582925006	2.50754946279028e-06	0.000299345560869123	ERI1	Up
202502_at	-1.0460580065566	1.60009189869609e-07	7.54178717986566e-05	ACADM	Down
209546_s_at	1.04590886785378	0.0177284214717348	0.10243286172473	APOL1	Not sig
224759_s_at	1.04568903875623	3.76743636875236e-06	0.00037316047728539	TMEM263	Up
209081_s_at	1.04514108209731	0.00427868743949651	0.0375682087288376	COL18A1	Up
210538_s_at	1.04498065221473	0.00278215353990771	0.0277880212133596	BIRC3	Up
200825_s_at	1.04454543747328	1.26196165950729e-06	0.000198530644389521	HYOU1	Up
209433_s_at	1.04426452263572	0.000187056950142361	0.00419794966597847	PPAT	Up
229686_at	1.04419032645182	0.00281581225513402	0.0279815585331612	P2RY8	Up
218644_at	1.04412948304848	2.82574419162564e-06	0.000312510864298556	PLEK2	Up
206150_at	1.04357699349028	0.00753850224682915	0.0561440309747168	CD27	Not sig
204158_s_at	1.04353123181234	3.80012951279809e-05	0.00146835393012181	TCIRG1	Up
202651_at	1.04297516852212	2.49519615420939e-06	0.00029917730204254	LPGAT1	Up
205238_at	-1.04174533872105	0.00593201519288194	0.0475631222570495	TRMT2B	Down
204457_s_at	1.04171137604025	0.0785963474282503	0.275659458312886	GAS1	Not sig
212481_s_at	1.04003549565694	5.56724161821414e-06	0.00046833442798662	TPM4	Up
218831_s_at	-1.04003248988569	8.178772461951e-05	0.00241846611334327	FCGRT	Down
226140_s_at	-1.03994492421825	0.000353499662010319	0.00654064095445489	OTUD1	Down
200832_s_at	1.03975360242361	0.00277582969801564	0.0277456103727615	SCD	Up
223686_at	1.03903470465289	0.0036061779687375	0.0333447962862714	TPK1	Up
208789_at	1.03900229484734	0.00559155801768363	0.0456773397007101	PTRF	Up
242323_at	-1.03850670589934	0.000495890859179318	0.00830154094477318	PLA2G12A	Down
231823_s_at	1.03825865337907	6.77748684378123e-05	0.0021321006512298	SH3PXD2B	Up
218458_at	-1.03749446087508	4.58737420993194e-06	0.000416964993341778	GMCL1	Down
212865_s_at	1.03734575660614	0.0143442782261574	0.088478498647919	COL14A1	Not sig
222500_at	1.03648977335355	4.38996954925299e-06	0.000408068144563995	PPIL1	Up
1559322_at	-1.03639677946178	3.31073886267958e-05	0.00135388666654455	LOC727916	Down
219947_at	1.03515698690769	0.00418731331517062	0.0370155789016902	CLEC4A	Up
219386_s_at	1.03321596270715	0.00595101631023984	0.0476575699249783	SLAMF8	Up
223268_at	-1.03314300101462	5.44854433585055e-06	0.000461859165213378	C11orf54	Down
226907_at	-1.03287810703125	0.0129979460654226	0.0824434688082343	PPP1R14C	Not sig
201923_at	1.03281073959868	7.58259535693002e-08	5.28580253990986e-05	PRDX4	Up
212741_at	-1.03279548389875	0.000486419544027562	0.00818811224436791	MAOA	Down
212386_at	1.03213236294263	0.00996202691069809	0.0684195021335072	TCF4	Not sig
224896_s_at	1.03192081876136	2.09088435368674e-07	8.22439583005917e-05	TTL	Up
225895_at	1.0314277509678	0.0989648897825126	0.319645280094916	SYNPO2	Not sig
223449_at	-1.03080837522606	5.30758973741632e-05	0.0018346274006475	SEMA6A	Down
211385_x_at	-1.03049439864335	0.000762916394024877	0.0111520436643506	SULT1A2	Down
208693_s_at	1.03041687415689	1.29445699055473e-08	2.6222597023764e-05	GARS	Up
202375_at	1.03008528836172	0.000508206803243584	0.00843539980793653	SEC24D	Up
228665_at	1.0294970015505	0.00204624203441441	0.0223577704299776	CYYR1	Up
206211_at	1.02916600326863	0.0637577481614957	0.242204399456168	SELE	Not sig
206214_at	1.02893808653816	0.00487748834731698	0.0413708773486745	PLA2G7	Up
227525_at	1.0284694948353	0.00208967748586464	0.0226698511939626	GLCCI1	Up
220073_s_at	-1.02726577523948	0.00030354789177144	0.0058994448094935	PLEKHG6	Down
225973_at	1.02659886155247	0.00546508694068159	0.0449666860017706	TAP2	Up
214595_at	-1.02615395163572	0.000128834719583203	0.0032778214486792	KCNG1	Down
209642_at	1.02533981351002	0.00075174713184283	0.011045894768478	BUB1	Up
236798_at	1.02422852122803	5.49446890685727e-05	0.00187276195366141	LINC00888	Up
201859_at	1.02411263975975	0.00178023790716874	0.0201938812395126	SRGN	Up
209218_at	1.0239975231585	0.000292645622949902	0.00574520626024628	SQLE	Up
230949_at	-1.02369427789511	0.0125487259464717	0.080320954240616	SLC23A3	Not sig
221773_at	1.02348339556142	0.000737396095592338	0.0109114947632837	ELK3	Up
218656_s_at	1.02329357869356	0.00658671640483598	0.0511546476469329	LHFP	Not sig
221565_s_at	1.02252448720554	0.00161107571242492	0.0187775665267177	CALHM2	Up
232231_at	1.02231118456965	0.0038091023179611	0.0345836381990241	RUNX2	Up
220951_s_at	-1.02158172402093	0.000118249376829416	0.00310085596074259	A1CF	Down
213106_at	-1.02045229292374	0.000109114860464182	0.00294200848320913	ATP8A1	Down
230391_at	1.02029195410072	0.00110441897565966	0.0143874451975678	CD84	Up
203988_s_at	1.01989429058521	0.000311562055814406	0.00600657806828373	FUT8	Up
212218_s_at	1.01960668124526	0.000195418475804399	0.00431871671972738	FASN	Up
201482_at	1.01906875401312	0.000188604334602213	0.00421756318788385	QSOX1	Up
226504_at	1.01866083438748	4.15600085467019e-06	0.000397949819140267	FAM109B	Up
204264_at	-1.01644736323447	0.000242125574115232	0.00501637581081861	CPT2	Down
205476_at	1.01610604092892	0.0888480201960645	0.298388544485247	CCL20	Not sig
219023_at	-1.01479070771843	5.88463498716997e-05	0.00195350587688839	AP1AR	Down
226722_at	1.01450045242224	0.00102007692472558	0.0135733039326773	FAM20C	Up
213060_s_at	1.01415794952862	0.032109065806526	0.154647918690258	CHI3L2	Not sig
238440_at	-1.01406624497096	0.00146545656092133	0.0176290071437566	CLYBL	Down
214453_s_at	1.01406623299964	0.00562535044891118	0.045872863054425	IFI44	Up
227717_at	-1.01389184713733	0.000204707650732091	0.00447516625500883	ARHGEF37	Down
228507_at	-1.01361798051544	0.00056225523608616	0.0090579894613196	PDE3A	Down
218392_x_at	-1.0134286028232	1.70337220887362e-05	0.000899824884252801	SFXN1	Down
211719_x_at	1.01314960738825	0.0696015133934966	0.255905876396266	FN1	Not sig
219667_s_at	1.01058484830125	0.0464496427109857	0.196691620792385	BANK1	Not sig
229139_at	1.00787717562922	3.65147643845104e-06	0.000365649220278957	JPH1	Up
227727_at	1.00782178832051	0.0185788813764979	0.105636767412056	MRGPRF	Not sig
204279_at	1.00709713926112	0.0056153976860999	0.0458241594757481	PSMB9	Up
211535_s_at	1.00677719773566	0.00208915770343617	0.0226698511939626	FGFR1	Up
207510_at	-1.0067213907093	1.02165853679492e-06	0.000176211925865181	BDKRB1	Down
238681_at	-1.00650906513077	0.000518053901530488	0.0085598661426955	GDPD1	Down
205380_at	-1.00650433704931	0.00244916851210358	0.0253575747676554	PDZK1	Down
204595_s_at	1.00638590450871	0.0475281915590524	0.199708259567414	STC1	Not sig
203868_s_at	1.00566129808426	0.0455642758497268	0.19433862095981	VCAM1	Not sig
203961_at	1.00410673839744	0.000875121451670082	0.0122622412532193	NEBL	Up
203153_at	-1.00380743601658	0.0313963742163327	0.152183168657187	IFIT1	Not sig
225285_at	1.00357604758485	0.0041976720237056	0.0370831665690909	BCAT1	Up
201695_s_at	1.00349663361109	2.16018333591936e-05	0.00104777864343538	PNP	Up
211729_x_at	1.00239562011908	0.00169017324260291	0.0194261555684916	BLVRA	Up
227088_at	-1.00236869339583	0.000249260212024948	0.00511765005349756	PDE5A	Down
216598_s_at	1.00110718047239	0.0536817729015247	0.216560977893519	CCL2	Not sig
239087_at	-1.0005585089322	0.000779420530890493	0.0113054313163179	ANKS4B	Down
213004_at	1.00034888559028	0.00218651666380283	0.023436149498808	ANGPTL2	Up
223423_at	-0.998979071824747	7.93500894855909e-06	0.000576923689178814	GPR160	Not sig
37028_at	-0.998946234842039	0.0251741411049912	0.130377585006668	PPP1R15A	Not sig
210762_s_at	0.998034546553249	0.00770582510629823	0.0569653850306728	DLC1	Not sig
208894_at	0.997418319913713	0.00172859989766264	0.0197657882589697	HLA-DRA	Not sig
1553167_a_at	-0.996872018058379	0.000808566836164501	0.0115941232014933	SEPSECS	Not sig
229560_at	0.996361162168813	0.022019788171134	0.119024411098048	TLR8	Not sig
221011_s_at	0.995926732002742	0.00661438235053978	0.0512966461015266	LBH	Not sig
200961_at	-0.995271591066192	2.36815071248312e-06	0.000290636300885813	SEPHS2	Not sig
206481_s_at	0.994409081790518	0.0161856780367577	0.0961381799738974	LDB2	Not sig
242794_at	-0.994366417412345	3.30959096848105e-05	0.00135388666654455	MAML3	Not sig
232103_at	-0.99402924155045	0.000109460188734215	0.00294524400543466	BPNT1	Not sig
205051_s_at	0.993548795718958	0.00159885949430203	0.0186818575529525	KIT	Not sig
205236_x_at	0.993500318268814	0.000322663872629511	0.00614919456134476	SOD3	Not sig
204401_at	0.993204876458615	1.26362440324743e-06	0.000198530644389521	KCNN4	Not sig
232181_at	-0.993008976013716	0.000607486793739798	0.00956634229485123	PPARGC1B	Not sig
207601_at	-0.992249688058319	3.85224414247666e-05	0.00148339342890258	SULT1B1	Not sig
242649_x_at	-0.991657711816996	2.58228452254374e-05	0.0011687616413086	HMGN2P46	Not sig
223315_at	-0.991609862142637	1.69287362008727e-05	0.000895861474786197	NTN4	Not sig
213592_at	0.9911022435579	0.00302928671930081	0.0295215999491056	APLNR	Not sig
222830_at	0.990727561175909	0.00170639516080827	0.0195632533900591	GRHL1	Not sig
202370_s_at	0.990170653332318	1.50965169145335e-06	0.000221736380030185	CBFB	Not sig
212655_at	-0.989851427024687	1.78249320723006e-06	0.000244984593823977	ZCCHC14	Not sig
223165_s_at	-0.988542689040374	2.50725764424226e-06	0.000299345560869123	IP6K2	Not sig
233829_at	-0.987770857178117	8.26030708034231e-05	0.0024333636294058	TLDC2	Not sig
222553_x_at	-0.987072617848964	2.80350477180401e-06	0.000312510864298556	OXR1	Not sig
201890_at	0.986900294471313	6.64754167249814e-05	0.00209846617173115	RRM2	Not sig
201349_at	-0.986466769367681	4.52976207374037e-06	0.000416243262826479	SLC9A3R1	Not sig
243582_at	-0.98592312326762	4.38744593237006e-05	0.00162693706802684	SH3RF2	Not sig
208770_s_at	-0.985738884484853	6.1919878772258e-08	5.19297525168467e-05	EIF4EBP2	Not sig
220750_s_at	0.985622741774359	0.000284004530155732	0.00561589428074671	LEPRE1	Not sig
212219_at	0.985487242359866	5.01886577656209e-09	2.38764395957961e-05	PSME4	Not sig
244033_at	0.985471035493858	0.00284926701410549	0.0282165683746092	CEP128	Not sig
210147_at	0.98459554882093	0.016735375880116	0.0983327893401932	ART3	Not sig
213261_at	-0.984579075451465	0.000231319764983734	0.00487188295473253	TRANK1	Not sig
226789_at	0.982563356055334	0.0108291873893957	0.0726485669343813	EMB	Not sig
200632_s_at	-0.982494916346516	0.000221400024673469	0.00472738794677956	NDRG1	Not sig
217911_s_at	0.981826811071851	2.41403176187964e-06	0.000293993538955822	BAG3	Not sig
224940_s_at	0.98171134799028	0.00935148920007311	0.0653409165513096	PAPPA	Not sig
203759_at	0.981416803395824	0.0226631133998818	0.121385748935985	ST3GAL4	Not sig
203570_at	0.981277155388192	0.0189817597590798	0.107328200038139	LOXL1	Not sig
201577_at	0.981249674554675	5.97633372850259e-07	0.000135288128084762	NME1	Not sig
218574_s_at	0.981171571635181	0.00443609873260156	0.0386093120351783	LMCD1	Not sig
202946_s_at	-0.980351674900298	9.00548310727525e-07	0.000166906708098398	BTBD3	Not sig
211682_x_at	-0.979796433014787	0.0059031667770137	0.047380452661953	UGT2B28	Not sig
226249_at	-0.979610137468221	0.00101494099487689	0.0135214178593796	SNX30	Not sig
203797_at	0.97868350609159	0.00363730409989094	0.0335758233431601	VSNL1	Not sig
229362_at	-0.977260047408646	5.7780208603949e-06	0.000476490634301797	PUS10	Not sig
204575_s_at	0.977158082655158	0.00158524910931061	0.0185645683649152	MMP19	Not sig
208926_at	-0.976835261972154	9.49860739201027e-05	0.00268390883285871	NEU1	Not sig
225383_at	0.976367722794573	1.39405898659937e-05	0.000804385899249661	ZNF275	Not sig
1558323_at	-0.975818814685511	8.28958514716694e-05	0.00243673692430835	TMEM72	Not sig
219099_at	0.97537627756309	1.39969598519297e-06	0.000211989966732482	C12orf5	Not sig
213423_x_at	0.975167840873342	0.0198155140848376	0.110563652677671	TUSC3	Not sig
225868_at	0.97513537355653	0.000218547904337582	0.00468225182980302	TRIM47	Not sig
205842_s_at	0.975037197648359	0.000495122465102055	0.00829375636625455	JAK2	Not sig
36920_at	-0.974108777988432	5.19938770272312e-05	0.00180958512391621	MTM1	Not sig
208792_s_at	0.973230089266131	0.0349535030342264	0.163297076211424	CLU	Not sig
204748_at	0.972901069266963	0.149021055264019	0.408427800719848	PTGS2	Not sig
226961_at	-0.972158760064525	0.000421824949054208	0.00739681818137871	PRR15	Not sig
236769_at	-0.970406539391238	0.00233139592501946	0.0245321540031638	LOC158402	Not sig
1558426_x_at	0.970290146158676	0.0244668005288787	0.127974965934798	ORAI2	Not sig
218976_at	0.9699563316802	0.000212484741553915	0.004586499504327	DNAJC12	Not sig
220161_s_at	-0.969878753044311	4.36911594226013e-05	0.00162253334843733	EPB41L4B	Not sig
220005_at	0.969755387620275	0.0164945645304596	0.0973699325958626	P2RY13	Not sig
205619_s_at	0.969420028298985	0.00152347276086601	0.018078455217601	MEOX1	Not sig
221215_s_at	-0.969098029463208	2.42173559058001e-06	0.000293993538955822	RIPK4	Not sig
206710_s_at	-0.968626554390461	6.9824285949965e-06	0.000529492764814748	EPB41L3	Not sig
213385_at	-0.967603349953847	0.000184785084650565	0.00416795565316403	CHN2	Not sig
226771_at	0.967062260656229	0.00619981867833033	0.0490699314183137	ATP8B2	Not sig
211582_x_at	0.966674845392726	0.00489690779323513	0.0414776814244974	LST1	Not sig
203932_at	0.965864369636256	0.00381629124943667	0.034625908407393	HLA-DMB	Not sig
203335_at	-0.965680008804416	9.60833692376778e-05	0.0026926490072117	PHYH	Not sig
203946_s_at	0.965654440557127	0.015981210708432	0.0952237026464164	ARG2	Not sig
205052_at	-0.964823240529578	5.2015541491873e-06	0.000450705187174034	AUH	Not sig
241342_at	-0.96463710525695	0.000187442777546715	0.00420017781244534	TMEM65	Not sig
207761_s_at	-0.964532371701971	4.09297733532525e-05	0.00154760398208097	METTL7A	Not sig
219874_at	0.964272031926415	2.30587041373004e-06	0.000284590214155057	SLC12A8	Not sig
227697_at	0.964199256264878	0.206029085316206	0.49363600140745	SOCS3	Not sig
239891_x_at	0.963793548126357	0.000666536286540761	0.0102080872455507	RAB12	Not sig
214710_s_at	0.963748832013714	9.33285413598745e-05	0.00265215072705361	CCNB1	Not sig
210174_at	-0.962758001466727	1.7365200536387e-05	0.000907594184813996	NR5A2	Not sig
223299_at	0.962387134668573	3.15067344904148e-06	0.000336808927893969	SEC11C	Not sig
205160_at	-0.96218994606774	9.51247753409258e-05	0.00268490831449884	PEX11A	Not sig
225606_at	-0.960499149123619	8.91532559177657e-06	0.000621741615727531	BCL2L11	Not sig
209357_at	-0.960396850981574	3.95543403529333e-05	0.00151145358132668	CITED2	Not sig
1557359_at	-0.960272883993204	2.09288152873141e-05	0.00102810689652641	LINC01268	Not sig
222752_s_at	0.960065573715981	0.000263820412411616	0.0053403854308053	TMEM206	Not sig
235306_at	0.959515960516456	0.00300600049614859	0.029348763772665	GIMAP8	Not sig
203185_at	0.959442743204233	0.0172330610864961	0.100193281040427	RASSF2	Not sig
204663_at	-0.956640667374657	2.99186608837055e-05	0.00127299827534366	ME3	Not sig
204967_at	-0.956347671982052	0.000308431286341231	0.00596726135198401	SHROOM2	Not sig
204875_s_at	0.956230355271909	9.06484757139496e-06	0.000627367773374708	GMDS	Not sig
213435_at	-0.95620541951145	0.00382765265437645	0.0347117115405594	SATB2	Not sig
204639_at	0.955599365293381	0.00163408062590706	0.0189769240062592	ADA	Not sig
209100_at	0.954497772490758	7.67828094800599e-07	0.000151231803834246	IFRD2	Not sig
209369_at	0.954268129708883	2.55862414637934e-05	0.00116190012627318	ANXA3	Not sig
203574_at	-0.953874956075017	0.000291896075950002	0.00573873353202675	NFIL3	Not sig
215243_s_at	0.953805393574894	0.0122382321410736	0.0790087781689929	GJB3	Not sig
239148_at	-0.953523804383305	6.79931052925596e-05	0.00213773607353117	MARVELD3	Not sig
203968_s_at	0.952480649147287	0.000501206319829956	0.00835499877393575	CDC6	Not sig
213030_s_at	-0.952384160533632	0.00322900875081004	0.030844372947886	PLXNA2	Not sig
205222_at	-0.952288903065773	2.65256592292031e-05	0.00118198078105679	EHHADH	Not sig
219038_at	0.952160106259508	3.33068340719012e-05	0.00135797997977718	MORC4	Not sig
204083_s_at	0.952155476933632	0.0447207823447412	0.192044358678819	TPM2	Not sig
218986_s_at	-0.951782981807991	0.000692722598789815	0.0104686374077142	DDX60	Not sig
227803_at	-0.95152378050191	0.000235248816279283	0.0049183366143218	ENPP5	Not sig
203814_s_at	0.950334907726595	0.00600118026951458	0.0479150465443123	NQO2	Not sig
209911_x_at	-0.950305622356888	0.000152618006920133	0.00366786352894868	HIST1H2BD	Not sig
206143_at	-0.949648337939179	0.00353517098639877	0.0328860628621627	SLC26A3	Not sig
212588_at	0.949459032033451	0.00733592139422999	0.055003954997514	PTPRC	Not sig
226844_at	-0.949273075262079	1.94223565241548e-05	0.000978725661712594	MOB3B	Not sig
223969_s_at	-0.948790645084081	0.0899102213919437	0.300718257454244	RETNLB	Not sig
202273_at	0.948787643594394	0.0124641781293411	0.0799951800941104	PDGFRB	Not sig
227461_at	-0.948693133165057	8.45826073677509e-05	0.00247172274967175	STON2	Not sig
202274_at	0.948322367062432	0.0982748601859786	0.318273456276301	ACTG2	Not sig
241972_at	-0.947951170329576	0.00959077633786429	0.0665366953778366	ZNF674-AS1	Not sig
203528_at	0.947050440357721	0.0039967703185423	0.0357883093950705	SEMA4D	Not sig
209879_at	0.946899238877401	0.0164478938801212	0.0971993728810662	SELPLG	Not sig
221824_s_at	-0.946641695154507	2.64966384284799e-07	9.23167495732618e-05	MARCH8	Not sig
226748_at	0.946389147630407	4.14721348669167e-06	0.000397805083131346	LYSMD2	Not sig
208130_s_at	0.945915324142457	0.000417673048922311	0.00735957120838817	TBXAS1	Not sig
223235_s_at	0.945880319055691	0.0024650808861769	0.025497218587159	SMOC2	Not sig
212560_at	-0.945593807450205	1.3171618298893e-05	0.000777359340019433	SORL1	Not sig
206580_s_at	0.945165744516874	0.00160816624594315	0.0187636554624288	EFEMP2	Not sig
218774_at	0.944887973425939	2.78501481249768e-05	0.00122109610964964	DCPS	Not sig
206741_at	-0.944607853972749	0.00109678959248194	0.0143016863746602	SSUH2	Not sig
226725_at	0.944140402911806	0.000790399482287458	0.0114204787775018	SLFN5	Not sig
203324_s_at	0.94400628578342	0.000866433424748954	0.0121779556550512	CAV2	Not sig
202842_s_at	0.943482396481336	5.96223341427187e-05	0.00197088943122923	DNAJB9	Not sig
239303_at	-0.943334594293264	1.85563339028111e-05	0.000947308642517457	PIWIL2	Not sig
227610_at	0.943320571025044	0.00626117936528794	0.0493911386231595	TSPAN11	Not sig
204149_s_at	-0.942641210670723	0.000779075738991213	0.0113046618973844	GSTM4	Not sig
204175_at	0.942606359242632	2.02354511569635e-05	0.00100864621357458	ZNF593	Not sig
223541_at	-0.942075094281813	0.114483572804159	0.349975409281557	HAS3	Not sig
201952_at	0.941563789614127	1.44877792809309e-05	0.000820849048896266	ALCAM	Not sig
211138_s_at	0.941525237092486	0.00518121254804001	0.0432360799853613	KMO	Not sig
229012_at	-0.940429254743115	0.00257236686491834	0.026264081856099	C9orf24	Not sig
224615_x_at	0.939518916700179	4.40533919126063e-06	0.000408068144563995	HM13	Not sig
203166_at	-0.939387384988315	3.16693540056002e-09	1.73152193025619e-05	CFDP1	Not sig
220495_s_at	0.939148461821285	0.000346814531250008	0.00645627664150296	TXNDC15	Not sig
203633_at	-0.938759236699587	1.05216210316011e-05	0.000685612831341347	CPT1A	Not sig
225723_at	0.938613877104173	3.80295428322637e-06	0.000375318637970039	CCDC167	Not sig
204951_at	0.938231579929991	0.0146448692931699	0.0897152076867297	RHOH	Not sig
202458_at	-0.9372083647715	0.00192165426051749	0.021359744923883	PRSS23	Not sig
223218_s_at	0.93625372701467	0.00622973544480053	0.0492212117694319	NFKBIZ	Not sig
202625_at	0.936089353087354	0.000587209425438046	0.00934561357792299	LYN	Not sig
206577_at	0.93569720537895	0.0439904134069201	0.189886328303631	VIP	Not sig
232244_at	-0.933735180669708	0.000139764768323476	0.00346088709605346	KIAA1161	Not sig
213997_at	-0.933598677387002	0.000142383034146501	0.00349564094834303	FAM189A1	Not sig
202804_at	0.933566682508763	0.000240574056594596	0.00499369268956323	ABCC1	Not sig
219173_at	-0.932309003441682	1.34854921938325e-05	0.000787734279591659	MYO15B	Not sig
201040_at	0.932287756656646	0.00234060293578981	0.0245864487059189	GNAI2	Not sig
200989_at	0.932012480571853	4.66148225623249e-06	0.000418500069555848	HIF1A	Not sig
228232_s_at	-0.931034374452658	0.00248272717986792	0.0256264127920103	VSIG2	Not sig
227249_at	0.93101734190966	8.10287248284487e-06	0.000582161042049334	NDE1	Not sig
202870_s_at	0.930990755837267	0.000187218045307853	0.00419794966597847	CDC20	Not sig
208025_s_at	-0.930717345752713	0.00493480856877357	0.0417405102873909	HMGA2	Not sig
201744_s_at	0.930077330593202	0.0111635598130034	0.0742088307326394	LUM	Not sig
210314_x_at	0.928886834620752	0.000182772478363549	0.00413626185829535	TNFSF13	Not sig
217858_s_at	0.928811389523076	1.77344916067797e-07	7.69550260794192e-05	ARMCX3	Not sig
230434_at	-0.928471840822001	0.00219769647748997	0.0235144921539656	PHOSPHO2	Not sig
202095_s_at	0.92829163766601	0.000384614129137644	0.0069150863237753	BIRC5	Not sig
229889_at	-0.928103176694873	0.000263087017070885	0.00533541899911667	LRRC75A	Not sig
212923_s_at	0.927822235980976	0.00415686948231325	0.0368298231964798	PXDC1	Not sig
1553906_s_at	0.927809219781274	0.0145314974535471	0.0892306405292778	FGD2	Not sig
209606_at	0.92674907466589	0.00584607149402111	0.0470775882979223	CYTIP	Not sig
230151_at	-0.926722161023259	4.58353638689912e-05	0.00166958595572092	SPRYD7	Not sig
204797_s_at	0.924856457214429	0.00555321391368288	0.0454660034038053	EML1	Not sig
216876_s_at	0.924814255411687	0.00589420525636274	0.0473224188533969	IL17A	Not sig
219593_at	0.924703441846153	0.0146726182210372	0.0898449323815893	SLC15A3	Not sig
223194_s_at	-0.924638813146096	0.000130930492713557	0.00331724962424176	SLC22A23	Not sig
206869_at	-0.924521282025821	0.000131847235043016	0.00332506807010005	CHAD	Not sig
205916_at	0.924469551817053	0.11771874746983	0.355411722870817	S100A7	Not sig
204985_s_at	-0.924433643862673	6.97326377843879e-05	0.00217350948307324	TRAPPC6A	Not sig
222033_s_at	0.92433005725098	0.00422781131686356	0.037261615601279	FLT1	Not sig
203325_s_at	0.923278288071793	0.0197494359997045	0.110307530215941	COL5A1	Not sig
203456_at	0.922902482091889	0.00158533095008302	0.0185645683649152	PRAF2	Not sig
229337_at	-0.921973581451878	0.00498872814487749	0.0420794062513386	USP2	Not sig
203044_at	0.921931021795943	0.000117761473899388	0.0030969738265748	CHSY1	Not sig
200844_s_at	-0.921674063983902	3.05766776788027e-05	0.00128537530035135	PRDX6	Not sig
237313_at	-0.921407085999703	6.08577278196119e-05	0.00199364665580424	C1QTNF1-AS1	Not sig
226213_at	-0.920844550985629	2.83806046368492e-05	0.00123740794140329	ERBB3	Not sig
235245_at	0.920647594088074	0.00103548455266334	0.0137378064766539	TMEM92	Not sig
228155_at	-0.919700106357606	0.00377686864358888	0.0343880587990378	FAM213A	Not sig
207052_at	-0.919479255233573	0.00922251525972828	0.0646742226099535	HAVCR1	Not sig
212265_at	0.919128071381691	0.00557272767571959	0.0455916333487908	QKI	Not sig
206118_at	0.918951872919439	0.00271776701993746	0.0273223489736868	STAT4	Not sig
212989_at	0.918207198914907	0.000185022146769502	0.00416986227313378	SGMS1	Not sig
224729_s_at	-0.917558389488494	5.79279855073034e-06	0.000476989850543948	ATPAF1	Not sig
1554588_a_at	-0.917354755092727	0.000984934370902598	0.0132508087423965	TTC30B	Not sig
225380_at	-0.917296707683007	0.00560102219119112	0.0457409840632374	PKDCC	Not sig
202897_at	0.917215694237208	0.00291469381377776	0.0286826645551294	SIRPA	Not sig
228083_at	-0.917189518246692	3.55558580020608e-05	0.00141446064303497	CACNA2D4	Not sig
203562_at	0.916788528019559	0.0107236156669067	0.0721692714406936	FEZ1	Not sig
232428_at	-0.916757897894339	0.00562556098362908	0.045872863054425	MOGAT2	Not sig
205112_at	-0.913988418177702	9.00401455402833e-05	0.00259238807657451	PLCE1	Not sig
209522_s_at	-0.913932462812999	2.08600178741777e-05	0.00102799678772795	CRAT	Not sig
204613_at	0.913800542661775	0.00360386524568086	0.0333403269556009	PLCG2	Not sig
228098_s_at	-0.913756257863447	1.07084365213644e-05	0.000692880197403072	MYLIP	Not sig
236124_at	-0.91371983085343	0.000142461565101632	0.00349599913461927	LOC153546	Not sig
210260_s_at	0.913138797415024	0.000310179266017346	0.00599471593124722	TNFAIP8	Not sig
217861_s_at	0.912932523947048	3.45499038529423e-08	3.64859175939486e-05	PREB	Not sig
217127_at	-0.912077352967625	3.06691333050925e-05	0.00128690319528467	CTH	Not sig
224840_at	0.911934854055813	3.03965292546607e-05	0.00128334381235411	FKBP5	Not sig
203608_at	-0.911784069092429	0.00182197193935775	0.0205014027133947	ALDH5A1	Not sig
207574_s_at	-0.911478864352296	0.00478660381390997	0.0408343834491383	GADD45B	Not sig
226039_at	-0.911323132257904	4.93206695522236e-06	0.000434236329753273	MGAT4A	Not sig
212836_at	0.911280817030293	1.68818931912334e-06	0.000238505816597076	POLD3	Not sig
225290_at	-0.911257670147346	0.00192169337504491	0.021359744923883	ETNK1	Not sig
226047_at	0.910848198907095	0.0389714344321891	0.175573762160509	MRVI1	Not sig
205935_at	0.910765205645316	0.00853046294294215	0.0611254367210717	FOXF1	Not sig
222416_at	-0.910290806881813	1.22724484952881e-07	7.06311706820922e-05	ALDH18A1	Not sig
226751_at	0.910012290604471	0.00847493020792769	0.0608675295765444	CNRIP1	Not sig
206340_at	-0.909845758103934	0.207479711519709	0.495401393508848	NR1H4	Not sig
243780_at	0.909839215098089	0.021312802137847	0.116331989438963	CTA-250D10.23	Not sig
210105_s_at	0.909465691547405	0.00694452081577233	0.0530538533427255	FYN	Not sig
219263_at	-0.909448551945262	2.59439113490964e-06	0.00030309473354954	RNF128	Not sig
207212_at	-0.908743696528862	0.0240769983964792	0.126590045901289	SLC9A3	Not sig
210886_x_at	-0.90818141499836	0.000935458225647481	0.0128314547133156	TP53TG1	Not sig
205324_s_at	0.908111624341498	1.52526097331681e-07	7.54178717986566e-05	FTSJ1	Not sig
204497_at	-0.907787580013657	6.6438055883353e-06	0.000515980213838398	ADCY9	Not sig
57540_at	-0.907668189816283	0.000430708670483774	0.00752123812159066	RBKS	Not sig
237400_at	-0.907604103374956	0.000897032711797021	0.0124754527563348	RP11-247L20.4	Not sig
205259_at	-0.907577865593623	0.00012353907761091	0.00319452571311744	NR3C2	Not sig
226423_at	-0.90741995160692	0.000314787757574766	0.00605169502299591	PAQR8	Not sig
204790_at	-0.907262941846873	1.0300468872262e-05	0.000677711354501713	SMAD7	Not sig
230925_at	0.906952228987	0.00681495063282786	0.0523545631375387	APBB1IP	Not sig
202266_at	-0.906895874633879	1.03901743162413e-05	0.000682316073537009	TDP2	Not sig
221558_s_at	0.906364839288133	0.00594923080421022	0.0476575699249783	LEF1	Not sig
201431_s_at	0.906135367165295	0.0116488656349029	0.0763488046737371	DPYSL3	Not sig
226490_at	-0.905968208884442	0.000280107472800078	0.00557107168983059	NHSL1	Not sig
224467_s_at	0.905930883272747	8.8310759832798e-05	0.00254393614007283	PDCD2L	Not sig
201037_at	0.905429657495048	1.09900714800879e-05	0.000699587094749647	PFKP	Not sig
223482_at	-0.904585478562431	0.000171358340138326	0.00395828522338495	TMEM120A	Not sig
205404_at	0.9042946153483	0.0255228772956937	0.131502995458406	HSD11B1	Not sig
228186_s_at	0.903835045999461	0.0389303399820981	0.175479696824156	RSPO3	Not sig
202771_at	0.90377171721264	0.000128676222629337	0.00327636075824536	PIEZO1	Not sig
222494_at	-0.903750430724571	2.93906487697943e-07	9.4119890984213e-05	FOXN3	Not sig
235117_at	0.903488135336196	2.45757280609919e-06	0.000295964302144214	CHAC2	Not sig
202623_at	-0.903291756788551	1.88130305969374e-07	7.91232652221195e-05	EAPP	Not sig
206030_at	-0.903198338944306	0.000281306297990459	0.00558273025140776	ASPA	Not sig
219681_s_at	-0.902782601994815	2.10990582393806e-06	0.000273155897182244	RAB11FIP1	Not sig
225847_at	-0.902533971920038	1.07016967802304e-06	0.000180035468141261	NCEH1	Not sig
212573_at	-0.902125371648781	0.000646313612794513	0.00999355112543552	ENDOD1	Not sig
201578_at	0.901097993552415	0.000412590618408237	0.00730281387551647	PODXL	Not sig
203725_at	-0.89959013410191	0.00209771049726823	0.0227139160251182	GADD45A	Not sig
200940_s_at	-0.89958758541324	1.71720420474156e-05	0.000905382255489344	RERE	Not sig
209651_at	0.899506847063623	0.0152186144869376	0.0921236899346726	TGFB1I1	Not sig
208998_at	0.898586622934404	0.00163850379759229	0.0190202112809679	UCP2	Not sig
203130_s_at	-0.898462820448361	0.0241332516273025	0.126800454807108	KIF5C	Not sig
223809_at	0.89805680472713	0.0102534218701158	0.0698487217478923	RGS18	Not sig
210517_s_at	0.89803466307865	0.0126963683719159	0.0810043589985838	AKAP12	Not sig
211906_s_at	0.897913461039833	0.056845193842237	0.224713395511844	SERPINB4	Not sig
202948_at	0.897254469570299	0.00065556240542312	0.0100967460134898	IL1R1	Not sig
223322_at	0.897187222941858	0.00219760186164832	0.0235144921539656	RASSF5	Not sig
228869_at	0.897031107944483	0.00433844696965075	0.0379648828530177	SNX20	Not sig
201954_at	0.896337386496899	2.52911615464053e-06	0.000299955370401239	ARPC1B	Not sig
215446_s_at	0.89633030493387	0.00713483537162714	0.0540342407874003	LOX	Not sig
209238_at	-0.895812811803459	3.61909302188449e-06	0.000363224389559086	STX3	Not sig
223845_at	-0.895649668376207	5.56708441382445e-05	0.00188938758737338	VSIG10	Not sig
213125_at	0.895589874604174	0.018974978087137	0.107319429700447	OLFML2B	Not sig
216836_s_at	-0.89557797692809	1.90981052995708e-06	0.000257704046355835	ERBB2	Not sig
224694_at	0.894838029028802	0.0178424165571757	0.102882035555151	ANTXR1	Not sig
222622_at	0.894175539476803	4.18654958847206e-07	0.000113316633044411	PGP	Not sig
218532_s_at	-0.893548991364938	0.000693733929930649	0.0104720879676859	FAM134B	Not sig
206855_s_at	0.893392045195823	1.26571992256905e-05	0.000757620151199622	HYAL2	Not sig
223549_s_at	-0.892667271410378	0.000350940804024566	0.00650871386025886	ESPN	Not sig
218486_at	-0.891551016742278	0.00154170730851111	0.0182452049984512	KLF11	Not sig
223266_at	-0.891044069150388	4.60048337620985e-06	0.000416964993341778	STRADB	Not sig
212854_x_at	-0.891024507702982	3.43942634228081e-06	0.000352154747685774	NBPF1	Not sig
220253_s_at	-0.89087848024198	0.0037395051396469	0.0341673535277731	LRP12	Not sig
201063_at	0.890782471224867	1.24082341559271e-06	0.000197690380418811	RCN1	Not sig
200670_at	0.89064905027495	3.28549900233447e-06	0.000344494813382533	XBP1	Not sig
55616_at	-0.890557979942454	5.10199350721699e-05	0.00179390028943465	PGAP3	Not sig
234978_at	0.89038013175355	4.40101581515536e-06	0.000408068144563995	SLC36A4	Not sig
200636_s_at	-0.890216719885991	0.000207813379722678	0.00452677152842128	PTPRF	Not sig
227279_at	0.890100108153247	3.99715778474807e-05	0.00152083926152471	TCEAL3	Not sig
210962_s_at	-0.890048728528866	2.85880235433883e-05	0.00124347668037769	AKAP9	Not sig
1556834_at	-0.889357566730711	0.00319123214343856	0.0306106346390357	LOC100652770	Not sig
203680_at	0.888982191502443	0.000149928468370892	0.0036255369341789	PRKAR2B	Not sig
209301_at	-0.888978937322007	0.00298200315018055	0.0291822126787402	CA2	Not sig
209621_s_at	0.887588151497971	0.0413173918048371	0.182385628687992	PDLIM3	Not sig
218541_s_at	0.887393520385565	0.0767608129603412	0.271731786895866	C8orf4	Not sig
203658_at	-0.88685858689052	6.84080067606239e-06	0.000526804712849178	SLC25A20	Not sig
205076_s_at	-0.88680572295039	0.000772935688640217	0.0112526430362043	MTMR11	Not sig
204166_at	0.88643678989845	0.000348591344874807	0.00648329080343023	SBNO2	Not sig
221823_at	-0.886398265999524	0.000770668019388913	0.0112363397226904	C5orf30	Not sig
206666_at	0.886396450700237	0.0986959142644104	0.31913177079701	GZMK	Not sig
213943_at	0.885929189326594	0.0336844007851475	0.159498526410212	TWIST1	Not sig
236263_at	0.88501835466279	0.00383697407654341	0.0347616499809463	SHH	Not sig
219955_at	0.884758917259032	0.0817031065168434	0.28274684149683	L1TD1	Not sig
213499_at	-0.884583932356231	5.33210249060978e-05	0.00184000888006944	CLCN2	Not sig
225480_at	0.884466130518125	2.7306209593621e-08	3.38400627630518e-05	C1orf122	Not sig
204112_s_at	-0.88373063432809	3.32568969576604e-05	0.001356955851612	HNMT	Not sig
227586_at	-0.883664881323671	1.63500084401483e-05	0.000880600901258048	TMEM170A	Not sig
218853_s_at	-0.883642155096127	6.22507806468485e-07	0.000137934662985996	MOSPD1	Not sig
213050_at	-0.883456444804175	0.000402652663933775	0.00716168978548443	COBL	Not sig
219489_s_at	0.882904362338638	0.00681348515025354	0.0523522114929798	NXN	Not sig
226360_at	-0.881723943089566	0.000648811501144362	0.0100227669211565	ZNRF3	Not sig
224791_at	0.881570599708526	0.00116608826233107	0.0149908007860219	ASAP1	Not sig
202018_s_at	0.881307769907573	0.132827023272272	0.381795811248066	LTF	Not sig
242354_at	-0.880959272328625	5.80129510943516e-05	0.00193493667994569	RP11-532F12.5	Not sig
212813_at	0.880751133264877	0.00921949765111146	0.0646665855130877	JAM3	Not sig
223757_at	-0.880097745632381	0.000406705926892478	0.00721684756787634	DIO3OS	Not sig
226030_at	-0.880008117555938	0.000442658152642845	0.00765896661257835	ACADSB	Not sig
205311_at	-0.879534447691892	0.000554157156505993	0.00897202917736606	DDC	Not sig
206495_s_at	-0.879405769171556	1.75928383336697e-05	0.000916084224660372	HINFP	Not sig
207202_s_at	-0.879266724499283	0.00156369769533847	0.0184137780513959	NR1I2	Not sig
202887_s_at	0.878822179267378	0.0347983052211153	0.162893607702438	DDIT4	Not sig
225174_at	0.878807018794275	8.64752579947746e-06	0.000608498678360914	DNAJC10	Not sig
225474_at	-0.878639547516936	3.89539260394067e-05	0.0014935525288952	MAGI1	Not sig
226375_at	-0.877946666305782	1.1512951920637e-05	0.000711266266961388	LMTK2	Not sig
225283_at	-0.877733313123558	0.000333314890722772	0.00629267866238773	ARRDC4	Not sig
211048_s_at	0.877304506697255	1.94472906482446e-06	0.000260607994164895	PDIA4	Not sig
227031_at	-0.877235154539655	3.59061489597179e-05	0.00142111825169741	SNX13	Not sig
226842_at	-0.876854167365115	0.000201994760532061	0.00443611985811944	FBXL20	Not sig
206092_x_at	0.876707800390399	0.00354180193720009	0.0329109484902133	RTEL1	Not sig
204573_at	-0.876400203111393	0.000381338679167268	0.00688155360861968	CROT	Not sig
222217_s_at	0.875909543874418	0.000107758415386651	0.00292536810390522	SLC27A3	Not sig
224436_s_at	-0.87582656944288	0.000210998844381331	0.00456343426287549	NIPSNAP3A	Not sig
203549_s_at	0.87564010497716	0.00110764807657924	0.014412341405752	LPL	Not sig
1555579_s_at	0.874918380557482	0.000829698387773223	0.0118083576124675	PTPRM	Not sig
239761_at	-0.874138947560886	0.000506630704171841	0.00842625355472878	GCNT1	Not sig
203951_at	0.874091555068993	0.135612435475404	0.386497394593669	CNN1	Not sig
223234_at	0.871751361738041	5.9714926512156e-05	0.00197275746649676	MAD2L2	Not sig
213921_at	-0.871520128109365	0.139230242373021	0.392837934861436	SST	Not sig
204933_s_at	0.871215083756529	0.00754059022680142	0.0561455617808136	TNFRSF11B	Not sig
218488_at	0.871153279659573	2.03974232791214e-06	0.000269379013957962	EIF2B3	Not sig
204923_at	0.87113273867084	0.0075871787693916	0.0563702947705511	SASH3	Not sig
203888_at	0.870924424522541	0.0102118480423348	0.0696783716104649	THBD	Not sig
202393_s_at	-0.870897192743593	0.00046855734993233	0.00797831613439744	KLF10	Not sig
227172_at	-0.870776774521053	0.0101254049029212	0.0692871089206528	TMEM116	Not sig
205499_at	0.870473996248539	0.004142321516031	0.0367306890835217	SRPX2	Not sig
228791_at	-0.870278638816642	2.53217220266858e-05	0.00115473368655088	ARPIN	Not sig
226811_at	0.870154690070958	0.0017551005055739	0.0199743734750458	FAM46C	Not sig
205003_at	0.870100793221583	0.00197836592075285	0.0218078017021698	DOCK4	Not sig
201426_s_at	0.869597988501008	0.00508554629636587	0.042632972056701	VIM	Not sig
235174_s_at	-0.869579021807693	0.000792079274390333	0.0114246970585314	LINC01003	Not sig
205671_s_at	0.869398019117949	0.0177124252989127	0.10238152587145	HLA-DOB	Not sig
215946_x_at	0.869305680781157	0.000318246802249554	0.00609889376550802	IGLL3P	Not sig
235626_at	-0.868877874604713	0.00159751012389841	0.0186751905118977	CAMK1D	Not sig
230422_at	0.868837879388908	0.00972297062039802	0.0672807519495049	FPR3	Not sig
229309_at	-0.868770991735839	0.000890229409280399	0.012413489658864	ADRB1	Not sig
202744_at	-0.868569033436913	0.00015980849423428	0.00377356898817034	SLC20A2	Not sig
228733_at	0.868500196824983	1.25358400115838e-07	7.06594899622006e-05	PUSL1	Not sig
232271_at	-0.868481717858384	8.25564233609338e-05	0.00243330051065178	HNF4G	Not sig
235512_at	-0.868384436136496	0.00480017504152999	0.0408945455683172	CDKL1	Not sig
225922_at	-0.868343569303464	6.44256847300911e-05	0.00205759865679049	FNIP2	Not sig
212116_at	0.867868593690281	6.26861210079906e-08	5.19297525168467e-05	TRIM27	Not sig
216483_s_at	0.867778363060584	3.65836520563779e-07	0.000104855635908585	C19orf10	Not sig
202307_s_at	0.867499243668391	0.00239209330773597	0.0249672376311613	TAP1	Not sig
203238_s_at	0.867102016417591	0.00120231166753219	0.0153231679306113	NOTCH3	Not sig
202580_x_at	0.866567521124924	0.00137564949950538	0.0168463319918385	FOXM1	Not sig
227070_at	0.866161901093677	0.00742202041159819	0.0554445916114402	GLT8D2	Not sig
222116_s_at	0.865763063560343	1.92908553123377e-05	0.000973894288275221	TBC1D16	Not sig
203083_at	0.864687667108228	0.0782820623288136	0.275068879037782	THBS2	Not sig
212048_s_at	0.864548906575072	1.05239707994548e-07	6.39331226066882e-05	YARS	Not sig
225827_at	0.864146120512339	0.0191507426625855	0.108089557542899	AGO2	Not sig
205733_at	0.863796525387239	0.00108920748016413	0.0142231714779016	BLM	Not sig
211766_s_at	-0.863315761010555	0.266732528549999	0.570375743697813	PNLIPRP2	Not sig
201464_x_at	-0.862210401681933	0.016371889714581	0.0969283237839431	JUN	Not sig
206976_s_at	0.861975001193263	2.37298208424756e-05	0.00110992744182835	HSPH1	Not sig
224476_s_at	-0.861700907445201	0.0108729013107783	0.0728613652612822	MESP1	Not sig
218487_at	-0.861638543126055	1.00397921670484e-05	0.000666171889239527	ALAD	Not sig
212372_at	0.861536089707276	0.00797290290723848	0.0583558857367154	MYH10	Not sig
219959_at	0.861207225647166	0.0153424601955245	0.0925779727613178	MOCOS	Not sig
217109_at	0.860637347400953	0.00586888720683154	0.0472089221722144	MUC4	Not sig
204236_at	0.860493472780084	0.00213287134341233	0.0229852740814537	FLI1	Not sig
223151_at	0.859689610144843	3.83683144734973e-07	0.000107578850966075	DCUN1D5	Not sig
222235_s_at	0.859525410115148	0.00144168172159042	0.0174081157526405	CSGALNACT2	Not sig
223220_s_at	0.859222950170006	0.0129289811888668	0.0821203585619529	PARP9	Not sig
214601_at	-0.85881180723745	0.0854026762395571	0.291345312497522	TPH1	Not sig
1554489_a_at	-0.858538303523556	0.000449042635929678	0.00773029159932466	CEP70	Not sig
222872_x_at	0.858028559392604	0.000265542703376953	0.00536081023816951	NABP1	Not sig
227759_at	0.857867191601251	0.00244550137342426	0.0253474478847339	PCSK9	Not sig
213191_at	-0.857567434153966	6.60514363188332e-05	0.0020886999888561	TICAM1	Not sig
214476_at	0.857530975279844	0.0400542659885006	0.178758223240656	TFF2	Not sig
227782_at	-0.857180782359754	0.000760581342050917	0.0111338112119502	ZBTB7C	Not sig
226430_at	-0.856670989854322	2.82661075547697e-07	9.36636018519416e-05	RELL1	Not sig
225275_at	-0.856661698189447	0.00147021227309555	0.0176667815453845	EDIL3	Not sig
228494_at	-0.856583182621943	0.000440821189677341	0.0076344309615485	PPP1R9A	Not sig
207080_s_at	-0.85574761776023	0.130570058242687	0.378200780590111	PYY	Not sig
219739_at	-0.855283020768932	0.00111769785294477	0.0145154703348587	RNF186	Not sig
222742_s_at	0.85481167963196	1.09344475848998e-05	0.000698412291710741	IFT22	Not sig
226763_at	0.854811334182348	0.00119431203584521	0.0152425328104195	SESTD1	Not sig
228624_at	-0.854540488554265	0.000940661440967824	0.0128705366078368	TMEM144	Not sig
204268_at	0.854196293967918	0.00673479733997861	0.0519765908269462	S100A2	Not sig
219368_at	-0.853780462911689	9.59532434446123e-05	0.00269233936933818	NAP1L2	Not sig
213007_at	0.853185104617769	6.20848469228013e-06	0.000497118404605335	FANCI	Not sig
205352_at	0.852245502005484	0.00944025722243039	0.0657913611108501	SERPINI1	Not sig
212338_at	-0.85224137073125	0.000441055549354066	0.00763607098192956	MYO1D	Not sig
205440_s_at	-0.852103386351044	0.0472507270575969	0.19899660892874	NPY1R	Not sig
238113_at	-0.851865039240788	0.00116145397579783	0.0149417637945285	SMIM2-AS1	Not sig
226599_at	-0.851329141543054	1.14588584704101e-06	0.00018927887820836	FHDC1	Not sig
564_at	-0.850526058754324	8.08132712532969e-05	0.0024000356359446	GNA11	Not sig
217184_s_at	-0.850212253490102	5.14268662907372e-05	0.00179994487129804	LTK	Not sig
235583_at	-0.849446241402627	0.00096656476997826	0.0130971322920846	ILDR1	Not sig
203706_s_at	-0.849383891572753	0.00466028608853954	0.0400441838583843	FZD7	Not sig
227240_at	-0.848814180283783	0.000168647208440075	0.00391623352603698	NGEF	Not sig
221245_s_at	-0.848466945932202	0.000640867503500875	0.00993491232767689	FZD5	Not sig
208944_at	0.847949061905009	9.99912757575976e-05	0.00276951519860519	TGFBR2	Not sig
201893_x_at	0.847656676719078	0.0188124393086407	0.106598623608657	DCN	Not sig
234291_s_at	0.847393095210435	0.00724700475876482	0.0545921721115275	SLC6A20	Not sig
213848_at	0.846970554453306	3.20632198992288e-05	0.00132506163869262	DUSP7	Not sig
200790_at	0.846827403282051	0.00267206241025858	0.0269796883251871	ODC1	Not sig
218731_s_at	0.846818949312284	0.000960012651312406	0.013037429634999	VWA1	Not sig
213839_at	-0.846659143391179	0.000959620747367475	0.0130353451831843	CLMN	Not sig
209667_at	-0.846619964784738	0.00073880317780687	0.0109291298015667	CES2	Not sig
220330_s_at	0.8464324434864	0.00545048009192391	0.0448802709376416	SAMSN1	Not sig
224832_at	-0.845752935876031	4.69509045254882e-05	0.00169218240272318	DUSP16	Not sig
209464_at	0.845564611972034	0.000117269991359454	0.0030860817294273	AURKB	Not sig
1552701_a_at	0.845279339508226	0.00220280215085524	0.0235460816418397	CARD16	Not sig
213325_at	-0.845214236779071	0.000146150680706342	0.00356095742763782	PVRL3	Not sig
209440_at	0.844127798315802	2.23232920977181e-06	0.000279937154918059	PRPS1	Not sig
222885_at	0.843655624796898	0.00747217433767893	0.0557583092551652	EMCN	Not sig
204249_s_at	0.843608136839355	0.000551853421796855	0.00894797919239118	LMO2	Not sig
229114_at	-0.843048749502865	2.41410614812332e-05	0.00111762280820189	GAB1	Not sig
201215_at	0.842802434018662	0.000401826923027356	0.00715165592985699	PLS3	Not sig
205309_at	-0.842628679831248	2.70392418947375e-05	0.00119803124035233	SMPDL3B	Not sig
216908_x_at	-0.842402455143949	4.91470066213239e-05	0.00175170312061335	RRN3P1	Not sig
227049_at	-0.842387191683185	4.87802139924708e-05	0.00174203670805901	ZADH2	Not sig
204800_s_at	-0.842222618299939	0.000106437429730309	0.00289879075035986	DHRS12	Not sig
223380_s_at	0.842096360638817	0.0326095616810821	0.156260103848656	LATS2	Not sig
201860_s_at	0.841963650453668	0.0276983131540346	0.139268463463016	PLAT	Not sig
206461_x_at	-0.841817058220157	0.00437512320644293	0.0381880366079609	MT1H	Not sig
218900_at	-0.841176981462555	8.80330145730237e-05	0.00254129095658927	CNNM4	Not sig
229105_at	-0.84068367279094	0.00019472563897311	0.00431290342355911	GPR39	Not sig
205488_at	-0.840574766998989	0.0576757313952782	0.226848472342769	GZMA	Not sig
225284_at	0.840460279298327	7.49745013384108e-07	0.000149606965718161	DNAJC3	Not sig
209392_at	0.840351364698747	0.0276270918067506	0.139012630639986	ENPP2	Not sig
220087_at	-0.840243132712404	0.000529656628795219	0.00870423089250935	BCMO1	Not sig
211936_at	0.840109115847346	1.32856247071542e-06	0.000204476816026997	HSPA5	Not sig
218178_s_at	-0.838798915730536	1.10996036706104e-05	0.000702267540867503	CHMP1B	Not sig
204137_at	0.838626474143767	0.000759047751095019	0.0111143373838029	GPR137B	Not sig
204015_s_at	0.838385025585093	0.0206827732599005	0.113910148199266	DUSP4	Not sig
231154_x_at	-0.838175899937331	0.000952622948047065	0.0129886931881479	TINAG	Not sig
203413_at	-0.837770603802444	0.000170160418853946	0.00393883188011834	NELL2	Not sig
210072_at	0.837486207586045	0.253624889396456	0.554730957126956	CCL19	Not sig
232277_at	0.836966149830769	0.00130180860458882	0.0161838075161195	SLC28A3	Not sig
226333_at	-0.836509467323253	3.88948237840309e-06	0.000379068536611745	IL6R	Not sig
230875_s_at	0.835920706416934	0.000135292897132851	0.0033885199957575	ATP11A	Not sig
223170_at	-0.835664620478596	0.000716924831919229	0.0107012572777994	TMEM98	Not sig
228108_at	-0.834764705375253	0.00292317946212395	0.0287511700052085	PPM1L	Not sig
203524_s_at	-0.834680312839179	5.7467090201292e-06	0.000474624343920792	MPST	Not sig
219454_at	0.83454368019022	0.0603664450207742	0.23355047986915	EGFL6	Not sig
213222_at	0.834424504566071	0.0102597973375652	0.0698660380410234	PLCB1	Not sig
213418_at	0.834010640843529	0.0177539470966336	0.102545643091955	HSPA6	Not sig
230836_at	0.833367662585569	0.0032551853975976	0.0310010906834435	ST8SIA4	Not sig
206247_at	0.833278924806798	0.0228332001017356	0.122093419614904	MICB	Not sig
232336_at	-0.832677258329282	0.000301916787246419	0.00587657541569882	ZSWIM5	Not sig
236595_at	-0.83256739781133	0.0158835999857037	0.0948074049365011	LOC101928152	Not sig
212158_at	0.831771675066249	0.00914981987855048	0.0643495518799776	SDC2	Not sig
224002_s_at	0.830952089376625	3.09544966427064e-05	0.00129391215897551	FKBP7	Not sig
221868_at	-0.830889075248778	0.000318552706028786	0.00610261709955286	PAIP2B	Not sig
205670_at	-0.830345021520097	2.91381974819024e-06	0.000318626189464603	GAL3ST1	Not sig
232594_at	-0.828992283267264	2.0880991181233e-05	0.00102799678772795	HSBP1L1	Not sig
232914_s_at	-0.828875121312045	0.000536891542369744	0.00879375085061934	SYTL2	Not sig
224451_x_at	0.828294775253191	0.0272815100020859	0.137780949507117	ARHGAP9	Not sig
226010_at	-0.828013570282647	0.0029966906881769	0.0292857378951178	SLC25A23	Not sig
225059_at	0.827623265625046	4.54270519382563e-05	0.00166024335877284	AGTRAP	Not sig
219478_at	0.827395638103216	0.00748604345916078	0.0558313226203268	WFDC1	Not sig
206337_at	0.827242640674955	0.0392527348738158	0.176303563560822	CCR7	Not sig
235158_at	-0.826923661077997	2.23191830455465e-05	0.0010695304698724	TMEM209	Not sig
218885_s_at	-0.826753160437274	0.00242563305790139	0.0252036274117747	GALNT12	Not sig
228153_at	0.826734852584675	0.000564828850610567	0.00909364470174698	RNF144B	Not sig
38149_at	0.826732402551103	0.00503312083902806	0.042372080854355	ARHGAP25	Not sig
202315_s_at	0.826309379355934	5.75172699170974e-07	0.000133252403928699	BCR	Not sig
203879_at	0.82629738825015	0.0235713896183744	0.12472321617479	PIK3CD	Not sig
205807_s_at	-0.825946612946098	3.41470191051921e-06	0.000350937644657214	TUFT1	Not sig
224634_at	0.825583454243173	1.22886799139357e-06	0.000197033306244702	GPATCH4	Not sig
208244_at	-0.825581630817531	0.00847216136602411	0.0608659268772164	BMP3	Not sig
209083_at	0.825275255591769	0.0321850930428876	0.154864029052176	CORO1A	Not sig
203622_s_at	0.825143827227846	2.52301226856049e-05	0.00115242853620338	PNO1	Not sig
219970_at	-0.825114761281395	0.00127325367617432	0.0159576546556793	GIPC2	Not sig
218308_at	0.82504064436625	4.02307038735152e-05	0.00152857104536792	TACC3	Not sig
1555759_a_at	-0.824867443387542	0.0323312943152851	0.155458052650445	CCL5	Not sig
208978_at	0.824240389511389	0.00996209123278536	0.0684195021335072	CRIP2	Not sig
217848_s_at	0.823879756568275	6.94504251871013e-08	5.28580253990986e-05	PPA1	Not sig
41037_at	0.823864926294337	0.000103262946428431	0.00283002586264385	TEAD4	Not sig
238581_at	0.82364311136771	0.00565733811577806	0.0460427153141062	GBP5	Not sig
230924_at	-0.823613772171022	0.00573593297403594	0.0464659275179961	TTLL6	Not sig
202433_at	0.823496828259033	5.98806163630772e-07	0.000135288128084762	SLC35B1	Not sig
217788_s_at	0.822628461748063	5.60202498222679e-06	0.00046833442798662	GALNT2	Not sig
219132_at	-0.822461895998154	0.00265010784964043	0.0268266798855546	PELI2	Not sig
213844_at	-0.822109420971854	0.0100784186331152	0.069035021143269	HOXA5	Not sig
202472_at	-0.821992437258914	0.000116037492662781	0.0030738129415395	MPI	Not sig
205470_s_at	0.821815184465115	0.00848633451325269	0.0609151029948918	KLK11	Not sig
220617_s_at	0.821661804415623	0.00573738411840863	0.0464659275179961	ZNF532	Not sig
226077_at	0.821546457896778	7.1786953232017e-07	0.000146453420446288	RNF145	Not sig
218872_at	0.821488651773286	0.0116055479274038	0.0761105113267128	TESC	Not sig
210448_s_at	0.820389905870423	0.0273053935142131	0.137825183750887	P2RX5	Not sig
229358_at	-0.820293283886526	0.0217248359308471	0.117884617359971	IHH	Not sig
225788_at	0.819769145453428	9.43294135330223e-08	5.97314547698162e-05	RRP36	Not sig
209479_at	-0.819674695983363	4.46468186614839e-05	0.00164381468708191	CCDC28A	Not sig
203434_s_at	0.819665552920334	0.0516961651962969	0.211105223101616	MME	Not sig
227174_at	-0.819637843709243	0.000528363004881739	0.00869080845123618	WDR72	Not sig
203131_at	0.819583882378533	0.0197843349931966	0.110446039999288	PDGFRA	Not sig
202456_s_at	-0.819545879706562	5.02474235274829e-05	0.00177774546882473	ZER1	Not sig
204468_s_at	0.819276952614668	0.00723663208804976	0.0545591367090624	TIE1	Not sig
226219_at	0.818798855129816	0.0305042128838423	0.149138678299569	ARHGAP30	Not sig
219511_s_at	0.818281177539296	0.00357230714345305	0.0331212299590123	SNCAIP	Not sig
204341_at	0.818117405368038	0.00237626425428367	0.0248417300388068	TRIM16	Not sig
227006_at	-0.818058553410674	0.0030420223585506	0.0296000306911825	PPP1R14A	Not sig
241353_s_at	0.817752399248538	0.000344396986913226	0.00642220506803568	LOC100507507	Not sig
203576_at	-0.817559319045021	0.00012338609525847	0.00319419259387161	BCAT2	Not sig
242488_at	0.817469614928086	0.002923589509846	0.0287511700052085	CHRM3	Not sig
209859_at	-0.817392130470484	0.00121305330058485	0.0154169430984372	TRIM9	Not sig
204122_at	0.81739139255748	0.00587556497252015	0.047235188188875	TYROBP	Not sig
226237_at	0.817297828328025	0.0612644372747698	0.23592288406804	COL8A1	Not sig
219620_x_at	0.816527498628861	5.71789610464419e-06	0.000473436766207591	TOR4A	Not sig
1552316_a_at	0.816516381047048	0.00388589284434608	0.0350628922859887	GIMAP1	Not sig
225929_s_at	0.816399123109957	0.0093656785858328	0.0654066262205145	RNF213	Not sig
206600_s_at	-0.81580647584425	0.00688375909445929	0.0527349766694075	SLC16A5	Not sig
207820_at	-0.815802785851283	0.000896436450286939	0.012474589696981	ADH1A	Not sig
218889_at	0.814818647110077	3.38038044533346e-06	0.000350569556600148	NOC3L	Not sig
212796_s_at	0.814453665172628	0.000945683102133181	0.0129198459792933	TBC1D2B	Not sig
206698_at	-0.81393015234365	2.7977352701139e-05	0.00122569051196697	XK	Not sig
225224_at	-0.813481524935003	8.23883413836977e-05	0.00243096738540403	NOL4L	Not sig
212815_at	0.812961051347585	2.94366737234576e-07	9.4119890984213e-05	ASCC3	Not sig
1553269_at	-0.812783004655873	0.0017752175759595	0.0201494749772858	ZNF718	Not sig
206715_at	0.812671418645676	0.00555214382678102	0.0454660034038053	TFEC	Not sig
215071_s_at	-0.812282218051939	0.00221323114582304	0.0236252270398038	HIST1H2AC	Not sig
217899_at	0.812148324319139	1.80055510283073e-06	0.000246113375618176	TMEM214	Not sig
213469_at	-0.811053321775133	0.00235092863876121	0.0246664792408883	PGAP1	Not sig
227522_at	-0.81099645311747	1.92712291739152e-05	0.000973802638709626	CMBL	Not sig
213502_x_at	0.810831425432793	0.000599070147688943	0.00946833888180466	GUSBP11	Not sig
228717_at	-0.810715862981575	0.00363916331446696	0.0335873150267524	LOC102723864	Not sig
221680_s_at	0.809842689880798	0.00147724503401312	0.0177279131331579	ETV7	Not sig
214240_at	0.809772205212224	0.0360427327190803	0.166894952050414	GAL	Not sig
203620_s_at	0.809356988401071	0.00123634412549045	0.0156293907655931	FCHSD2	Not sig
210452_x_at	-0.809314647354769	0.011877286938128	0.0773268234510776	CYP4F2	Not sig
200918_s_at	0.808892192499641	2.07290555728543e-06	0.000270865008660507	SRPR	Not sig
204434_at	-0.808493337607693	5.48748341066755e-05	0.00187276195366141	SPATA2	Not sig
238804_at	-0.808430414241802	0.00773047079432629	0.0570627096908047	AC024560.2	Not sig
202908_at	0.808258372582767	0.0009860831542535	0.0132583471323935	WFS1	Not sig
222411_s_at	0.808119279040238	5.37974091022155e-06	0.000457585010866537	SSR3	Not sig
204212_at	-0.807890418245977	4.11501242624333e-05	0.00155271431611355	ACOT8	Not sig
200697_at	0.807721815502204	7.36782797069364e-07	0.000148101468491792	HK1	Not sig
201428_at	-0.807569081215567	5.41758328825018e-05	0.00185592961331503	CLDN4	Not sig
219434_at	0.807207325916219	0.036482089456294	0.168226215823807	TREM1	Not sig
200859_x_at	0.807182108040429	0.0593674854357841	0.230976821048993	FLNA	Not sig
200887_s_at	0.806984961983957	0.00151864801102469	0.0180399637816114	STAT1	Not sig
225541_at	0.806960328073105	0.000141062314207445	0.00347726872375656	RPL22L1	Not sig
206199_at	-0.806629631028031	0.00123077636288411	0.0155806199677446	CEACAM7	Not sig
207707_s_at	0.806266926240308	1.70084990436905e-08	2.94947423995254e-05	SEC13	Not sig
224903_at	0.80618913392415	4.57209702131181e-06	0.000416964993341778	CIRH1A	Not sig
206282_at	-0.805934375600476	0.0320496694042101	0.154470704749223	NEUROD1	Not sig
218211_s_at	0.805681120805721	0.000228720718046473	0.004832034489641	MLPH	Not sig
203957_at	0.804597177462251	5.24833670969397e-06	0.000451019723327133	E2F6	Not sig
206571_s_at	0.804398016430229	3.02676266194118e-05	0.00127987817897629	MAP4K4	Not sig
212522_at	-0.804064727528624	9.12817100095342e-06	0.000628567694555577	PDE8A	Not sig
224654_at	0.803964149524147	6.54053512506392e-05	0.00207788354423515	DDX21	Not sig
235061_at	0.803916917139236	0.00181089091243659	0.0204271633252466	PPM1K	Not sig
206637_at	0.803754574390278	0.0310521991802203	0.150941394955626	P2RY14	Not sig
204636_at	-0.803415592629221	0.00465030747349289	0.0399957477547073	COL17A1	Not sig
225840_at	-0.802515490569473	0.001816600569173	0.0204581962439867	TEF	Not sig
205269_at	0.802173141668995	0.00349680201804936	0.0326036238637191	LCP2	Not sig
210809_s_at	0.801834540470662	0.0229981715503354	0.122686857877419	POSTN	Not sig
203290_at	0.801817621812461	0.462106083395528	0.742714154554956	HLA-DQA1	Not sig
204179_at	-0.801762762721111	0.0171505461164614	0.099943746278894	MB	Not sig
202953_at	0.800783160852293	0.0260538686369427	0.13339219662186	C1QB	Not sig
232593_at	-0.800767299167621	0.0078354214444922	0.0576428508446732	NEURL3	Not sig
226797_at	-0.800737304510077	4.08522445334736e-05	0.00154574150163852	MBTD1	Not sig
205801_s_at	0.800487621719499	0.000871621035386871	0.0122382845685098	RASGRP3	Not sig
1553297_a_at	0.800327692982347	0.0225725929895714	0.12113653826863	CSF3R	Not sig
217028_at	0.799979326927906	0.130115168621295	0.377282925560528	CXCR4	Not sig
220335_x_at	-0.799466371224687	0.000725911561673068	0.0107968483771695	CES3	Not sig
229394_s_at	-0.799463944280085	1.57623265052667e-06	0.000226195590990933	ARHGAP35	Not sig
214749_s_at	0.799189216693799	1.2108663568059e-06	0.000194717994289301	ARMCX6	Not sig
200827_at	0.798961564166127	0.000800897064057951	0.0115143431441937	PLOD1	Not sig
203963_at	-0.798928924597496	0.000378054599926314	0.00685511578003503	CA12	Not sig
220059_at	0.798910473279903	0.0402859178637344	0.179513656006494	STAP1	Not sig
218472_s_at	0.798411949250087	1.03328320267249e-06	0.000176255243984977	PELO	Not sig
227055_at	-0.798254251839955	0.00692728889779151	0.0529571477190647	METTL7B	Not sig
204336_s_at	0.797952191891414	0.00327798915959231	0.0311639814468283	RGS19	Not sig
207375_s_at	0.79752808190149	0.0085746173511589	0.0613539169722297	IL15RA	Not sig
212423_at	0.797139128715561	0.00802533581154999	0.0586611277401732	ZCCHC24	Not sig
209250_at	0.796706790971674	3.13163443070889e-05	0.00130568292154294	DEGS1	Not sig
231871_at	0.796686046178832	0.000266267370224316	0.005370036321289	GPR180	Not sig
226150_at	0.796523135587592	4.58928405586129e-06	0.000416964993341778	PPAPDC1B	Not sig
210118_s_at	0.796335678479188	0.0435164959327042	0.188719231243559	IL1A	Not sig
215299_x_at	-0.796033616130769	0.000736337862309399	0.0109015089687968	SULT1A1	Not sig
223264_at	0.795753738259569	6.9205695825375e-07	0.000146453420446288	MESDC1	Not sig
229377_at	-0.795180875704476	0.000713942254113571	0.0106681587164962	GRTP1	Not sig
203559_s_at	-0.794711083581996	0.000232220293902067	0.00488708412975192	AOC1	Not sig
205297_s_at	0.793836189895882	0.0164403297839154	0.0971966945215801	CD79B	Not sig
226875_at	0.793458668600296	0.00492708561778139	0.0416816348680485	DOCK11	Not sig
226492_at	-0.793060796071083	0.00303823602292058	0.0295842483620984	SEMA6D	Not sig
227193_at	-0.793022014536553	7.92783019559529e-05	0.00236989675201844	SLC30A4	Not sig
221045_s_at	-0.792825136823852	0.0310523787921516	0.150941394955626	PER3	Not sig
213725_x_at	-0.792736186788375	1.11294820999852e-05	0.0007026610090262	XYLT1	Not sig
209829_at	0.792035965862908	0.0354885088613905	0.165092676082407	FAM65B	Not sig
218608_at	0.791906598482468	2.2749376739174e-05	0.0010814809668821	ATP13A2	Not sig
207536_s_at	0.791527423366189	0.0180558239732288	0.103646788558444	TNFRSF9	Not sig
203063_at	0.790638794483662	0.000985179512653816	0.0132508462126316	PPM1F	Not sig
235496_at	-0.790514802132259	0.037663518905275	0.171733207918098	HRCT1	Not sig
226413_at	-0.789276818297911	0.000329512868396522	0.00623610802339212	LINC00938	Not sig
213241_at	0.789194055223372	0.00608511039918078	0.0483861854385121	PLXNC1	Not sig
223343_at	0.789019349891114	0.0111500041233542	0.0741457644666006	MS4A7	Not sig
209933_s_at	0.788885336296839	0.0207789747957558	0.114312454884129	CD300A	Not sig
1558953_s_at	0.788785451726059	0.00100719869182192	0.0134642025612136	CEP164	Not sig
204774_at	0.788317694341501	0.00932661202027576	0.0652004235019278	EVI2A	Not sig
203510_at	0.788203512257363	8.99073388720755e-06	0.000623838642176473	MET	Not sig
227334_at	-0.788032004734823	3.14707761135079e-05	0.00130849025399699	USP54	Not sig
217989_at	-0.787653026525941	7.05359004367974e-06	0.000532195405826284	HSD17B11	Not sig
222071_s_at	-0.786842656953488	2.84304956455063e-06	0.000313394626898801	SLCO4C1	Not sig
216565_x_at	0.785842754481456	0.00161100101403432	0.0187775665267177	RP4-781L3.1	Not sig
218559_s_at	0.78566011883399	0.0056927920314264	0.0462623965990247	MAFB	Not sig
208581_x_at	-0.785207816330296	0.00386597669061467	0.0349303453156714	MT1X	Not sig
225096_at	0.785041640497969	1.94154521321457e-07	7.98134034494518e-05	COPRS	Not sig
205632_s_at	-0.784996135707935	1.06309562734787e-05	0.000689992475347022	PIP5K1B	Not sig
237654_at	-0.78498680473417	0.00315843153840747	0.0303652618889447	PPP1R36	Not sig
209685_s_at	0.784947390540964	0.0260757677023664	0.133464737874979	PRKCB	Not sig
224839_s_at	0.783944119412282	0.000194096123842744	0.00430166419582571	GPT2	Not sig
207992_s_at	0.783908802735002	0.000364450589412213	0.00668492417230416	AMPD3	Not sig
214096_s_at	0.783675263959808	5.21088090000605e-06	0.00045079891330353	SHMT2	Not sig
221538_s_at	0.783479368724983	0.000157123046880602	0.00373675382964518	PLXNA1	Not sig
225460_at	0.782966264103876	7.97872300434329e-06	0.000578563236422373	SEC22C	Not sig
223092_at	-0.782727510273467	0.000313560353921394	0.00603446404458015	ANKH	Not sig
219506_at	0.782587565129336	0.00397674524826331	0.035690831656073	C1orf54	Not sig
214142_at	-0.782574026219031	0.0192773692102055	0.108568024070352	ZG16	Not sig
205367_at	0.782476097920034	0.00290855268133	0.0286376945528035	SH2B2	Not sig
202686_s_at	0.78227199563399	0.0114424457560354	0.0753572297893563	AXL	Not sig
226769_at	0.782264221202027	0.0285792688229943	0.142301570298598	FIBIN	Not sig
235204_at	0.782090860165231	3.19141411639068e-06	0.000338939749130218	ENTPD7	Not sig
212533_at	-0.782058917637688	0.000578610217631514	0.00924296128393541	WEE1	Not sig
235301_at	-0.78193020256148	0.0206806790247782	0.113910148199266	KIAA1324L	Not sig
214511_x_at	0.781716034459689	0.0276978553565478	0.139268463463016	FCGR1B	Not sig
206059_at	-0.781390996958914	0.00888797257133925	0.0629224265619543	ZNF91	Not sig
219091_s_at	0.781095837452592	0.00386645541564597	0.0349303453156714	MMRN2	Not sig
211026_s_at	-0.780964425744193	1.52769222585142e-06	0.000222737526529138	MGLL	Not sig
227230_s_at	-0.780834957290043	0.00015651734178738	0.00372879549552288	KIAA1211	Not sig
238755_at	-0.780680955529339	0.00470735789951233	0.0403661846229355	RASSF10	Not sig
218678_at	0.780392310490994	0.00337481092053248	0.0317593490512896	NES	Not sig
223158_s_at	0.780042986558915	1.3167349270887e-06	0.000203368593611793	NEK6	Not sig
212328_at	0.779864770240189	0.00331360405933608	0.0313553655147456	LIMCH1	Not sig
227969_at	-0.779779462280919	0.000182238876827599	0.00413097454002859	PCBP1-AS1	Not sig
225782_at	0.779744220112341	0.0744796030609031	0.266922672873288	MSRB3	Not sig
218501_at	0.779662270442335	0.00125381625925262	0.0157991251381971	ARHGEF3	Not sig
217085_at	-0.779535022759334	0.0601359347882581	0.233004906423926	RP11-116O18.1	Not sig
224859_at	0.779461626909244	0.000171976765305139	0.0039707895452105	CD276	Not sig
225853_at	0.778970022028437	7.17374862615832e-07	0.000146453420446288	GNPNAT1	Not sig
202679_at	0.778956717220989	1.202190041462e-05	0.000730319362360982	NPC1	Not sig
213566_at	0.778287404347406	0.00157050114299887	0.0184462191178223	RNASE6	Not sig
218699_at	0.778122814100715	7.50430399749374e-05	0.00229216659811715	RAB29	Not sig
238725_at	0.777626693171196	0.0121915348603546	0.0788189864597239	IRF1	Not sig
209310_s_at	0.777607698507752	0.000987578062426793	0.0132639692925053	CASP4	Not sig
239742_at	0.777183639502622	0.0250223624935659	0.129903331452811	LOC101930415	Not sig
235095_at	-0.777146283255577	0.00069806840801398	0.0105142948231858	CCDC64B	Not sig
209714_s_at	0.776842721884314	0.00024284766754816	0.00502233713571999	CDKN3	Not sig
229285_at	-0.776054653640194	1.09912266006392e-05	0.000699587094749647	RNASEL	Not sig
202145_at	0.775961477266189	0.00608041275764177	0.0483699356211354	LY6E	Not sig
206387_at	-0.775369541639418	0.00203465900980416	0.0222578994319813	CDX2	Not sig
213059_at	0.775203667209899	0.00103882749042195	0.013759179515218	CREB3L1	Not sig
206695_x_at	-0.775049701183185	6.34836847170367e-06	0.000503583563989718	ZNF43	Not sig
213817_at	0.774327482052295	0.0142365000855407	0.088012284280522	IRAK3	Not sig
201669_s_at	-0.774172986403704	1.06354961185781e-05	0.000689992475347022	MARCKS	Not sig
218662_s_at	0.773878497207154	2.76945145302132e-05	0.00121700692671023	NCAPG	Not sig
223179_at	-0.773706631673469	0.00195200585832414	0.0216131875868514	YPEL3	Not sig
213429_at	0.773354504106917	0.00364181895386516	0.0335948120976173	BICC1	Not sig
225617_at	0.772592093308824	1.16181793973761e-05	0.000714537636165958	ODF2	Not sig
206797_at	-0.772388581118193	0.00166161762617212	0.0192272896742774	NAT2	Not sig
209439_s_at	-0.772143593777044	0.0010527803804226	0.0138700644095436	PHKA2	Not sig
201587_s_at	0.771932496845436	1.73647083091388e-07	7.69550260794192e-05	IRAK1	Not sig
238504_at	-0.771492747206558	0.0111580261639589	0.0741810652376526	C6orf57	Not sig
213703_at	0.771422629750863	0.0141387678317922	0.0876161318376108	LINC00342	Not sig
205364_at	-0.771344075981277	5.02388915940781e-05	0.00177774546882473	ACOX2	Not sig
206398_s_at	0.770564853385868	0.0217704181463977	0.118064090786321	CD19	Not sig
224826_at	0.770503822847051	0.00021871042700198	0.00468389839260998	GPCPD1	Not sig
204379_s_at	-0.77044139346017	0.00827715207513327	0.0598932358004118	FGFR3	Not sig
225123_at	-0.769991247061658	0.000400290069718184	0.00713126737107909	SESN3	Not sig
222608_s_at	0.769668424893861	0.00101289708617245	0.0135106484963354	ANLN	Not sig
1552296_at	-0.769511146398573	0.178140166504766	0.453974030448941	BEST4	Not sig
230047_at	-0.7689265334935	0.00360600104841837	0.0333447962862714	ARHGAP42	Not sig
227346_at	0.768649014427132	0.0193951684284695	0.108957576806012	IKZF1	Not sig
212062_at	-0.767620285499286	8.71607041411724e-05	0.00252645113988707	ATP9A	Not sig
213198_at	-0.767561062726717	5.80492139189623e-05	0.00193493667994569	ACVR1B	Not sig
227372_s_at	0.767449913261235	5.38450341199651e-05	0.0018486442582397	BAIAP2L1	Not sig
210357_s_at	0.76727599500769	0.000706448124006424	0.0105967218600964	SMOX	Not sig
207714_s_at	0.766967875053722	0.00166509984987285	0.0192512865916258	SERPINH1	Not sig
224906_at	0.766371664554261	0.00815801800135633	0.0593216696667319	ANO6	Not sig
237206_at	0.765985452171854	0.0494668178825563	0.204986984063117	MYOCD	Not sig
235529_x_at	0.765822295764878	0.00304797359610595	0.0296421124808062	SAMHD1	Not sig
225898_at	0.765680889130591	0.00138499762254403	0.016938027248729	WDR54	Not sig
206097_at	-0.76566063889052	0.0112429133948072	0.0745550381881244	SLC22A18AS	Not sig
208891_at	0.765589429191593	0.000594904689086196	0.00941702775790034	DUSP6	Not sig
222912_at	-0.765577412257605	0.00014898436637613	0.00361136916054277	ARRB1	Not sig
218009_s_at	0.765536980619378	0.000744923458658302	0.0109743468525003	PRC1	Not sig
209955_s_at	0.765333420423912	0.0590387396889268	0.230219576812409	FAP	Not sig
204205_at	0.765053763488071	0.0128687475338023	0.0818804575131663	APOBEC3G	Not sig
212501_at	0.764603162607271	0.00420332890227025	0.037115149827459	CEBPB	Not sig
205047_s_at	0.764388679973645	7.48700298281945e-05	0.00228816035822054	ASNS	Not sig
221641_s_at	0.764231777735058	5.10875904717942e-06	0.00044559964746856	ACOT9	Not sig
1554628_at	-0.763740622496959	0.000103788568218553	0.00283973223116973	ZNF57	Not sig
207504_at	-0.763548329315388	0.190599425616637	0.47168544184384	CA7	Not sig
225975_at	0.763154701229815	0.0186299675717705	0.105881789500006	PCDH18	Not sig
230061_at	0.762964129007034	0.0144196080668706	0.0887728939371859	TM4SF18	Not sig
242521_at	0.762470796696602	0.00227600901489774	0.0241615393506353	LOC100505812	Not sig
206928_at	-0.762362658508947	0.00181706160178367	0.0204587815233777	ZNF124	Not sig
223342_at	-0.76218858335343	1.02845367367431e-06	0.000176255243984977	RRM2B	Not sig
225498_at	-0.762126370219384	1.10614713015786e-06	0.000184385958357868	CHMP4B	Not sig
211336_x_at	0.761999835991832	0.00809661363222996	0.0589951212055355	LILRB1	Not sig
203104_at	0.76160785948837	0.0106863978533791	0.072008725983917	CSF1R	Not sig
218404_at	0.761308198079903	0.0277654250850434	0.13951609378961	SNX10	Not sig
224836_at	-0.761244807357191	0.00227776480018036	0.0241615393506353	TP53INP2	Not sig
201753_s_at	-0.761052690590937	6.37913776848283e-05	0.00204983956744872	ADD3	Not sig
201285_at	-0.759810017131191	5.82711981991102e-07	0.000134274919373085	MKRN1	Not sig
210473_s_at	-0.759611594284143	0.000140361764598623	0.00346938493645104	GPR125	Not sig
204130_at	-0.759081046966905	0.0211526137057497	0.115756095922517	HSD11B2	Not sig
228336_at	-0.758744069672448	1.30617214051373e-06	0.000202915085149817	PWWP2A	Not sig
218158_s_at	-0.758719167403041	0.00185651921747887	0.0208130383874631	APPL1	Not sig
225510_at	-0.758490440707575	0.00217098884211524	0.0233062664328786	OAF	Not sig
238956_at	0.757887031974837	4.10617327997433e-06	0.00039456067501335	EFNA2	Not sig
218951_s_at	0.757574823771795	0.00294420435972474	0.0289158206157626	PLCXD1	Not sig
224500_s_at	0.757353246348838	0.000426735276567294	0.00746138511234948	MON1A	Not sig
233893_s_at	0.757181158317115	0.0124716862491403	0.0800339724966837	UVSSA	Not sig
225612_s_at	-0.757143649950153	0.00175124465391982	0.0199519277876779	B3GNT5	Not sig
202340_x_at	-0.757104054706262	0.185553131577527	0.464860587839137	NR4A1	Not sig
206765_at	-0.756766675407037	0.0257328172258304	0.132218943879548	KCNJ2	Not sig
225665_at	0.756615939761717	0.0261767598991408	0.13380837205362	ZAK	Not sig
214175_x_at	0.756345256608169	0.00187180043683299	0.0209414137269989	PDLIM4	Not sig
220937_s_at	0.755809176932377	3.77324678163704e-05	0.00146625634531631	ST6GALNAC4	Not sig
220176_at	-0.75571825139523	0.000908332285260911	0.0125841488910508	NUBPL	Not sig
205234_at	0.755616217879368	0.0092661629458006	0.064885688916707	SLC16A4	Not sig
204709_s_at	0.755060274628503	0.00440176594549977	0.0383715805277742	KIF23	Not sig
242648_at	-0.7548714803068	0.000535084089416342	0.00877496178429469	KLHL8	Not sig
210140_at	0.754684491227966	0.0345672525606926	0.162159119155372	CST7	Not sig
218086_at	0.753712263046094	0.00132769167114871	0.0163937538663179	NPDC1	Not sig
218667_at	0.753641707990457	1.17096622132479e-06	0.000189977976709	PJA1	Not sig
213326_at	0.753610136712044	0.0328972177963097	0.157080470910073	VAMP1	Not sig
212953_x_at	0.752477684081812	0.00011401853286483	0.00303651402064518	CALR	Not sig
205044_at	0.752476932904054	0.010425109813161	0.070638062915861	GABRP	Not sig
231779_at	0.752182052152832	0.00180818442909303	0.0204092658259003	IRAK2	Not sig
228360_at	0.752087644121109	0.0024727250861897	0.0255446400858531	LYPD6B	Not sig
208885_at	0.752064170612224	0.0193137040983087	0.108661943977673	LCP1	Not sig
224776_at	0.75196052799016	3.38799448316221e-05	0.00137010797608649	AGPAT6	Not sig
220565_at	0.751865319695288	0.0138803034828703	0.0864867358753021	CCR10	Not sig
214043_at	-0.751329983492609	0.00014862438969776	0.00360815365571738	PTPRD	Not sig
221844_x_at	0.751284873673338	7.99492462443426e-08	5.46403129801179e-05	SPCS3	Not sig
212561_at	0.751256046629158	0.00364669124684249	0.0336200011187159	DENND5A	Not sig
201288_at	0.750806664852172	0.00387705953887924	0.0349995357014768	ARHGDIB	Not sig
203837_at	0.750744976761418	0.000170143998611752	0.00393883188011834	MAP3K5	Not sig
212266_s_at	-0.750692203122842	0.000126755732751035	0.0032478893758886	SRSF5	Not sig
225956_at	-0.750588786597078	0.000340848634480356	0.00638794747902194	CREBRF	Not sig
205975_s_at	-0.750150177634168	0.0211570770791744	0.115762487471478	HOXD1	Not sig
218657_at	-0.749964458974178	0.00506937591281808	0.042541201653172	RAPGEFL1	Not sig
202022_at	-0.749862028674779	0.000466722043325217	0.0079544974185805	ALDOC	Not sig
226225_at	0.749814876110911	0.0341596578172043	0.160965206511734	MCC	Not sig
204825_at	0.749550602192902	4.03226259614701e-05	0.00153099970447457	MELK	Not sig
211916_s_at	-0.749360520355813	0.00138649767998133	0.0169438445804602	MYO1A	Not sig
204169_at	0.749338590637567	0.000164859957384817	0.00385191086803731	IMPDH1	Not sig
205467_at	0.748530363726352	0.00706956881545517	0.0536845381923627	CASP10	Not sig
210002_at	-0.748278648104355	0.000785355543033808	0.0113626129439993	GATA6	Not sig
226633_at	0.748129199511388	0.00170256107847852	0.0195315835010099	RAB8B	Not sig
212870_at	-0.747993649110436	4.86451298467152e-06	0.000430367714299215	SOS2	Not sig
219957_at	0.747868777870065	0.0481941617637044	0.201546259326184	RUFY2	Not sig
230404_at	-0.747687774024451	0.00286196531810263	0.0283115530608398	C5orf63	Not sig
244880_at	-0.74763779442242	0.00265487916033465	0.0268536650629469	RP11-1260E13.2	Not sig
204136_at	0.747460390323612	0.0285800373744655	0.142301570298598	COL7A1	Not sig
212077_at	0.747444299053965	0.0402596647715522	0.179425918763011	CALD1	Not sig
217754_at	0.747342733499878	1.8348631754596e-05	0.000941982573880316	DDX56	Not sig
241436_at	0.746994580801131	0.139269516507363	0.392928469737348	SCNN1G	Not sig
53991_at	-0.746813151986824	0.000541349704813946	0.00884540751526807	DENND2A	Not sig
219258_at	0.746536417742101	0.000611649137158748	0.00960645196307879	TIPIN	Not sig
48825_at	-0.746482751508289	1.96068903236678e-07	7.98134034494518e-05	ING4	Not sig
218194_at	0.746175587591289	1.69766997615333e-07	7.67108313604819e-05	REXO2	Not sig
201714_at	0.746125636775191	2.4318386816967e-08	3.38400627630518e-05	TUBG1	Not sig
229435_at	0.746035072153488	0.00505337569023558	0.0424739916777295	GLIS3	Not sig
201041_s_at	-0.745911610978055	0.0784143133029452	0.275324856789912	DUSP1	Not sig
205455_at	0.745678101672868	3.6703570858315e-05	0.00144164348899308	MST1R	Not sig
212021_s_at	0.745608419018661	0.00296843293341911	0.0290956135648864	MKI67	Not sig
204043_at	-0.745595875306796	0.000180928732805038	0.00411492448673688	TCN2	Not sig
225300_at	0.745318401783721	0.000418368505540504	0.00736692368451757	KNSTRN	Not sig
211395_x_at	0.745091523070484	0.104395428362716	0.330103524708316	FCGR2C	Not sig
202379_s_at	0.745052118956648	0.0350651581243499	0.163629269888886	NKTR	Not sig
212509_s_at	0.745032271609716	0.00603508290090443	0.0481283048344159	MXRA7	Not sig
206206_at	0.744665781088014	0.0130832817023668	0.082850176867837	CD180	Not sig
227361_at	0.743971774925762	0.00598629875668706	0.0478643730537534	HS3ST3B1	Not sig
227052_at	-0.743631191257963	1.82723733763685e-05	0.000938949261609915	SMIM14	Not sig
210046_s_at	0.743444231253786	5.01976288583833e-06	0.00043983258939617	IDH2	Not sig
1568593_a_at	-0.743115014365117	4.21630187610924e-05	0.00158111320354096	NUDT16P1	Not sig
224629_at	0.743071477166668	7.2951684238651e-06	0.000544895264446481	LMAN1	Not sig
213689_x_at	0.742893466016755	0.00088428317877822	0.0123526271843892	FAM69A	Not sig
204785_x_at	0.742828681101193	0.000611074578256579	0.00960347874854225	IFNAR2	Not sig
209581_at	0.742578992328205	0.0578813044114405	0.227436603163714	PLA2G16	Not sig
235014_at	-0.74145892618378	9.1143034515758e-05	0.00261515704873899	ILF3-AS1	Not sig
204686_at	0.740879204729874	0.0793140866016712	0.277310710297299	IRS1	Not sig
228090_at	-0.740321013044187	0.000274985957159146	0.00548860672437222	NMNAT3	Not sig
37152_at	-0.740127766766431	0.000733494216615921	0.0108682374779066	PPARD	Not sig
225497_at	-0.739705391725346	1.8677485687773e-05	0.000950579590621236	ATE1	Not sig
232245_at	-0.739349750723434	0.00085468327770665	0.012081129319703	SLC25A34	Not sig
201000_at	0.739295198182825	7.9179901909347e-05	0.00236886574384782	AARS	Not sig
231052_at	-0.73890684026279	0.00384199932703154	0.0347897423243469	GLOD5	Not sig
200974_at	0.738817295928858	0.0870492797614485	0.294668183513303	ACTA2	Not sig
221653_x_at	0.738696852541562	0.0125795810228808	0.0804620994906628	APOL2	Not sig
233486_at	-0.738690941138463	0.00169098978341125	0.0194313260540459	LOC101928881	Not sig
235299_at	-0.738660771388911	2.16167226299975e-05	0.00104777864343538	SLC41A2	Not sig
218764_at	0.738293320464696	0.000827784334436411	0.01178897652448	PRKCH	Not sig
225981_at	0.737923132432558	0.000871448660333036	0.0122382845685098	HID1	Not sig
203739_at	-0.737872829611806	1.65251208571725e-05	0.00088492750525554	ZNF217	Not sig
203417_at	0.737824359676683	0.0431506374874767	0.18752187579763	MFAP2	Not sig
230011_at	0.737803436266785	0.00312355215028705	0.0301678526438694	MEI1	Not sig
218858_at	-0.737704535861775	0.00673804345596962	0.0519828595957583	DEPTOR	Not sig
223681_s_at	-0.737527719391595	0.00143127374739127	0.0173168603980123	INADL	Not sig
213427_at	0.737515517261179	9.01870460409962e-06	0.000624965366576865	RPP40	Not sig
218789_s_at	-0.737499939598273	3.56336108019813e-05	0.00141589220246971	C11orf71	Not sig
223349_s_at	0.737477665069529	0.000345265587801664	0.00643293247222653	BOK	Not sig
204784_s_at	-0.736764899670365	0.0270173716510467	0.136902205284613	MLF1	Not sig
224606_at	-0.736581642973764	0.00323230748254639	0.0308476892316676	KLF6	Not sig
210191_s_at	0.736329169419437	0.00694914850129517	0.053065895265348	PHTF1	Not sig
228071_at	0.736102849702744	0.0129090704230455	0.0820320113179933	GIMAP7	Not sig
201088_at	0.736001916132137	2.84429459316135e-05	0.00123913790343504	KPNA2	Not sig
211661_x_at	0.735892953791233	0.00917201470265428	0.06446585729112	PTAFR	Not sig
201830_s_at	-0.735684933590822	0.00118805709407031	0.0151733290395454	NET1	Not sig
212589_at	-0.735002451455515	0.000745083952534399	0.0109743468525003	RRAS2	Not sig
226041_at	-0.734957671637924	6.49116641294973e-05	0.0020645987412916	NAPEPLD	Not sig
224708_at	-0.734871455645499	7.94896285947699e-06	0.000577170709617403	KIAA2013	Not sig
228841_at	-0.734794163682594	9.51687665934842e-05	0.00268490831449884	LYRM7	Not sig
205786_s_at	0.73465636620173	0.0106912974655638	0.0720328637005179	ITGAM	Not sig
202175_at	0.734571813210287	0.00018670709768774	0.00419572978465976	CHPF	Not sig
205613_at	-0.734405880792904	0.000334372648881202	0.00630625201020342	SYT17	Not sig
235651_at	-0.73402104960155	0.00149311496027057	0.0178361504157294	TTC22	Not sig
239294_at	0.733772712409064	0.00595721654071955	0.0476952429878228	PIK3CG	Not sig
229396_at	-0.73318461266482	3.02085928412401e-05	0.00127936081610752	OVOL1	Not sig
230777_s_at	0.732704359789744	0.000267451024302869	0.0053822276255424	PRDM15	Not sig
226912_at	-0.732592845284319	0.00572865473528154	0.0464158562020626	ZDHHC23	Not sig
218736_s_at	0.731774239577161	0.0107456581502279	0.0722655423571598	PALMD	Not sig
222934_s_at	0.73164002072409	0.0204615289345458	0.113094833653082	CLEC4E	Not sig
223657_at	0.731179345831843	0.0109397810037289	0.0731839626060048	FAM167B	Not sig
207826_s_at	-0.73061816719672	0.00156926048899139	0.0184395695756726	ID3	Not sig
202894_at	0.730606148814965	8.13631822865876e-06	0.000582799782262577	EPHB4	Not sig
201672_s_at	0.730491685773936	4.68540384172596e-10	8.53914850154555e-06	USP14	Not sig
212582_at	0.730480790211628	0.0111185005133341	0.0740172915580839	OSBPL8	Not sig
206662_at	0.729974598553966	3.94976465834245e-06	0.000383576168196933	GLRX	Not sig
212859_x_at	-0.729963367314429	0.0056508924689068	0.0460039526112983	MT1E	Not sig
202718_at	0.729853960309059	0.106122279468006	0.333499551378228	IGFBP2	Not sig
211031_s_at	-0.729831435830353	0.00118374583884397	0.0151430284835737	CLIP2	Not sig
202283_at	0.729678189011031	0.0268240470542611	0.136162359362337	SERPINF1	Not sig
201221_s_at	0.729542922048415	5.6348054446145e-05	0.00190057364395002	SNRNP70	Not sig
225532_at	-0.729517647131367	0.000100724893136635	0.00278419288788954	CABLES1	Not sig
224724_at	0.729512265932076	0.000156228418759395	0.00372515865489312	SULF2	Not sig
223023_at	0.729333383217409	7.76455280022521e-06	0.000569070944172002	BET1L	Not sig
200675_at	0.728764389871138	0.000165301807119866	0.00385904197449985	CD81	Not sig
212510_at	-0.728101617841325	0.000159512183382096	0.00377356898817034	GPD1L	Not sig
240838_s_at	-0.728046417026716	0.001239648474489	0.0156639196539603	LOC145837	Not sig
217941_s_at	-0.727997131166191	1.98636749800614e-07	7.98134034494518e-05	ERBB2IP	Not sig
204192_at	0.727770498052891	0.0807944032006439	0.280757213359299	CD37	Not sig
221677_s_at	0.727736656293498	0.000108579363273903	0.00293744516922347	DONSON	Not sig
228067_at	-0.727719861510319	1.04031414016983e-05	0.000682316073537009	KIAA1211L	Not sig
212642_s_at	0.727718592387236	5.12985423328204e-05	0.00179994487129804	HIVEP2	Not sig
232145_at	-0.727528780218782	0.00818892234483856	0.0594752031355005	C2orf68	Not sig
209567_at	0.727503779849553	8.21591591357689e-05	0.00242682443314325	RRS1	Not sig
203186_s_at	0.727154638056886	0.00977018418515311	0.0675328470699427	S100A4	Not sig
235244_at	0.726983763483361	0.121799931447274	0.362670694439588	CCDC58	Not sig
213238_at	0.726904088668932	0.000857831287149187	0.0120919441352412	ATP10D	Not sig
226482_s_at	-0.726784523821291	6.28344982978081e-05	0.00204006448117631	TSTD1	Not sig
224391_s_at	-0.72647475589225	0.000127378047505221	0.00325439006885419	SIAE	Not sig
213017_at	-0.725955547388915	9.40867700705963e-08	5.97314547698162e-05	ABHD3	Not sig
202780_at	0.725836328840547	2.93101389665898e-05	0.00125491922317799	OXCT1	Not sig
224701_at	0.72582825340757	0.0198238144309946	0.110587394553069	PARP14	Not sig
215903_s_at	-0.725775706794459	3.59210868558906e-05	0.00142111825169741	MAST2	Not sig
211474_s_at	0.725654720605307	0.000157817088149695	0.00374020342201326	SERPINB6	Not sig
220186_s_at	-0.725182760715448	0.00496545296936351	0.0419218871371139	CDHR2	Not sig
210143_at	0.72500204490942	0.247815741097062	0.548004108910745	ANXA10	Not sig
202088_at	0.724687215535658	0.000196559135113137	0.00433516365966549	SLC39A6	Not sig
205892_s_at	-0.724471924366132	0.000137135095799275	0.00341708688511196	FABP1	Not sig
213139_at	0.724420003379369	0.0227388551631302	0.121690046349408	SNAI2	Not sig
221751_at	-0.724198246339656	3.04765804149574e-05	0.00128374964113081	PANK3	Not sig
212680_x_at	0.724092185993859	1.16425009073083e-06	0.000189450516996154	PPP1R14B	Not sig
225557_at	-0.724058907217295	0.12566466171349	0.369601272254802	CSRNP1	Not sig
215925_s_at	0.724047381046331	0.0334432085740203	0.158821109075355	CD72	Not sig
215091_s_at	0.723946235364933	3.23216010055425e-07	9.77183525483446e-05	GTF3A	Not sig
202599_s_at	-0.723887893165538	1.76878634827012e-06	0.000244213115130477	NRIP1	Not sig
216671_x_at	-0.723339408988196	9.664703561129e-05	0.00270428693554109	MUC8	Not sig
218460_at	0.723236239357723	3.27565667671052e-07	9.84046861533777e-05	HEATR2	Not sig
209125_at	0.723228917515384	0.0575803744353416	0.226670687102906	KRT6A	Not sig
205927_s_at	0.722750869179604	0.100265620920871	0.322187647596156	CTSE	Not sig
1553828_at	-0.722199801890284	0.00800334730665778	0.0585317033161469	NXPE1	Not sig
228226_s_at	-0.722113780865474	0.000209806516958398	0.00455024645565269	ZNF775	Not sig
212527_at	0.721972960325519	0.000457204445304951	0.0078326822198076	DESI1	Not sig
225509_at	-0.721918063726539	0.000104812073123227	0.0028610085362019	SAP30L	Not sig
235010_at	-0.721303745409544	0.000686168796747466	0.0103972097248653	ZBED5-AS1	Not sig
204233_s_at	-0.721236761357964	0.00229024537265951	0.0242578779058812	CHKA	Not sig
235360_at	-0.721096365546691	7.00718945699886e-05	0.00218052409539791	PLEKHM3	Not sig
235368_at	0.721056005728264	0.00452110411016474	0.0391559270114458	ADAMTS5	Not sig
209234_at	-0.720374195632319	0.00231362626990452	0.0244109257252837	KIF1B	Not sig
202489_s_at	-0.720255545209309	0.000138178845342038	0.00343405834957997	FXYD3	Not sig
205441_at	-0.720065782695945	2.26492828691608e-05	0.00107978459564116	OCEL1	Not sig
237254_at	-0.719728793019738	0.00054061583134829	0.00883916584299275	SLC5A11	Not sig
204153_s_at	0.719576215758974	0.00456699879551453	0.0394534143063291	MFNG	Not sig
218631_at	-0.71956640190972	0.000342920338140914	0.00641243623077877	AVPI1	Not sig
209283_at	0.719384236108765	0.012754459295748	0.0813105120498137	CRYAB	Not sig
213160_at	0.719265832912701	0.0200597147825627	0.111480738453095	DOCK2	Not sig
219891_at	-0.719001018258438	0.000395341936048039	0.00706383018085835	PGPEP1	Not sig
226899_at	-0.7184197581808	0.000604683640613603	0.00953593252106973	UNC5B	Not sig
202949_s_at	0.717693661572266	0.00048238813700523	0.00814281302586013	FHL2	Not sig
203717_at	-0.717606049264941	0.0265457893935599	0.135126248495753	DPP4	Not sig
203187_at	-0.717504774071376	0.000134193801528075	0.00337010004484278	DOCK1	Not sig
211990_at	0.717492437007692	0.0155265639510996	0.0934208081904227	HLA-DPA1	Not sig
205482_x_at	-0.71738712273399	0.000202976376412732	0.00444442666414341	SNX15	Not sig
226143_at	0.717372809759334	5.85274384673297e-05	0.00194528127550228	RAI1	Not sig
226632_at	0.717320382733156	0.0376510794051174	0.171690806211409	CYGB	Not sig
205335_s_at	0.717216109948598	1.20315353584706e-07	6.99812974174874e-05	SRP19	Not sig
209190_s_at	0.71693076818849	1.35007204632355e-05	0.000787773087557969	DIAPH1	Not sig
229238_at	-0.716844632254562	0.0399430323529735	0.178422001135525	C17orf97	Not sig
213399_x_at	0.716825648309476	1.01467548079734e-06	0.000176118672738395	RPN2	Not sig
209129_at	0.716761609537626	1.68351527482167e-05	0.000894804856497592	TRIP6	Not sig
226028_at	0.716632577776387	0.0100895530868765	0.069102632472125	ROBO4	Not sig
229538_s_at	0.716607543831722	0.00237292600330425	0.0248115756799885	IQGAP3	Not sig
210653_s_at	-0.716509370143055	0.00227520226094352	0.0241593869910831	BCKDHB	Not sig
203556_at	0.716495824506855	6.32666609575192e-05	0.00204318055986554	ZHX2	Not sig
202313_at	0.716338744038463	3.01603338155291e-08	3.39321108567988e-05	PPP2R2A	Not sig
210177_at	0.716252489935897	0.00112963261406211	0.0146495880393372	TRIM15	Not sig
227436_at	-0.71624483246512	2.3876271516779e-05	0.00111290293706726	OTUD7B	Not sig
205081_at	-0.716201651157187	0.0193473680959827	0.108772992354535	CRIP1	Not sig
204617_s_at	0.716105845413415	6.08300132246325e-05	0.00199364665580424	ACD	Not sig
201384_s_at	-0.716103286702388	3.61050732600576e-05	0.00142633300613703	NBR1	Not sig
213733_at	0.716078026874002	0.00772755296900514	0.05704887369435	MYO1F	Not sig
201460_at	0.715876912114845	1.40394863366131e-05	0.000805139708251486	MAPKAPK2	Not sig
201534_s_at	-0.715805485289273	1.63178514472337e-07	7.54178717986566e-05	UBL3	Not sig
38671_at	0.715762043855869	0.00390164762218326	0.0351727260911574	PLXND1	Not sig
222307_at	-0.715744884430234	0.00280637892707845	0.0279131831613634	PDCD4-AS1	Not sig
208546_x_at	-0.714666587745262	0.000137482553497677	0.00341830769098931	HIST1H2BH	Not sig
1553976_a_at	0.714558740639831	0.000284501108689297	0.00562367972436272	DPCD	Not sig
227019_at	-0.71421433397287	0.0182359549797946	0.104337676697391	C1orf226	Not sig
212333_at	0.714209928564637	1.31213073764717e-08	2.6222597023764e-05	FAM98A	Not sig
204794_at	-0.714207130608171	0.0260421615189152	0.133382218365029	DUSP2	Not sig
229242_at	0.714048059184078	0.02406993907636	0.126565100884784	TNFSF15	Not sig
204682_at	0.713719461034346	0.0311078429079278	0.151115400287319	LTBP2	Not sig
207500_at	0.713563775357006	0.113291137735695	0.347734404968231	CASP5	Not sig
1552277_a_at	0.713242697333571	6.29953516906351e-05	0.00204223419326143	MSANTD3	Not sig
226673_at	0.713238253168454	0.0112213200910374	0.0744762340610951	SH2D3C	Not sig
217716_s_at	0.713204508395524	5.58231816679748e-06	0.00046833442798662	SEC61A1	Not sig
225881_at	0.712954587921883	0.000143787958793588	0.00351149587272549	SLC35B4	Not sig
229313_at	-0.712837846230353	0.0181460460989267	0.103997386840547	ANO5	Not sig
206420_at	0.712654656118843	0.0455619483200996	0.19433862095981	IGSF6	Not sig
204513_s_at	0.71223416717698	0.0197652293507256	0.110373191170557	ELMO1	Not sig
226636_at	-0.711544122340135	0.000939850310734848	0.0128626572564275	PLD1	Not sig
226431_at	-0.710921545876092	6.80967281557928e-05	0.0021397635700678	FAM117B	Not sig
226403_at	-0.710492086630952	0.000485898388805099	0.00818437905357942	TMC4	Not sig
206747_at	-0.710436288955278	0.0157985965960261	0.0945063751518302	GPRIN2	Not sig
204000_at	0.709566722472269	0.00124718179944568	0.0157409198718127	GNB5	Not sig
221556_at	-0.709496374328444	1.26651087004381e-05	0.000757620151199622	CDC14B	Not sig
213036_x_at	0.707593158334943	0.000105930417409784	0.00288865115804485	ATP2A3	Not sig
222853_at	0.707444202635835	0.145984121526195	0.403687375732375	FLRT3	Not sig
212899_at	-0.707151406578235	0.000379648056920001	0.00687057631406546	CDK19	Not sig
224753_at	0.707131520871672	0.000141658486286859	0.00348411054329014	CDCA5	Not sig
202969_at	-0.706951180224154	0.000971259426985543	0.013131456273599	DYRK2	Not sig
225710_at	0.706765355700356	0.0240971628963131	0.126673914265143	GNB4	Not sig
221589_s_at	-0.706757891793499	0.00162672344412469	0.0189196137646283	ALDH6A1	Not sig
220753_s_at	-0.706481274888374	0.0014178538114896	0.017207804027346	CRYL1	Not sig
230972_at	-0.706328049689867	0.000129931608302264	0.00329958694097831	ANKRD9	Not sig
209043_at	0.706249790067323	0.000419749912506696	0.00737462290048316	PAPSS1	Not sig
215411_s_at	-0.706144612029043	1.40033036844424e-05	0.000805079525706508	TRAF3IP2	Not sig
212907_at	-0.706013756099885	1.58435262135713e-05	0.000868092881811243	SLC30A1	Not sig
202522_at	0.705962164294514	7.02862069681577e-08	5.28580253990986e-05	PITPNB	Not sig
204688_at	0.705795572776684	0.0101925321151049	0.069581307703004	SGCE	Not sig
201896_s_at	0.705779389663446	0.0119923864240645	0.0778167253424785	PSRC1	Not sig
213317_at	-0.705740956695232	0.00127945965883059	0.0160056015130393	CLIC5	Not sig
212378_at	0.705293536140546	1.6552619324808e-07	7.54178717986566e-05	GART	Not sig
202557_at	0.704659449667261	0.00092953946865818	0.0127759101178698	HSPA13	Not sig
239272_at	-0.704476367307578	0.0183987960852724	0.105016617179483	MMP28	Not sig
219777_at	0.704174540261896	0.00486033877495776	0.0412557040655237	GIMAP6	Not sig
204436_at	0.70410297106273	0.00682218456579957	0.0523694701280516	PLEKHO2	Not sig
209790_s_at	-0.704009672396667	0.000569221827368944	0.00913478233384121	CASP6	Not sig
214467_at	0.703405269870303	0.0224878304256688	0.120861312152113	GPR65	Not sig
209906_at	0.703335088624566	0.0126059365417136	0.0806116468325371	C3AR1	Not sig
202680_at	0.703300109836314	2.72288034923381e-06	0.000308560861282357	GTF2E2	Not sig
200975_at	0.70322166885277	0.000275258521046705	0.00548860672437222	PPT1	Not sig
218927_s_at	0.702606091399701	0.0135760142589763	0.0850835143981579	CHST12	Not sig
204027_s_at	0.702514870320989	6.51206320209412e-05	0.00207004102078195	METTL1	Not sig
208631_s_at	-0.702191586001732	4.65016540085923e-05	0.00168599332421736	HADHA	Not sig
204568_at	-0.702101028303936	1.11104055391018e-05	0.000702267540867503	ATG14	Not sig
201341_at	0.701449593700892	0.000311347351515847	0.00600526068886204	ENC1	Not sig
201960_s_at	0.70096009957454	0.00406260928106549	0.0361881985080248	MYCBP2	Not sig
202338_at	0.700535564672985	0.000381364562123779	0.00688155360861968	TK1	Not sig
231734_at	-0.700002737445978	0.0316678839604981	0.153116515346678	RBP2	Not sig
231698_at	-0.699790190151521	0.00785793626141938	0.0577540885996914	FLJ36848	Not sig
209732_at	0.69973954845933	0.018477733181207	0.105258915041138	CLEC2B	Not sig
210377_at	-0.699672402629758	0.00465897383961785	0.0400441838583843	ACSM3	Not sig
228912_at	-0.69963885919273	0.00029808771807427	0.00583110768719524	VIL1	Not sig
208636_at	0.699637226080499	7.85551522981646e-05	0.00235859580005609	ACTN1	Not sig
226474_at	0.699352357940013	0.00117803559769257	0.0150876308980654	NLRC5	Not sig
215022_x_at	-0.698898319124509	0.0012046829971472	0.0153327007418146	ZNF33B	Not sig
1555731_a_at	0.698530442176625	0.00501179115814412	0.0422348461115181	AP1S3	Not sig
219105_x_at	0.698501653425343	7.97892821801878e-05	0.00237866903118962	ORC6	Not sig
231093_at	0.698321507042456	0.0921357493198173	0.305341380413445	FCRL3	Not sig
1557411_s_at	-0.697948450067443	3.49058500448299e-05	0.00140226109566574	SLC25A43	Not sig
218816_at	-0.697741335617591	8.51783718849018e-05	0.00248115475908738	LRRC1	Not sig
213393_at	-0.697611128314551	0.000281975299460878	0.00558977877978625	MFSD9	Not sig
202003_s_at	-0.697412391849968	0.00523054950695368	0.0435414577181322	ACAA2	Not sig
227234_at	-0.697371225106917	0.0184205877432196	0.105108081283712	IPO5P1	Not sig
203973_s_at	0.6972996648582	0.00515740942913423	0.043090061206894	CEBPD	Not sig
224995_at	0.697143316304651	0.000417681745946566	0.00735957120838817	SPIRE1	Not sig
216846_at	0.697137919219975	0.0117836819880355	0.0769252309777808	CYAT1	Not sig
229254_at	-0.696930371021592	0.131512267812052	0.379843228267136	MFSD4	Not sig
212805_at	0.696417989715087	0.00701391862419305	0.0534003566251242	PRUNE2	Not sig
217776_at	0.696126002409068	0.000143799529200409	0.00351149587272549	RDH11	Not sig
227058_at	0.695887951013894	0.0371713528396158	0.170255678384747	MEDAG	Not sig
224628_at	0.695709533744184	3.19505183122576e-05	0.00132240317087258	ERLEC1	Not sig
53720_at	0.695478331684677	0.00290785569598856	0.0286376945528035	C19orf66	Not sig
205767_at	-0.695420561349855	0.181586954901924	0.459068144414978	EREG	Not sig
243292_at	-0.695235620124451	0.0277935282252911	0.139623895509232	FAM132A	Not sig
212737_at	0.695196008678289	0.00263459077948872	0.0267148091373415	GM2A	Not sig
1556242_a_at	-0.69513153771753	0.000143783759532376	0.00351149587272549	LOC100310756	Not sig
203686_at	0.695118256233035	0.0012626741280912	0.015863214143701	MPG	Not sig
223413_s_at	0.695107650369229	0.00690349773534862	0.0528343699160395	LYAR	Not sig
227561_at	0.6951066658192	0.0157349545773196	0.094187501808074	DDR2	Not sig
203264_s_at	-0.695084290276927	0.00337403557277405	0.0317593490512896	ARHGEF9	Not sig
202826_at	-0.694900546546039	0.00013702632995027	0.00341708688511196	SPINT1	Not sig
234312_s_at	-0.694060662796721	0.000377374156440449	0.00685309497054147	ACSS2	Not sig
204744_s_at	0.693660711214788	2.78417266273046e-07	9.28199026431632e-05	IARS	Not sig
225570_at	0.693630321951459	0.000668574036463756	0.01022882072971	SLC41A1	Not sig
201948_at	0.693587217516991	1.49428305971797e-06	0.00022140901433626	GNL2	Not sig
218590_at	0.693482701819498	0.000235523828468132	0.0049183366143218	C10orf2	Not sig
203650_at	0.693371012343291	0.003486554760545	0.0325504516759767	PROCR	Not sig
240856_at	0.693228074163089	0.0534280023110665	0.215935543048312	FFAR4	Not sig
221748_s_at	0.692679494716398	0.170174124595038	0.442218168357116	TNS1	Not sig
204695_at	0.692541600430589	2.62937156443051e-05	0.0011771031293137	CDC25A	Not sig
52164_at	0.692509942316514	1.4517246866226e-06	0.000217460403400248	C11orf24	Not sig
211456_x_at	-0.692371429270123	0.00499894566348955	0.0421590859403503	MT1HL1	Not sig
213415_at	0.692174294734706	0.00966342255934472	0.0669811902170604	CLIC2	Not sig
202252_at	0.691916457567739	2.13081539877874e-06	0.000274123133948771	RAB13	Not sig
226085_at	0.691296204599582	0.119574227703515	0.358821125120181	CBX5	Not sig
204693_at	0.691225332665116	0.000301700272441566	0.00587654520689085	CDC42EP1	Not sig
219073_s_at	0.691191403364103	0.000498719216910835	0.0083276569544972	OSBPL10	Not sig
225282_at	0.691181692466308	0.000466248987768032	0.00794891281765424	SMAP2	Not sig
218095_s_at	0.689838749993799	1.74348840470624e-05	0.000909591875260625	TMEM165	Not sig
204265_s_at	0.689514352695647	0.0203629577010613	0.112686711771814	GPSM3	Not sig
221601_s_at	0.689399817877698	0.117548585212948	0.355160445954827	FAIM3	Not sig
208921_s_at	-0.689283439024456	3.34564646394571e-05	0.00135934386609543	SRI	Not sig
219167_at	0.68926372208861	0.0245550375268315	0.128276961282201	RASL12	Not sig
206364_at	0.688777365362554	0.00491162742721566	0.0415741289900575	KIF14	Not sig
204254_s_at	-0.688551747911989	0.00031953038594676	0.00611229241096049	VDR	Not sig
204163_at	0.688301425385569	0.0230344143552328	0.122797055857288	EMILIN1	Not sig
205046_at	0.688251725851162	0.0144519851917364	0.0889121514974892	CENPE	Not sig
217783_s_at	-0.68796071010734	0.000539014767251657	0.00881562440905903	YPEL5	Not sig
215695_s_at	0.687915091053308	0.00524355481346918	0.0436032485819661	GYG2	Not sig
226895_at	0.687806189797315	0.00139225265962611	0.0169875952164824	NFIC	Not sig
209524_at	0.68757733406428	0.00911498664477544	0.0641693309472837	HDGFRP3	Not sig
223463_at	0.686338305904823	0.000164925895602658	0.00385191086803731	RAB23	Not sig
203140_at	0.686325504450505	0.0393118333786723	0.176525500162525	BCL6	Not sig
204032_at	-0.685888054859753	4.45395688470754e-05	0.00164207749609835	BCAR3	Not sig
210367_s_at	0.685826079931485	0.0296135458913928	0.145945152681925	PTGES	Not sig
206950_at	-0.685710657413417	0.000452706572632655	0.00778111658556756	SCN9A	Not sig
226550_at	0.685620447845319	0.00452082108569593	0.0391559270114458	SLC9A7	Not sig
218901_at	-0.685443483056115	0.000312417938445053	0.00601813373007012	PLSCR4	Not sig
242586_at	-0.685396869023854	0.00569607408248289	0.0462684371504608	FSD1L	Not sig
224733_at	0.684349192538939	0.00782486084991317	0.0575806550429344	CMTM3	Not sig
218648_at	0.684155636645436	0.000538819522487907	0.00881506804070207	CRTC3	Not sig
227236_at	0.683842234563624	0.0126834532048538	0.080965301106291	TSPAN2	Not sig
213456_at	-0.683520624897081	0.04164933326671	0.183303332235158	SOSTDC1	Not sig
206310_at	-0.683029324765714	0.00104576986459938	0.0138176576478906	SPINK2	Not sig
212446_s_at	-0.682697827330475	0.00280162369099879	0.0278861779183249	CERS6	Not sig
226641_at	0.68246177846249	0.0173809028791009	0.10093168501735	ANKRD44	Not sig
201275_at	0.681817594461894	1.53138900643603e-05	0.000848315034720262	FDPS	Not sig
235362_at	-0.681764039388671	0.00114298653080627	0.01477370888223	LOC729970	Not sig
228372_at	0.681653984865772	0.0358267340998299	0.166157153864467	C10orf128	Not sig
208170_s_at	-0.681363497365947	0.0618624052962169	0.237407979448096	TRIM31	Not sig
227867_at	-0.681133667077763	0.0150222810379351	0.0912907875679785	TRABD2A	Not sig
202149_at	-0.681087385314614	2.40657268034366e-05	0.0011160251170296	NEDD9	Not sig
208886_at	-0.681061236279847	0.00172523541102884	0.0197378627532961	H1F0	Not sig
201272_at	0.680293198967861	0.011772886454084	0.0768759783682124	AKR1B1	Not sig
207630_s_at	0.680272684513177	0.00447926000944869	0.0388612410372274	CREM	Not sig
203201_at	0.67996209713375	1.78781624025179e-06	0.000244984593823977	PMM2	Not sig
205271_s_at	-0.679724921402326	1.51880272414191e-05	0.000845626669475144	CDK20	Not sig
202597_at	-0.679393182180681	0.000261816252235732	0.00531951081047516	IRF6	Not sig
209605_at	-0.679387662906976	0.000109877509500893	0.00295211441374021	TST	Not sig
204891_s_at	0.67930802842552	0.0468689811890945	0.197881200502992	LCK	Not sig
220082_at	-0.679299204275013	0.000804790770003287	0.0115551300813891	PPP1R14D	Not sig
235134_at	-0.67927199349684	0.00355743874975784	0.033029243718842	RP11-111M22.3	Not sig
218738_s_at	-0.679243588178359	1.28554653553022e-07	7.17216906429745e-05	RNF138	Not sig
202831_at	0.678924016419794	0.000817806818084262	0.0116837177368061	GPX2	Not sig
1557302_at	-0.678912324282112	0.00104388335091833	0.013802738140619	ZNF585B	Not sig
225132_at	-0.678573622267264	1.41999929566614e-09	1.26194964365584e-05	FBXL3	Not sig
[truncated: 19,656 more rows]
