# Supplementary material for: Identification of differentially expressed genes associated with ferroptosis in ulcerative colitis
Source: PLoS One. 2025 Jul 29;20(7):e0327990. doi: 10.1371/journal.pone.0327990 (PMC12306769; doi:10.1371/journal.pone.0327990)
Supplement: S2 Table — (CSV) [file pone.0327990.s002.csv]

id	logFC	pvalue	p.adj	anno	sign
219795_at	4.88695378401371	2.75036933975079e-10	1.53445350664158e-07	SLC6A14	Up
219727_at	4.75866055639161	2.70097254948198e-10	1.52242963033946e-07	DUOX2	Up
209395_at	4.63831476358692	4.12255914833367e-08	4.32631327130794e-06	CHI3L1	Up
207529_at	4.54640223873511	1.84883955362054e-06	6.02623164763605e-05	DEFA5	Up
209752_at	4.48779521029327	7.67707801198526e-06	0.000165775766313307	REG1A	Up
205815_at	4.46436798244178	7.11798365824874e-06	0.000156989010292356	REG3A	Up
206784_at	-4.3422707405137	9.76500889520194e-07	3.83458820077539e-05	AQP8	Down
205886_at	4.13134292456718	3.99127842566671e-05	0.000559403096445341	REG1B	Up
214598_at	-3.83851317526189	2.80760198789814e-07	1.65116331674219e-05	CLDN8	Down
202917_s_at	3.72886268380834	2.94957889981254e-07	1.70293797621173e-05	S100A8	Up
212531_at	3.70418091801357	1.33267889466987e-11	1.91747943594935e-08	LCN2	Up
204607_at	-3.69927995507962	7.42455616507945e-08	6.61136169911594e-06	HMGCS2	Down
205844_at	3.68514941156889	2.28288213878604e-09	6.50086359052743e-07	VNN1	Up
207814_at	3.65860352057791	2.75324364868479e-06	8.04959046782845e-05	DEFA6	Up
230615_at	3.58004697946524	5.73068514048501e-10	2.44785320356264e-07	DUOXA2	Up
205828_at	3.56116256331701	4.09682537931086e-06	0.000105456626911167	MMP3	Up
204470_at	3.52958115670173	1.44931923554672e-09	4.71675769068554e-07	CXCL1	Up
41469_at	3.48032186436546	2.05810492650942e-10	1.25029874285447e-07	PI3	Up
207850_at	3.33708943946067	1.88868307948798e-11	2.51862798465867e-08	CXCL3	Up
208383_s_at	-3.29204634013923	6.5612772926195e-06	0.000148055235647533	PCK1	Down
205513_at	3.2698745122485	1.49904223343386e-07	1.08126826006591e-05	TCN1	Up
206336_at	3.17251310665411	1.17148347145023e-06	4.39306301793837e-05	CXCL6	Up
214974_x_at	3.13593870753069	0.000111424036620672	0.00120017911785564	CXCL5	Up
219948_x_at	-3.10349596014629	9.71288123444984e-08	7.97375047287605e-06	UGT2A3	Down
202859_x_at	3.09146644408389	5.052442268168e-07	2.45112937898922e-05	CXCL8	Up
209774_x_at	2.99533347794311	2.45852292432591e-09	6.8581500452816e-07	CXCL2	Up
209735_at	-2.97352418769264	7.19433327068471e-07	3.13810602589789e-05	ABCG2	Down
205680_at	2.75332637189332	1.18109315421553e-05	0.000226981610568486	MMP10	Up
211959_at	2.75029308969322	6.07547205641177e-11	5.35768443039216e-08	IGFBP5	Up
204007_at	2.70453388828822	1.72527208674707e-07	1.18355396917059e-05	FCGR3B	Up
214734_at	-2.69210641149956	2.3618300485062e-12	5.16532231608306e-09	EXPH5	Down
220655_at	2.69075836942934	1.94809670164677e-05	0.000329453099791331	TNIP3	Up
205242_at	2.6680585014601	0.00112205234166388	0.0068822315212556	CXCL13	Up
205950_s_at	-2.62835430849663	1.08289049379577e-05	0.000213897153281536	CA1	Down
211122_s_at	2.61628959067909	7.14152474635291e-05	0.000863282921748498	CXCL11	Up
207003_at	-2.57638182533169	2.3885925236399e-06	7.25938278099007e-05	GUCA2A	Down
229802_at	2.56164379086807	9.39158233013283e-07	3.74806397007308e-05	WISP1	Up
206149_at	-2.51116530452511	3.64655131274881e-07	1.96034129215005e-05	CHP2	Down
225681_at	2.50766763281584	1.01548016867625e-06	3.94048106617276e-05	CTHRC1	Up
207502_at	-2.47451993361912	3.5535807890172e-06	9.57801256365517e-05	GUCA2B	Down
222943_at	-2.47380663116135	2.69065318681881e-08	3.18417355270339e-06	GBA3	Down
207008_at	2.46917852957023	6.84288419850206e-07	3.0318856851953e-05	CXCR2	Up
224959_at	-2.46599983978563	5.90560990569573e-07	2.72393590480641e-05	SLC26A2	Down
218469_at	2.45258209454399	1.26567892003584e-05	0.000239902447716757	GREM1	Up
229230_at	-2.43284817988676	6.77354841896955e-06	0.000151531816615041	SLC51A	Down
206262_at	-2.42084857657	2.01854815585699e-06	6.42398838308968e-05	ADH1C	Down
209993_at	-2.36911990903406	6.3100760319014e-10	2.6336137942306e-07	ABCB1	Down
204351_at	2.36070970362149	1.45042029566123e-11	2.03337768372507e-08	S100P	Up
202357_s_at	2.352583014146	3.65988019285641e-11	4.1145429949872e-08	CFB	Up
203854_at	2.35252314337781	7.26853763636097e-08	6.52557135087087e-06	CFI	Up
204259_at	2.35200296005922	4.82824260720867e-06	0.000119126428045638	MMP7	Up
204475_at	2.34160040899789	0.000474045541484367	0.00354998493092149	MMP1	Up
219630_at	2.33423641756812	2.8515740814193e-09	7.53187501940097e-07	PDZK1IP1	Up
205220_at	2.33049887664039	1.5761587479388e-05	0.000282666598702066	HCAR3	Up
232629_at	2.30145273682247	2.98738876313726e-05	0.000451868435152183	PROK2	Up
210029_at	2.28763501923089	1.80003194254769e-05	0.000310648868059884	IDO1	Up
208250_s_at	2.28616566480192	3.44075294266499e-05	0.00050152803823036	DMBT1	Up
226695_at	2.26358041430544	3.72867505361771e-08	3.99735899130487e-06	PRRX1	Up
220786_s_at	-2.24329066447516	5.72588115243272e-08	5.46294761290555e-06	SLC38A4	Down
209792_s_at	2.23734757260852	0.000171092302917027	0.00163415721061669	KLK10	Up
205654_at	2.22003305809575	1.57159784762153e-06	5.39140283332303e-05	C4BPA	Up
217388_s_at	2.20121655499701	6.09077564312597e-05	0.000764668560936653	KYNU	Up
203535_at	2.19138709758865	1.49647275308227e-05	0.000273005164413658	S100A9	Up
208209_s_at	2.17226990380657	3.64089398784882e-07	1.96034129215005e-05	C4BPB	Up
204705_x_at	2.14987858077292	3.09993582225449e-05	0.000465373396709951	ALDOB	Up
208677_s_at	-2.14551895805715	1.43771817383019e-12	3.74320195972218e-09	BSG	Down
228598_at	-2.13499985106027	9.30229244065222e-16	2.5430141959633e-11	DPP10	Down
211766_s_at	-2.13231083200746	0.00016054368481403	0.00156493598987468	PNLIPRP2	Down
227506_at	-2.11680461736756	1.26694857534855e-06	4.61802755714545e-05	SLC16A9	Down
212657_s_at	2.1166486227298	1.6909450480317e-05	0.000296416865986321	IL1RN	Up
207251_at	-2.09555657803897	1.37421747452321e-07	1.01534243810212e-05	MEP1B	Down
220723_s_at	-2.09436185795286	2.30328419935367e-07	1.42942183427539e-05	CWH43	Down
204855_at	2.08768070472688	0.000321713885176434	0.00264189045839915	SERPINB5	Up
227697_at	2.07964899961677	2.98361285899374e-06	8.44353173216784e-05	SOCS3	Up
213832_at	2.06400390233654	1.64283178523225e-09	5.16217401480306e-07	KCND3	Up
206172_at	2.06215920734673	0.000107382685900216	0.00116815526295152	IL13RA2	Up
32128_at	2.03337320347624	5.3782432995033e-05	0.000695824544250693	CCL18	Up
243764_at	2.02165160965752	7.74558482732676e-06	0.00016685967314188	VSIG1	Up
211116_at	-2.0188643035621	1.87962417279278e-12	4.28201881864356e-09	SLC9A2	Down
205863_at	1.9885066724692	0.000505980781112498	0.00371884651261269	S100A12	Up
241031_at	1.98397499853145	1.18239344040681e-06	4.40216128807355e-05	C2CD4A	Up
206294_at	-1.98372483152671	9.92737863100806e-06	0.0002005095776322	HSD3B2	Down
201289_at	1.96867219987104	2.64290134233355e-06	7.82776982080643e-05	CYR61	Up
203256_at	1.96789642000311	2.92229874918029e-07	1.6925496198245e-05	CDH3	Up
210042_s_at	1.95741389332319	0.00157639970313585	0.00892509617572252	CTSZ	Up
202291_s_at	1.95475151793711	1.02602527168124e-06	3.96732190446761e-05	MGP	Up
202236_s_at	-1.9525092113231	1.50806691092389e-10	1.01794516487363e-07	SLC16A1	Down
39402_at	1.91997128953037	1.16037120331481e-05	0.000224309836967877	IL1B	Up
201012_at	1.91739349068099	2.42146729313577e-07	1.47688083195996e-05	ANXA1	Up
1555950_a_at	1.91622007769128	2.82593787977625e-06	8.16639289517794e-05	CD55	Up
227475_at	1.90632518535867	2.45041051753701e-06	7.38975151937871e-05	FOXQ1	Up
213479_at	1.90604285681055	0.000426137567922636	0.00327786599974256	NPTX2	Up
209791_at	-1.89290797937699	2.55648728943605e-06	7.62137091329968e-05	PADI2	Down
205799_s_at	-1.89114842745807	3.70624447681634e-06	9.85721233910044e-05	SLC3A1	Down
202376_at	1.88594914852422	5.15805823141146e-06	0.000124349485118055	SERPINA3	Up
235371_at	-1.87572695977909	2.57781527904879e-13	1.33839820670545e-09	GXYLT2	Down
206421_s_at	1.87178610890238	0.000623528156625435	0.00437069255942252	SERPINB7	Up
217767_at	1.86771894607097	2.27465806360891e-05	0.000370116338177247	C3	Up
224412_s_at	-1.86406363460552	0.00117309015136742	0.00712177481967728	TRPM6	Down
204959_at	1.85776621268684	1.21119337804358e-05	0.00023142780848572	MNDA	Up
205234_at	1.85187147033889	6.57265028218236e-07	2.9529299984067e-05	SLC16A4	Up
209921_at	1.85098391779617	2.80743895684699e-08	3.28304201473057e-06	SLC7A11	Up
229152_at	1.83662908374616	0.011505679512719	0.0407404330909857	FDCSP	Up
203915_at	1.83217193224856	0.000861698693544757	0.00562480612100759	CXCL9	Up
210037_s_at	1.83201554442156	3.27872686488126e-06	9.1043367870687e-05	NOS2	Up
205681_at	1.81753862741511	7.32304946371491e-05	0.000879427795939547	BCL2A1	Up
217562_at	-1.81481288300515	1.02111407361198e-08	1.71118210261301e-06	BRINP3	Down
201818_at	1.81245598747388	5.04331915691408e-11	4.83760482288206e-08	LPCAT1	Up
209546_s_at	1.81171254014951	3.4401126640179e-08	3.78447001821285e-06	APOL1	Up
205825_at	1.80558433301237	0.00010661012047042	0.00116275849525637	PCSK1	Up
214433_s_at	-1.80379995133487	7.69517344402126e-07	3.2738426285247e-05	SELENBP1	Down
201042_at	1.79822813128924	3.30185303164623e-08	3.68278890217026e-06	TGM2	Up
201645_at	1.78659730894467	0.000107319891770826	0.00116793691930133	TNC	Up
219454_at	1.78355373420576	7.43041992541397e-05	0.000889551586209785	EGFL6	Up
202286_s_at	1.78112795309251	1.93046429443874e-06	6.22172575522605e-05	TACSTD2	Up
210001_s_at	1.77981124393152	7.34782919406486e-08	6.55371225424953e-06	SOCS1	Up
212942_s_at	1.77976144986083	0.00202615758472206	0.0108247181888488	CEMIP	Up
219049_at	1.77554381150414	5.69442894880826e-07	2.65650940935232e-05	CSGALNACT1	Up
238673_at	-1.77538177767224	6.00309374739887e-06	0.000138840588256782	SAMD12	Down
208078_s_at	1.75251224981177	1.34494571899949e-07	9.96407956453889e-06	SIK1	Up
203936_s_at	1.741629147571	7.7934799371623e-06	0.000167627268121302	MMP9	Up
202017_at	-1.73405325860719	4.08277791868208e-07	2.12393798957129e-05	EPHX1	Down
213905_x_at	1.73187686692297	3.21240693070591e-07	1.80447516771294e-05	BGN	Up
220834_at	-1.72687830044823	0.00260688906891132	0.0131353478797094	MS4A12	Down
206354_at	1.71540983352326	0.000237509989060902	0.00209889423822609	SLCO1B3	Up
206632_s_at	-1.71331932941325	4.31415593907997e-09	9.86758332829116e-07	APOBEC3B	Down
223062_s_at	1.69699624849113	3.91442157091609e-07	2.0638476315317e-05	PSAT1	Up
218756_s_at	-1.69514008122695	2.92750353022199e-06	8.34521665875325e-05	DHRS11	Down
227295_at	1.69343516815339	1.16399729272537e-07	9.0016339433889e-06	IKBIP	Up
224588_at	-1.69207339600783	0.129569555748299	0.25071543957171	XIST	Not sig
229947_at	1.68753974444607	0.002256943082307	0.0117685859121638	PI15	Up
202504_at	1.68294556643754	1.00428780626085e-06	3.90536527790269e-05	TRIM29	Up
227702_at	1.67847048988775	1.44818976294912e-10	9.89747191115537e-08	CYP4X1	Up
202478_at	1.67820994222423	1.61845585916146e-07	1.12539251147955e-05	TRIB2	Up
228592_at	1.67297972824745	0.0218158394270676	0.0663614677130811	MS4A1	Not sig
205568_at	1.67286900987951	3.52609618374344e-05	0.000510409887734748	AQP9	Up
209071_s_at	1.67228453280209	2.72568314966269e-06	7.99883974306115e-05	RGS5	Up
210133_at	1.67200685111449	5.15029731416542e-06	0.000124349485118055	CCL11	Up
215465_at	1.66281004916156	5.24018152298222e-05	0.000683298174979854	ABCA12	Up
227646_at	1.65759546550603	9.83420025085343e-06	0.000199249003729191	EBF1	Up
220435_at	-1.65502254893614	3.40899978823717e-06	9.34739535716485e-05	SLC30A10	Down
202270_at	1.6544500914391	5.5261375103607e-06	0.000130797215748472	GBP1	Up
207432_at	-1.64817685510258	0.000104800045955485	0.00114667650842829	BEST2	Down
235153_at	1.64811187472858	2.05564836673019e-08	2.72797510803333e-06	RNF183	Up
242871_at	-1.63636435894423	1.38297288100896e-08	2.05472940948817e-06	PAQR5	Down
209821_at	1.63440959852653	3.61883054089193e-06	9.68475574269535e-05	IL33	Up
223553_s_at	1.62867496919422	3.59726517958549e-07	1.94926138447807e-05	DOK3	Up
202887_s_at	1.62852558219636	3.78097727508771e-10	1.86484789337998e-07	DDIT4	Up
240890_at	1.62320921958909	4.18269139203979e-09	9.76517052460813e-07	LOC643733	Up
208982_at	1.62308769064232	6.20719348849288e-07	2.82579770177642e-05	PECAM1	Up
216876_s_at	1.62179621150357	4.51630014840907e-05	0.00061196706471937	IL17A	Up
219134_at	1.62136329592597	7.54342628449614e-07	3.23733777162344e-05	ELTD1	Up
220736_at	-1.61885732882522	6.28625929546502e-16	2.5430141959633e-11	SLC19A3	Down
241703_at	-1.61854465023416	1.03389513633752e-06	3.98647507611099e-05	RUNDC3B	Down
229831_at	-1.61846736267967	0.000251635985720697	0.00219219208401515	CNTN3	Down
203908_at	-1.61729189452025	4.48045505639802e-06	0.000112401686310946	SLC4A4	Down
204580_at	1.60346500009666	0.00020273454982782	0.0018591934773291	MMP12	Up
207051_at	-1.60058663823709	1.5540279359526e-07	1.10489567487918e-05	SLC17A4	Down
242020_s_at	1.5993959634867	9.29199056865703e-07	3.72463038373404e-05	ZBP1	Up
238143_at	-1.5990460621944	0.000325078514388421	0.00266351982229686	LYPD8	Down
219197_s_at	-1.59568667074209	3.22663954159874e-10	1.7053661877084e-07	SCUBE2	Down
213943_at	1.59552910908748	6.5911182040488e-05	0.000809091575676624	TWIST1	Up
213358_at	1.58944780437662	7.64387609702286e-08	6.70448866014183e-06	MTCL1	Up
210164_at	1.5870594678696	5.90940095562654e-05	0.000746008998496609	GZMB	Up
205612_at	1.58397996493057	2.92264149418302e-06	8.33570285312762e-05	MMRN1	Up
202464_s_at	1.58079258498265	5.48538728252269e-08	5.33654002974961e-06	PFKFB3	Up
204457_s_at	1.58052536306829	0.00136888749581485	0.00800041943705793	GAS1	Up
229723_at	1.58044098584204	1.68872203565103e-05	0.000296211881526328	TAGAP	Up
203817_at	1.57821228589101	4.63715139799711e-07	2.32815659031673e-05	GUCY1B3	Up
204563_at	1.57409174395157	0.000420550789151564	0.00324631009414962	SELL	Up
217996_at	1.57263643942736	8.56762169880616e-07	3.51677715001672e-05	PHLDA1	Up
202112_at	1.57196462285756	2.33130263408178e-08	2.92452580092418e-06	VWF	Up
220351_at	1.57036033482139	2.76291140713019e-05	0.000426247689573485	ACKR4	Up
223122_s_at	1.56782435799118	0.00285980118544202	0.0141182509990106	SFRP2	Up
222830_at	1.56493300152742	1.53771148216812e-08	2.2183212476924e-06	GRHL1	Up
221286_s_at	1.56362496204755	1.04276433534785e-05	0.0002074713975078	MZB1	Up
206340_at	-1.56330655189426	7.35112354393203e-06	0.00016051225230211	NR1H4	Down
213194_at	1.56327980952635	6.07984580560516e-07	2.77939439315604e-05	ROBO1	Up
218723_s_at	1.56280909680969	1.70699094295055e-06	5.70824035509611e-05	RGCC	Up
219584_at	1.56143795106933	1.82409207435497e-06	5.97430780530294e-05	PLA1A	Up
242601_at	-1.56082128343388	0.000176813526989326	0.00167672582091871	HEPACAM2	Down
228776_at	1.55934038193692	3.90671583072157e-06	0.000102347718277289	GJC1	Up
207245_at	-1.55600082166619	0.0320797272656561	0.0888620472312164	UGT2B17	Not sig
225664_at	1.55418352700384	7.21239102241949e-05	0.000869926051512873	COL12A1	Up
204818_at	-1.55042273126874	2.65285696213991e-06	7.84875294399347e-05	HSD17B2	Down
211748_x_at	1.54843668141546	5.22615650783189e-05	0.000682282968160718	PTGDS	Up
1552903_at	-1.54695928038913	3.08820512522549e-09	8.04036262960493e-07	B4GALNT2	Down
207558_s_at	-1.54676297504583	0.000280835968687688	0.00238316104112981	PITX2	Down
205440_s_at	-1.54383094866657	1.5728391926416e-06	5.39153497540311e-05	NPY1R	Down
217546_at	-1.54124081646698	0.00651391290850572	0.0265228022246463	MT1M	Down
213338_at	1.53854657937161	1.53964621614285e-06	5.31776101501012e-05	TMEM158	Up
231008_at	1.53188448584898	7.71209053675984e-09	1.43421275543314e-06	UNC5CL	Up
227870_at	1.53164648772948	7.88919587768816e-07	3.32825451089969e-05	IGDCC4	Up
237056_at	1.52842755738701	5.67030124961283e-07	2.64977539164599e-05	INSC	Up
209278_s_at	1.5263290881477	0.00688186558340458	0.0276401969273963	TFPI2	Up
227654_at	1.5253491298121	5.70801049457479e-08	5.45603975158875e-06	FAM65C	Up
205692_s_at	1.52308748733701	5.09606784276159e-06	0.0001235598710878	CD38	Up
202912_at	1.521158992775	1.88814449815804e-10	1.18660115444587e-07	ADM	Up
201666_at	1.52050583480139	1.27848332655828e-06	4.64898504159458e-05	TIMP1	Up
236351_at	-1.51629195491946	4.8661943166411e-11	4.75105668325629e-08	DPP10-AS1	Down
213293_s_at	1.50775741764748	2.72739490364597e-08	3.21379992148369e-06	TRIM22	Up
209406_at	1.50717565213796	7.74299292431523e-07	3.28666120223486e-05	BAG2	Up
220645_at	-1.50543564429934	0.000134049792301697	0.00137122027953139	NXPE4	Down
207734_at	1.49820838639522	1.64341050804474e-05	0.000291090283930175	LAX1	Up
205776_at	-1.49245631438239	4.66322933515362e-08	4.74789690688127e-06	FMO5	Down
207505_at	-1.4917076425129	7.80716615584171e-14	7.11428015951076e-10	PRKG2	Down
205000_at	1.49152161446864	0.0801933843978374	0.176320959180913	DDX3Y	Not sig
243780_at	1.49106066587547	0.00144290028261378	0.00833145769900816	CTA-250D10.23	Up
215894_at	-1.49035506994129	2.12713359657967e-06	6.67629330614199e-05	PTGDR	Down
229816_at	-1.48911220349495	1.34144394172914e-06	4.82205440591985e-05	WDR78	Down
202888_s_at	-1.48892339474425	0.00306007041615434	0.0148521393700167	ANPEP	Down
204748_at	1.48740374187579	0.00155616295791305	0.00883797753442362	PTGS2	Up
227525_at	1.48613007940067	3.27046201739575e-07	1.82760435841374e-05	GLCCI1	Up
205027_s_at	1.48196919479537	1.16299402827352e-08	1.84814933670957e-06	MAP3K8	Up
221969_at	1.48074984675491	0.0013520999152971	0.00793368350170302	PAX5	Up
210147_at	1.47893502356373	1.51718308885356e-06	5.26011321389145e-05	ART3	Up
223447_at	1.47328868167934	0.000948335707983638	0.00605798046898065	REG4	Up
238029_s_at	1.47286407076142	1.85902474777635e-07	1.23953875713015e-05	SLC16A14	Up
238327_at	1.47228493272641	7.52919215504327e-10	3.02690133144846e-07	ODF3B	Up
1564323_at	-1.47182356789864	9.54734159551951e-08	7.87331676825081e-06	LOC101928405	Down
228186_s_at	1.47092460060623	0.000241053573613023	0.00212437204018247	RSPO3	Up
214142_at	-1.46888442525697	0.00220206042082553	0.0115411861108738	ZG16	Down
205476_at	1.46647056033868	3.50744612455755e-06	9.50295425471676e-05	CCL20	Up
226001_at	1.46281619816819	6.66799658319454e-07	2.98341009153978e-05	KLHL5	Up
1560010_a_at	-1.45903576421474	9.30481724906311e-05	0.00105155205269228	SATB2-AS1	Down
213407_at	-1.44874585819297	2.09544027655247e-07	1.34362437427409e-05	PHLPP2	Down
203571_s_at	-1.44801320105735	9.46832903272329e-07	3.76904071020515e-05	ADIRF	Down
226435_at	1.44693556634957	1.07882480081097e-05	0.000213326386923471	PAPLN	Up
227048_at	-1.44415046578252	0.000855310071807844	0.00559245134849245	LAMA1	Down
203083_at	1.44294403621784	0.000340544192259874	0.00276021829341069	THBS2	Up
215563_s_at	-1.44280988210854	3.27054252953957e-05	0.000483811993513463	MST1L	Down
227458_at	1.44223165822791	0.000149973198959639	0.00148897487799497	CD274	Up
206000_at	-1.44046588291281	4.85153276556193e-05	0.000644767996978849	MEP1A	Down
201438_at	1.43961278113058	4.23503173777901e-06	0.000107819620093888	COL6A3	Up
207455_at	-1.43925678902011	1.05232424077746e-13	8.21940398064392e-10	P2RY1	Down
206481_s_at	1.43410511007179	1.53943085088512e-07	1.09932634295255e-05	LDB2	Up
221345_at	1.4335719306229	9.12734685610622e-07	3.6883790787702e-05	FFAR2	Up
228293_at	-1.43346345337848	1.93991959353219e-07	1.28252846162482e-05	DEPDC7	Down
204677_at	1.43123052419553	4.55555484822246e-07	2.29986113874943e-05	CDH5	Up
227860_at	1.4280400424786	5.96243628561365e-06	0.000138305792821845	CPXM1	Up
209368_at	-1.42676243078342	7.66786807545732e-09	1.43085558711819e-06	EPHX2	Down
238063_at	1.42584338576647	5.3256075650826e-07	2.52539109818639e-05	TMEM154	Up
219195_at	-1.42257370251877	3.34676271567471e-07	1.85206732266715e-05	PPARGC1A	Down
201195_s_at	1.42162277332845	8.26007925409668e-07	3.4291559090185e-05	SLC7A5	Up
244313_at	1.42022753608973	1.02663853532528e-05	0.000205042078356944	CR1	Up
228821_at	-1.41713478459167	0.000550965089845509	0.00397571813215035	ST6GAL2	Down
226834_at	1.41636777946871	1.00573368860147e-06	3.90820820357395e-05	CLMP	Up
206623_at	-1.41383691641577	1.59630688050094e-07	1.12182620425949e-05	PDE6A	Down
203638_s_at	-1.41343224340264	1.44189501872577e-06	5.06360971333596e-05	FGFR2	Down
224342_x_at	1.41293725403184	0.000306555909565899	0.00254517066044039	BMS1P20	Up
206390_x_at	1.41254891794624	8.09613380099403e-08	6.98195765882254e-06	PF4	Up
221011_s_at	1.41056531409332	1.40381845108727e-07	1.0330252195585e-05	LBH	Up
204464_s_at	1.40690598546486	4.48921766061974e-06	0.000112539191010722	EDNRA	Up
210511_s_at	1.40439405106752	4.91561261166448e-06	0.000120531194781439	INHBA	Up
218218_at	-1.39750021502202	2.76492311939645e-07	1.63606246269482e-05	APPL2	Down
208510_s_at	-1.39680949874005	4.64058002631109e-08	4.73365136079401e-06	PPARG	Down
207214_at	1.39590608187491	0.000399097470059681	0.00312069396524746	SPINK4	Up
226322_at	1.39518351616609	3.54873157622471e-07	1.92869680845016e-05	TMTC1	Up
202450_s_at	1.39163388965438	1.93366627434912e-05	0.00032792556932394	CTSK	Up
230788_at	-1.39162901470066	2.09549147375521e-07	1.34362437427409e-05	GCNT2	Down
206398_s_at	1.3911747154514	0.000172487519166529	0.00164433783941061	CD19	Up
204115_at	1.39115259276727	2.56229700512292e-07	1.54458201494041e-05	GNG11	Up
204279_at	1.38963119992189	5.45213692710688e-09	1.15094821038444e-06	PSMB9	Up
205044_at	1.38954693920146	1.66853645854556e-07	1.15185897564367e-05	GABRP	Up
203963_at	-1.38805997954699	6.54669721706901e-10	2.69128323566352e-07	CA12	Down
206049_at	1.38707903813419	1.17401724650469e-06	4.39552812805819e-05	SELP	Up
207504_at	-1.3812272980443	4.58235707760241e-06	0.000114245496223398	CA7	Down
225381_at	1.38105291251229	2.28017426020592e-05	0.000370596098920211	MIR100HG	Up
228058_at	1.37219393461119	5.76647380864826e-07	2.68176732403385e-05	ZG16B	Up
229543_at	1.37015593907191	0.00016014474992719	0.00156188266183894	RP1-93H18.6	Up
213125_at	1.36895491712614	3.70596320474939e-06	9.85721233910044e-05	OLFML2B	Up
236430_at	-1.36837357368382	4.38961017726493e-07	2.23050126804796e-05	TMED6	Down
204015_s_at	1.36661369232529	2.32037883063198e-06	7.10121178487143e-05	DUSP4	Up
219693_at	1.36620934775621	1.01328627824794e-07	8.15974785978964e-06	AGPAT4	Up
203988_s_at	1.36541183244728	2.16538523469397e-10	1.26313664039471e-07	FUT8	Up
201315_x_at	1.36379227859979	3.38440859777331e-08	3.73823313299507e-06	IFITM2	Up
219410_at	1.36074309908304	6.65338828304502e-06	0.000149547371548142	TMEM45A	Up
231769_at	1.35853054575537	3.42339560294425e-09	8.74645582200827e-07	FBXO6	Up
228754_at	1.35390744614046	3.78316471418783e-06	9.97802849726096e-05	SLC6A6	Up
205990_s_at	1.35088595004404	0.000371925966604712	0.00295653565340398	WNT5A	Up
227628_at	1.35087967614688	6.05873335983724e-08	5.70157050686921e-06	GPX8	Up
229450_at	1.34971924683512	0.000387252016326188	0.00304995495802245	IFIT3	Up
226621_at	1.34876723492305	3.15363187120303e-05	0.000471075929887001	OSMR	Up
228339_at	1.34803661877198	4.79144596975057e-07	2.37079012123179e-05	ECSCR	Up
232707_at	-1.3471879693087	0.000180187889200361	0.00170115130998801	ISX	Down
226594_at	-1.34631116030589	4.68069122080269e-06	0.000116272963424528	ENTPD5	Down
221336_at	-1.34532849840415	3.6128962177556e-07	1.95385856286635e-05	ATOH1	Down
228665_at	1.34496537631982	4.76641135473175e-07	2.36482341941886e-05	CYYR1	Up
209719_x_at	1.34332860137867	0.00905628891118674	0.0339867249790058	SERPINB3	Up
218844_at	-1.34083618741867	2.61373297021722e-09	7.21746717912255e-07	ACSF2	Down
202422_s_at	1.3403934584893	0.000142822919038428	0.00143518527815218	ACSL4	Up
204415_at	1.3377047233802	4.57556804651261e-06	0.00011412827689009	IFI6	Up
211980_at	1.33709552844588	3.8734454249771e-06	0.000101719802406639	COL4A1	Up
208335_s_at	1.33614052974987	1.31475259158771e-06	4.74795891314783e-05	ACKR1	Up
206385_s_at	-1.33459976588158	1.74129624004743e-06	5.79813470917134e-05	ANK3	Down
224414_s_at	1.33457466551153	2.77188051925397e-06	8.06989176731687e-05	CARD6	Up
212741_at	-1.33425543687574	6.49299569257531e-07	2.93149908746123e-05	MAOA	Down
203708_at	1.33222045345977	3.48117509394285e-05	0.00050607085419124	PDE4B	Up
205903_s_at	1.33064158040572	1.97761150795664e-05	0.000333413226017667	KCNN3	Up
227342_s_at	1.32950479791074	1.08705065840212e-08	1.76510372685544e-06	MYEOV	Up
207052_at	-1.32418224159558	1.5714507868938e-13	1.07398839716773e-09	HAVCR1	Down
222549_at	1.32342270126171	1.03965372313541e-05	0.000207003158457497	CLDN1	Up
209487_at	1.32276125907781	1.974345551501e-08	2.68525728926162e-06	RBPMS	Up
220310_at	-1.32066682819719	0.000111532544815888	0.00120087473174649	TUBAL3	Down
209955_s_at	1.31743205204253	2.52441289244469e-05	0.000398908308943392	FAP	Up
209822_s_at	-1.31634185623198	0.000103923980069543	0.00113959960094309	VLDLR	Down
221898_at	1.31509646974572	9.7176223137363e-05	0.00108320285423758	PDPN	Up
204269_at	1.31340826180481	8.08743249469992e-06	0.000172591870276236	PIM2	Up
227399_at	1.3133186658629	1.92047382809599e-05	0.000326295545528739	VGLL3	Up
204070_at	1.31302335110727	2.33145641103694e-08	2.92452580092418e-06	RARRES3	Up
221259_s_at	-1.31091802391585	1.9703326656375e-06	6.31835416385516e-05	TEX11	Down
230147_at	1.30994360142649	0.000247999890629974	0.00216776882816847	F2RL2	Up
231880_at	1.30974319498564	1.24115974853294e-05	0.000236036206090568	STRIP2	Up
209875_s_at	1.3080074850779	0.00986521032743159	0.0362413743635236	SPP1	Up
203921_at	1.30794675514603	1.58509814028066e-05	0.00028377616509445	CHST2	Up
202625_at	1.30529343159513	8.82104956250775e-10	3.3726635302805e-07	LYN	Up
219778_at	1.30270349160613	4.58316236731227e-09	1.03121153264526e-06	ZFPM2	Up
232277_at	1.30095732122665	3.36158014118646e-07	1.85650903251889e-05	SLC28A3	Up
213094_at	1.29685393256937	2.75837363911552e-05	0.000425908157917653	GPR126	Up
211682_x_at	-1.29640981313677	5.25710288412811e-10	2.32202384024406e-07	UGT2B28	Down
213170_at	1.29297777417642	8.80473531992861e-07	3.59521212559445e-05	GPX7	Up
236219_at	-1.29178901188877	6.47938056050796e-06	0.000146934936601316	SLC35G1	Down
238021_s_at	1.28848797285113	2.59983835044531e-05	0.000407879947806593	CRNDE	Up
231093_at	1.28787377121842	0.00233741925191702	0.0120872408586554	FCRL3	Up
226099_at	1.28638291941026	2.16707906268193e-06	6.76670746728353e-05	ELL2	Up
217028_at	1.286220403797	0.000511982732191733	0.00375607545434492	CXCR4	Up
209960_at	1.2859892168421	0.000802756385251576	0.00532423943530869	HGF	Up
224576_at	1.28525699239225	0.000203995414082613	0.00186856245015361	ERGIC1	Up
213060_s_at	1.28500554305308	0.0001884648521994	0.00176208064367431	CHI3L2	Up
229625_at	1.28216220463588	4.71178792930089e-05	0.000630641383193454	GBP5	Up
225987_at	1.28144323484725	0.000269448635556617	0.0023065765068198	STEAP4	Up
229584_at	1.28083654916188	6.99790315753056e-06	0.000155218555136369	LRRK2	Up
206513_at	1.27883419459425	0.000162282969283972	0.00157487066837082	AIM2	Up
1554106_at	-1.27734773536329	9.97855009912348e-11	7.68418629112079e-08	NBEAL1	Down
219669_at	-1.27704973017404	0.0113976887160265	0.0404497358528332	CD177	Down
205943_at	1.27342816894244	0.00406041713820659	0.0185079872473068	TDO2	Up
205619_s_at	1.27260829106884	5.2674793019808e-06	0.000126373606074928	MEOX1	Up
205352_at	1.27002750238267	2.69655731463118e-05	0.000418966385841034	SERPINI1	Up
226103_at	1.26914953990065	7.36667166570827e-06	0.000160595204674083	NEXN	Up
220330_s_at	1.26884040224184	3.11597785649296e-05	0.000467140360032225	SAMSN1	Up
207014_at	-1.26491321309733	6.81098179739502e-08	6.22726471191593e-06	GABRA2	Down
212912_at	1.26396828807124	1.0296957658751e-08	1.71118210261301e-06	RPS6KA2	Up
205311_at	-1.26362076965293	3.22123624968363e-05	0.000478459907501908	DDC	Down
204606_at	1.26311958146131	0.00370128838655066	0.0172330701298354	CCL21	Up
238017_at	1.26287165658887	0.000189138440594717	0.0017665090945535	SDR16C5	Up
204158_s_at	1.26252328377126	1.77215521776627e-12	4.21272115353787e-09	TCIRG1	Up
205901_at	1.26241494137512	3.01604335696067e-05	0.000455782671480997	PNOC	Up
1552296_at	-1.26237694690918	0.00314901449781599	0.01518140972296	BEST4	Down
201649_at	1.26178216543289	1.00585547637162e-07	8.1371926182155e-06	UBE2L6	Up
205237_at	1.25567815258525	4.3310271119143e-05	0.000593035079749347	FCN1	Up
219543_at	-1.25524073881586	0.000180263457096361	0.00170116142409656	PBLD	Down
227013_at	1.25451808601466	4.14664123728553e-09	9.76517052460813e-07	LATS2	Up
221729_at	1.25410885581738	1.01937520075546e-05	0.000204073236160875	COL5A2	Up
224406_s_at	1.25381409170959	3.28413904200581e-05	0.000485166987629472	FCRL5	Up
224451_x_at	1.25290634270842	3.10617235128894e-06	8.71817111430814e-05	ARHGAP9	Up
1556183_at	1.2515545507781	2.30010749803745e-05	0.000372838355930026	ANKRD36BP2	Up
204719_at	-1.2513163281657	0.000109565847314121	0.00118411733171944	ABCA8	Down
205159_at	1.25003162694875	3.63504921590159e-05	0.000522054940581611	CSF2RB	Up
1558324_a_at	-1.24875369855789	2.57370005304348e-05	0.000404708226632593	TMEM72	Down
204595_s_at	1.24869301996123	0.000261593366302253	0.00225451092411344	STC1	Up
227614_at	1.24765741370791	6.12232312945242e-05	0.000766314439089451	HKDC1	Up
209087_x_at	1.24748626332004	1.33004465975548e-06	4.79684642296379e-05	MCAM	Up
219888_at	1.24731220358557	6.14502812704063e-05	0.000767952943647877	SPAG4	Up
228617_at	1.24729725048037	5.49185576590524e-06	0.000130380900564858	XAF1	Up
230793_at	-1.24700133383188	0.000197711895751051	0.00182692207202784	LRRC16A	Down
223987_at	1.24549883615224	3.19285489183148e-05	0.000475018615539826	CHRDL2	Up
200629_at	1.24279622655053	1.26709448819717e-05	0.000239966716806998	WARS	Up
219117_s_at	1.24251179403923	3.62618704658886e-06	9.69778299154829e-05	FKBP11	Up
236313_at	-1.24072596538078	0.000770849725408605	0.0051548689746472	CDKN2B	Down
206584_at	1.23907681071795	0.000300889082421432	0.00251047010245563	LY96	Up
226603_at	1.23814694871146	1.22297263826449e-06	4.51467492900032e-05	SAMD9L	Up
207030_s_at	1.23769272795585	0.00017084533562588	0.00163254308132817	CSRP2	Up
229721_x_at	1.23609632980527	5.23283570743716e-05	0.000682939527887676	DERL3	Up
229560_at	1.23504842037644	0.000318154486165321	0.0026193489732102	TLR8	Up
1553828_at	-1.23490111960103	7.77776297007389e-05	0.000920851430032027	NXPE1	Down
212768_s_at	1.23356302917761	0.000987452061868439	0.00625306248351366	OLFM4	Up
202242_at	-1.23219696544835	4.19719263517679e-09	9.76517052460813e-07	TSPAN7	Down
204205_at	1.23169444386716	1.83549215042853e-05	0.000315980898377455	APOBEC3G	Up
226311_at	1.22942682995297	0.000189704642402271	0.00176968116760693	ADAMTS2	Up
205074_at	-1.22823100971423	2.64121422132297e-05	0.00041306747011108	SLC22A5	Down
223551_at	-1.22763521080745	0.000147299835677387	0.00147044340253079	PKIB	Down
202628_s_at	1.22755335281123	0.00213376802223655	0.0112631556879497	SERPINE1	Up
213326_at	1.22723726202571	9.818106013016e-07	3.84806413090788e-05	VAMP1	Up
207610_s_at	1.22710944049661	0.000254787697237135	0.00220997840289813	EMR2	Up
221218_s_at	1.22677694967222	1.44404701665003e-07	1.04712560524324e-05	TPK1	Up
212203_x_at	1.22672947094502	1.48933671355432e-09	4.81831271086287e-07	IFITM3	Up
228503_at	-1.22641249954167	8.21169156640516e-07	3.41945343787663e-05	RPS6KA6	Down
228176_at	1.22593982878932	0.000344063740389731	0.00278155922014025	S1PR3	Up
227677_at	1.22522087844826	4.56124635035633e-05	0.000615789833873105	JAK3	Up
205269_at	1.22326691887534	1.91254735653798e-05	0.000325353225633833	LCP2	Up
227134_at	1.2220931698148	6.49195581918828e-10	2.68899760919787e-07	SYTL1	Up
203767_s_at	1.22200790552467	9.68570396671408e-05	0.00108008538523372	STS	Up
204639_at	1.22158491421983	1.63740165026345e-07	1.13466331087648e-05	ADA	Up
1569112_at	-1.22113776887146	2.28484519943067e-06	7.04599543043794e-05	SLC44A5	Down
229041_s_at	1.21976545365156	7.32853442699166e-05	0.000879427795939547	ITGB2-AS1	Up
204468_s_at	1.21952420336476	2.12529480468853e-06	6.6743534432134e-05	TIE1	Up
210452_x_at	-1.21888450957993	3.93916892826467e-06	0.000102902083685079	CYP4F2	Down
204622_x_at	1.2185537041851	0.000192944753635102	0.00179256659388262	NR4A2	Up
213262_at	1.21674279303606	3.61128236716942e-06	9.66935894250647e-05	SACS	Up
213435_at	-1.21557796127496	5.50163961572124e-05	0.000708102980201409	SATB2	Down
204409_s_at	1.21504831174327	0.154298049245288	0.284134783014588	EIF1AY	Not sig
206375_s_at	-1.21261284617417	7.25905683034272e-05	0.000873939183536078	HSPB3	Down
211906_s_at	1.21029095329441	0.00781669120027773	0.0304010237142684	SERPINB4	Up
202834_at	1.20884259676518	0.00026299908255268	0.00226412767100737	AGT	Up
213524_s_at	1.20797722347459	0.000290692214653639	0.00244141272445279	G0S2	Up
228167_at	1.20743685258151	0.000846857801727313	0.00555372050735035	KLHL6	Up
211429_s_at	1.2073465863681	4.37351172153456e-07	2.22493418670254e-05	SERPINA1	Up
230673_at	1.20707575610665	0.000127050703691436	0.00131876862573389	PKHD1L1	Up
213001_at	1.20584562422548	4.49380102006397e-05	0.000609268962665394	ANGPTL2	Up
228737_at	1.20361670388417	4.55053647320103e-06	0.000113763411830026	TOX2	Up
203477_at	1.20300892625093	5.5380874595611e-05	0.000711621461460642	COL15A1	Up
204971_at	1.20082667125474	4.2952024945035e-05	0.000589458324264505	CSTA	Up
201170_s_at	1.20068396520314	4.33144947195222e-09	9.86758332829116e-07	BHLHE40	Up
200884_at	-1.20032725842426	0.000404715044888794	0.00315602843952244	CKB	Down
227727_at	1.20007525274026	7.36167678037281e-07	3.19190862781033e-05	MRGPRF	Up
203675_at	1.19886267523978	1.41723888665112e-10	9.80854887691773e-08	NUCB2	Up
226771_at	1.19881573893935	4.481676747286e-06	0.000112401686310946	ATP8B2	Up
212097_at	1.19514832668671	1.02854599803721e-06	3.97145144369241e-05	CAV1	Up
204130_at	-1.19315946663379	0.000521422107359872	0.00380946327287937	HSD11B2	Down
210118_s_at	1.19305571975769	0.000149319616912949	0.00148491270547754	IL1A	Up
220005_at	1.19297817790892	9.02964706939821e-06	0.000187574450425284	P2RY13	Up
204083_s_at	1.1927126972483	4.54587370666457e-06	0.000113698831158227	TPM2	Up
206115_at	1.19245863613836	0.000207346743859579	0.00189228563186822	EGR3	Up
201909_at	1.19175590999131	0.190351500635507	0.331205432239009	RPS4Y1	Not sig
205916_at	1.19084554410557	0.0049993596908264	0.0217108809448716	S100A7	Up
224444_s_at	1.19068633290035	4.96511781642977e-06	0.00012146211034152	LINC00467	Up
201061_s_at	1.19030348338651	7.35670388641045e-06	0.000160514694827726	STOM	Up
1552701_a_at	1.19012284844667	3.04313347922088e-08	3.47355580326517e-06	CARD16	Up
205009_at	1.1898792470739	8.53167620416106e-05	0.000988282619623954	TFF1	Up
209678_s_at	-1.18974156413966	2.11571183107122e-06	6.65190019343411e-05	PRKCI	Down
234980_at	-1.18839968240572	1.68885842982428e-06	5.65626173200207e-05	TMEM56	Down
213369_at	-1.18791058221811	0.000716488100702138	0.00486693836574598	CDHR1	Down
236798_at	1.18749120130199	1.69517837473957e-08	2.40737344516588e-06	LINC00888	Up
218698_at	1.18736623404735	6.91457253087103e-08	6.29426023368475e-06	APIP	Up
232024_at	1.18660641678161	2.48196987781078e-07	1.50278740940536e-05	GIMAP2	Up
226425_at	1.18657117042024	2.01565091723655e-06	6.41850401280771e-05	CLIP4	Up
209030_s_at	1.18355504637614	4.67783034178331e-05	0.000627573357313446	CADM1	Up
230830_at	-1.18347382100754	0.000763320886328861	0.00512206301669495	SLC51B	Down
205119_s_at	1.18249070303651	0.000205617951313033	0.0018805890746136	FPR1	Up
222446_s_at	1.1821857561792	4.20539369542289e-11	4.50842941759307e-08	BACE2	Up
223218_s_at	1.18042069524281	3.79582042042894e-10	1.86484789337998e-07	NFKBIZ	Up
218404_at	1.17997411482651	8.29386241397735e-05	0.000966056513600791	SNX10	Up
217764_s_at	1.17971034892477	4.11798605246489e-06	0.000105737728035199	RAB31	Up
205414_s_at	-1.17787584920438	1.0198215003032e-06	3.95171796804235e-05	ARHGAP44	Down
210072_at	1.17739373943925	0.0363409925861073	0.0974613120932661	CCL19	Not sig
228869_at	1.17419698154163	2.28490590701877e-05	0.00037098775290583	SNX20	Up
237753_at	1.17122739888544	4.40207079627647e-05	0.000599908326985084	IL21R	Up
205479_s_at	1.17116269179755	0.000223913302646504	0.002005645449246	PLAU	Up
219155_at	1.17103467786218	2.02102244238585e-06	6.42659648751447e-05	PITPNC1	Up
203324_s_at	1.16856282730012	9.25146264618199e-07	3.71929206014706e-05	CAV2	Up
202391_at	1.16843398465747	0.000278218678326027	0.002367196737858	BASP1	Up
234219_at	-1.16444157950863	0.00110927962335333	0.00682570893281497	LOC101928820	Down
229390_at	1.16405829147686	0.00392305447254113	0.018015538660019	FAM26F	Up
204698_at	1.16317691236263	6.82960926344564e-07	3.02845812229433e-05	ISG20	Up
205464_at	-1.15981270515268	0.00100984298486252	0.00635583805656245	SCNN1B	Down
226237_at	1.15980421244174	0.00154666737076386	0.00880050353798666	COL8A1	Up
230238_at	-1.15922475891827	0.000152084836136733	0.00150334623903529	SOWAHA	Down
209692_at	-1.15699022075236	0.000457772559812864	0.00345951289310466	EYA2	Down
226961_at	-1.15671799234574	0.000124016170277919	0.00129647879731266	PRR15	Down
203910_at	1.1558588432339	9.21489192344055e-06	0.000190337822408051	ARHGAP29	Up
210538_s_at	1.15477467917437	1.37138693510669e-05	0.00025547046227243	BIRC3	Up
204059_s_at	1.15441382361444	4.2180812606438e-05	0.000581795138561301	ME1	Up
207651_at	1.15304626819577	1.21269441483601e-05	0.00023142780848572	GPR171	Up
224791_at	1.15080146740276	3.15980047917311e-07	1.78842744512205e-05	ASAP1	Up
229934_at	1.14943795885428	6.97273532417215e-06	0.000154935035335741	mir-223	Up
219434_at	1.14941783076184	0.00228592492321225	0.0118864130732278	TREM1	Up
221653_x_at	1.14896695326623	5.97014243557783e-08	5.64736224334287e-06	APOL2	Up
214723_x_at	1.14266748087059	2.05031534085735e-07	1.32845969214191e-05	ANKRD36	Up
204506_at	1.14028991028099	3.69786876168181e-05	0.000528301475163191	PPP3R1	Up
238440_at	-1.13987076011241	3.25857154638617e-08	3.65086883808737e-06	CLYBL	Down
208025_s_at	-1.13980745612899	6.0607920454872e-07	2.77532500072875e-05	HMGA2	Down
205349_at	1.13919590652697	3.14263339203722e-06	8.7889248444826e-05	GNA15	Up
205590_at	1.13850743970067	6.14161540893135e-05	0.000767828099638734	RASGRP1	Up
205569_at	1.13850244863639	0.00471943346326434	0.0207704767596272	LAMP3	Up
240915_at	1.13843575984481	0.00373675397500632	0.0173509149540102	IGHV1-69	Up
225502_at	1.13655180353521	2.86119210505094e-05	0.000437827255369886	DOCK8	Up
227135_at	-1.13648342574584	6.82250258518555e-07	3.02776240945633e-05	NAAA	Down
204939_s_at	1.1357614483954	0.00029629112841081	0.00247878921450786	PLN	Up
204821_at	1.13553050865654	2.07162698699011e-09	6.02479816562149e-07	BTN3A3	Up
214084_x_at	1.13472861401314	2.74961062335467e-06	8.04791010877496e-05	NCF1	Up
220161_s_at	-1.1344307709198	2.61016637553628e-05	0.000409265404595487	EPB41L4B	Down
228636_at	1.13428439323151	0.000151788464988468	0.00150110562628885	BHLHE22	Up
209949_at	1.13386055619573	0.000174831274409806	0.00166270325312804	NCF2	Up
209301_at	-1.13364106069096	9.53110295189759e-05	0.00106829244340919	CA2	Down
205694_at	1.13361145075099	0.001095978050186	0.00676403656100235	TYRP1	Up
206247_at	1.13315153402187	1.05230972383058e-06	4.03188746674402e-05	MICB	Up
208792_s_at	1.13238445359612	0.00243734238503759	0.0124800238716923	CLU	Up
241592_at	-1.13038208149297	5.43024962433341e-05	0.000701225550804037	RP11-567C2.1	Down
209770_at	1.12943575590634	2.83336484553764e-11	3.44253828732824e-08	BTN3A1	Up
229686_at	1.12714975732843	0.000117371441076976	0.00124801313513879	P2RY8	Up
209685_s_at	1.12669014793643	0.00010221884510277	0.00112632312696371	PRKCB	Up
212989_at	1.12488257081995	2.10379796858232e-08	2.76034680842836e-06	SGMS1	Up
227055_at	-1.1238722072949	1.41953408488895e-05	0.000262294782329515	METTL7B	Down
233527_at	-1.12320982130434	3.53834441944645e-05	0.000511390381002471	LOC101929340	Down
209374_s_at	1.12091619076245	0.00103149919257898	0.00645350936654717	IGHM	Up
212354_at	1.12089696237001	5.44749423731194e-06	0.00012955273920184	SULF1	Up
211916_s_at	-1.11965860326255	1.98140345577725e-06	6.3426951958209e-05	MYO1A	Down
212977_at	1.11948616189737	5.61716187697044e-06	0.00013226456745192	ACKR3	Up
202998_s_at	1.11783751595126	0.000100559473418522	0.00111297352412099	LOXL2	Up
201849_at	1.1174832982599	2.98161719496976e-06	8.44225376152106e-05	BNIP3	Up
225033_at	1.11707358806167	0.000105767603657652	0.00115495181345759	ST3GAL1	Up
201792_at	1.11502369176064	3.89229898636861e-06	0.000102018910392955	AEBP1	Up
219076_s_at	-1.11493994418236	9.11680317260645e-07	3.68684329483918e-05	PXMP2	Down
33494_at	-1.11450215729974	3.11041406920903e-09	8.059805176967e-07	ETFDH	Down
229310_at	1.11427504056413	8.76551141077325e-08	7.39837503780025e-06	KLHL29	Up
206059_at	-1.11369694310251	2.20446994191896e-08	2.84939465896972e-06	ZNF91	Down
221698_s_at	1.11346575139826	3.31355814740547e-06	9.15919068298252e-05	CLEC7A	Up
228423_at	1.11233938756367	4.14607674179897e-06	0.000106078466534636	MAP9	Up
217235_x_at	1.11194380178505	0.000158750314331121	0.00155188153693082	IGLL5	Up
203924_at	-1.11079365398935	0.00321399281357388	0.0154280120353075	GSTA1	Down
225016_at	1.1106816717036	5.91188408497311e-06	0.000137511474402426	APCDD1	Up
208998_at	1.1104637820824	6.24447777347769e-07	2.84040617524869e-05	UCP2	Up
208782_at	1.10841923215246	1.74902453415765e-06	5.81324719787657e-05	FSTL1	Up
219371_s_at	1.1083266199709	1.04715743458175e-06	4.01777773584262e-05	KLF2	Up
231202_at	1.10816577202475	0.000227843310902831	0.00203252292765741	ALDH1L2	Up
200665_s_at	1.10638241664637	2.90919255014266e-05	0.000443434911288123	SPARC	Up
213592_at	1.1059214881585	2.59296268353685e-06	7.70490406099877e-05	APLNR	Up
205076_s_at	-1.10511574969325	1.1620405480968e-05	0.000224345222341782	MTMR11	Down
214240_at	1.10434050324185	2.92570008930032e-05	0.000445578418892744	GAL	Up
215565_at	1.10292218957896	0.00060230730104531	0.004254670760291	LOC101929272	Up
218871_x_at	1.10183562636526	1.6961021982929e-06	5.67529912433687e-05	CSGALNACT2	Up
227556_at	-1.10085890768613	0.0032974009203281	0.0157592128775296	NME7	Down
203021_at	1.10073543118586	1.12170765512079e-05	0.00021950381547505	SLPI	Up
228128_x_at	1.10048859141339	0.00274883282774183	0.0136987738166852	PAPPA	Up
223385_at	-1.1003011366355	9.23452144742018e-09	1.61857485996981e-06	CYP2S1	Down
206207_at	1.09906853477032	0.00312131001278639	0.0150810909286935	CLC	Up
227370_at	1.09888202347712	4.25648063775415e-06	0.000108142694641825	FAM171B	Up
201744_s_at	1.09867526118757	2.31021135288734e-06	7.0890330979014e-05	LUM	Up
218656_s_at	1.09850555270631	9.16812224313177e-06	0.000189586642830268	LHFP	Up
229967_at	1.0979752516269	0.000479901026704909	0.0035830381858652	CMTM2	Up
226550_at	1.09597380662558	7.29259126557491e-08	6.53643323680833e-06	SLC9A7	Up
209600_s_at	-1.09596773362179	5.9387935922255e-07	2.73089604419621e-05	ACOX1	Down
203002_at	1.0942283036947	3.81235024492239e-10	1.86484789337998e-07	AMOTL2	Up
214261_s_at	-1.09348235790409	2.19352635560117e-05	0.000360586450668953	ADH6	Down
206211_at	1.09341444296999	0.00898769277546713	0.0338035428560683	SELE	Up
235291_s_at	1.09300845796079	9.14739408628437e-07	3.69375016002657e-05	FLJ32255	Up
204797_s_at	1.09277438993438	9.81607377964794e-06	0.000199070413168491	EML1	Up
226589_at	-1.09193376112811	1.78716079577795e-10	1.13619786638558e-07	TMEM192	Down
210772_at	1.09182002564477	0.00131027474116668	0.00773691301942769	FPR2	Up
207571_x_at	1.09147810484224	1.09217045190473e-05	0.000215187097145555	THEMIS2	Up
203761_at	1.09143304758314	5.34136339214696e-05	0.000692363782516915	SLA	Up
206539_s_at	-1.0909503562545	3.81817891430007e-06	0.000100509837332382	CYP4F12	Down
208399_s_at	-1.08766368157646	0.000581069467128324	0.00414210861997929	EDN3	Down
213069_at	1.08611455090842	4.65637155094871e-06	0.000115879433112481	HEG1	Up
244033_at	1.08533847030966	2.23542845875215e-05	0.000365278096181332	CEP128	Up
209083_at	1.08368752291642	6.41086866236841e-05	0.000792659982168686	CORO1A	Up
219857_at	1.08253769191303	3.42519552284512e-06	9.37299628091125e-05	PLEKHS1	Up
226225_at	1.08230254545169	7.37417655700918e-05	0.000884561437592094	MCC	Up
228702_at	1.0822782204861	2.99148439482643e-08	3.43612204384737e-06	LINC-PINT	Up
208323_s_at	-1.08191596225602	4.94274919368225e-06	0.000120969029617089	ANXA13	Down
235349_at	-1.08027014833644	1.79061863198104e-06	5.89061815304233e-05	RMDN2	Down
212501_at	1.07865242385852	8.56024378034155e-08	7.2562996696151e-06	CEBPB	Up
223969_s_at	-1.07856172192674	0.0267763006707296	0.0776737181224609	RETNLB	Not sig
226051_at	1.07813912656293	7.32924217927268e-07	3.18289369461266e-05	SELM	Up
202878_s_at	1.0768164205423	7.12022913326515e-05	0.000861279928896619	CD93	Up
226769_at	1.07647936911386	6.67511144528037e-05	0.000817200443955899	FIBIN	Up
207200_at	-1.07587332742433	1.57181456174063e-06	5.39140283332303e-05	OTC	Down
225973_at	1.0745549526364	2.41446886067758e-07	1.47688083195996e-05	TAP2	Up
231698_at	-1.07281621976885	7.00133880858542e-09	1.34315157669968e-06	FLJ36848	Down
219033_at	1.07239984037425	1.36805509852605e-06	4.898389817414e-05	PARP8	Up
210892_s_at	-1.07028263437491	0.000105356741570536	0.00115138513799101	GTF2I	Down
227623_at	1.06987252337538	3.86494397155963e-06	0.000101594140213953	CACNA2D1	Up
1559584_a_at	1.06953390217686	0.000729546086325866	0.00494029381593593	C16orf54	Up
213429_at	1.06917948640183	3.97630163525483e-06	0.000103500717393691	BICC1	Up
1552519_at	-1.06892648261157	7.82152390206216e-05	0.000924630960746484	ACVR1C	Down
225541_at	1.06846709550936	4.8978406577565e-09	1.07545959021219e-06	RPL22L1	Up
217478_s_at	1.06763054571175	1.87487579983822e-05	0.000320833971264112	HLA-DMA	Up
200600_at	1.06740144416469	5.68312888128312e-06	0.000133530327281545	MSN	Up
227867_at	-1.06670815992434	8.61565672014113e-06	0.000181596388270515	TRABD2A	Down
219091_s_at	1.06637944867721	1.77711990956788e-06	5.86739317968742e-05	MMRN2	Up
201185_at	1.06606428333891	4.08933165472447e-05	0.000568771834703791	HTRA1	Up
204149_s_at	-1.06457637101723	4.75673825000204e-10	2.20402257473611e-07	GSTM4	Down
203140_at	1.06435486982469	9.60908466698243e-05	0.00107395074441387	BCL6	Up
229764_at	1.06386876293136	7.11901503729299e-05	0.000861279928896619	TPRG1	Up
223170_at	-1.06370727489858	5.44151570836831e-09	1.15094821038444e-06	TMEM98	Down
213131_at	1.06324345999765	5.85468587160992e-05	0.000740983680625631	OLFM1	Up
213921_at	-1.06318842302151	0.00778199581525841	0.0303005712291165	SST	Down
221773_at	1.06257720538687	5.25435718693755e-05	0.000684792954253238	ELK3	Up
223168_at	-1.06231185316483	0.000154125843131441	0.00151725431638666	RHOU	Down
216565_x_at	1.06077479409794	8.8804955668094e-08	7.46986300177391e-06	RP4-781L3.1	Up
1554240_a_at	1.0581690407182	2.79731270364495e-05	0.000430457855564235	ITGAL	Up
203066_at	1.05777737413389	0.000133739365823816	0.00136932581019047	CHST15	Up
230784_at	1.05753488163688	0.13781162944032	0.262163837015048	PRAC1	Not sig
212886_at	1.05723953957791	2.61384685583407e-06	7.75879912458906e-05	CCDC69	Up
228325_at	1.05714448657337	9.87565315173352e-07	3.8595520805649e-05	SPIDR	Up
219911_s_at	1.05644710529129	2.68486264508667e-06	7.91898995254054e-05	SLCO4A1	Up
201163_s_at	1.05600299197391	3.41694691362303e-06	9.36448984974131e-05	IGFBP7	Up
228912_at	-1.0535974693785	0.000114961133213977	0.00122979846575507	VIL1	Down
210619_s_at	1.05312495872472	0.00030713342689061	0.00254896405285413	HYAL1	Up
212588_at	1.05288713688748	0.000961531615086162	0.00612224770639757	PTPRC	Up
212814_at	-1.05278974195807	4.87594946189094e-06	0.000119763044397523	AHCYL2	Down
205656_at	1.05252493386223	1.51924077530729e-06	5.26057564217391e-05	PCDH17	Up
244032_at	-1.05193304443049	1.27684006374593e-06	4.64788485255053e-05	RP11-33O4.1	Down
206404_at	-1.05081507735547	2.4896430960639e-06	7.48143314918363e-05	FGF9	Down
205019_s_at	-1.05039967709958	7.17552508794699e-05	0.000866403278845606	VIPR1	Down
225294_s_at	-1.04972807952941	0.000448463383401319	0.00340268324833016	TRAPPC1	Down
216834_at	1.0491448424359	0.00044727439489447	0.00339837792396542	RGS1	Up
1556499_s_at	1.04801451993107	3.42690801381648e-06	9.37299628091125e-05	COL1A1	Up
1552767_a_at	1.04700950011252	1.29684453945758e-07	9.72633404593187e-06	HS6ST2	Up
229265_at	1.0464247159383	4.97051759107512e-06	0.000121539825264773	SKI	Up
230836_at	1.04471928302916	0.000270337030232014	0.00231131480170446	ST8SIA4	Up
218872_at	1.04326091616974	2.68697319430903e-07	1.60022471291776e-05	TESC	Up
200986_at	1.04269036282903	7.9626323610406e-05	0.000935245809537905	SERPING1	Up
217838_s_at	1.03955778218317	4.10513256516448e-06	0.000105504712156931	EVL	Up
223509_at	1.03932383842341	2.74156370014606e-05	0.000423791335327921	CLDN2	Up
202664_at	1.03814333349633	0.000395276863552608	0.00309970753134272	WIPF1	Up
222750_s_at	1.03813648541981	1.28145797887751e-05	0.00024201628668438	SRD5A3	Up
227099_s_at	1.03787261949858	0.000637741665675113	0.00444808337425524	C11orf96	Up
220041_at	-1.03713089928728	0.000195727748190471	0.00181226327388891	PIGZ	Down
217967_s_at	1.03703056931317	0.000200162761757416	0.0018417871085639	FAM129A	Up
204923_at	1.03667632999283	1.47583119049657e-05	0.00027023131393302	SASH3	Up
226641_at	1.03663975102098	0.000481760416785642	0.00359299560602305	ANKRD44	Up
1552281_at	-1.03487958619308	4.85148339205395e-06	0.000119484168675923	SLC39A5	Down
236565_s_at	1.034640989998	1.0681767093567e-05	0.000211373729945991	LARP6	Up
202211_at	1.03406403827604	3.30715691175286e-07	1.83945884181168e-05	ARFGAP3	Up
210397_at	-1.03168960798228	0.00399133900658741	0.0182585726393212	DEFB1	Down
218736_s_at	1.03053479663722	7.06523106572533e-06	0.000156077377179205	PALMD	Up
226907_at	-1.02793055797504	5.56518820113485e-05	0.00071377195284616	PPP1R14C	Down
209970_x_at	1.02775622282908	0.00014047490387135	0.00141889254926401	CASP1	Up
205403_at	-1.02688605990493	0.000240875071227028	0.00212314114450069	IL1R2	Down
228961_at	-1.02683276306842	1.90682951288154e-07	1.26524154874755e-05	MIER3	Down
204334_at	1.02571008510667	1.27910117607973e-06	4.64898504159458e-05	KLF7	Up
203887_s_at	1.02559509372542	0.00043241474122184	0.00331309921192602	THBD	Up
220812_s_at	-1.02508881469005	0.000108691454098702	0.00117793959422131	HHLA2	Down
206700_s_at	1.02349950972344	0.121078653588198	0.238592063177925	KDM5D	Not sig
213048_s_at	-1.02303702454601	0.000147091346617786	0.00146863027325191	Y16709	Down
222062_at	1.02284257077233	5.69670575050175e-05	0.000727048055342397	IL27RA	Up
205239_at	1.02265553051364	3.92429360994894e-05	0.000552849144869772	AREG	Up
205412_at	-1.02178734621898	3.50332226309571e-09	8.78642865755772e-07	ACAT1	Down
221748_s_at	1.02159834603482	3.72960653916821e-05	0.000531447061582022	TNS1	Up
221558_s_at	1.020951400698	0.000301648033913879	0.00251565074042729	LEF1	Up
201983_s_at	-1.02081644896718	5.62284453163311e-07	2.63340470882602e-05	EGFR	Down
226388_at	-1.01993839054368	0.000123581706800634	0.00129377839300853	TCEA3	Down
203989_x_at	1.01991506734835	5.53460882891306e-06	0.000130941037525237	F2R	Up
228071_at	1.01902865211241	0.000124222728346786	0.00129789368858408	GIMAP7	Up
221463_at	1.01865440756456	6.06383454682316e-06	0.000139831359699518	CCL24	Up
210107_at	-1.01792370907209	0.0150562010605792	0.0498907753325555	CLCA1	Down
204446_s_at	1.0169404418657	2.92860837688981e-05	0.000445897140090365	ALOX5	Up
37145_at	1.01681215090477	0.000904318025731721	0.00583405168812765	GNLY	Up
207392_x_at	-1.01667468605367	0.016286132104762	0.0530658088693602	UGT2B15	Not sig
204661_at	1.01657214124029	0.00066143837927525	0.00457658104111292	CD52	Up
205595_at	1.01565601368187	0.00145735102967534	0.00839450774836696	DSG3	Up
204733_at	1.01532259220115	0.000910055731744804	0.00586323517568134	KLK6	Up
202018_s_at	1.01448906244819	0.0173165784623468	0.0556866208345377	LTF	Not sig
205922_at	1.01434227470409	0.00209913623187493	0.0111297782658807	VNN2	Up
1558662_s_at	1.01403324382959	0.0129623999041592	0.0446069686305976	BANK1	Up
201150_s_at	1.0136549894249	9.57679732491454e-05	0.00107186703544092	TIMP3	Up
221563_at	1.01324892066522	1.27258518136694e-07	9.61797135612723e-06	DUSP10	Up
208433_s_at	1.01317692265147	1.03130965978085e-06	3.97931232523064e-05	LRP8	Up
206666_at	1.01270471248909	0.00269996579739667	0.013501063652155	GZMK	Up
238623_at	1.01262276796141	0.00117982362480036	0.00714599054901515	RP3-428L16.2	Up
202207_at	1.01234427183281	5.74837933809568e-05	0.000731083136334918	ARL4C	Up
206545_at	1.01215837645205	0.000570509345874043	0.00408796891576233	CD28	Up
209695_at	1.01191024854337	0.000321083334321585	0.0026375047031299	PTP4A3	Up
203576_at	-1.00961495925049	2.64134409583675e-08	3.14630693768789e-06	BCAT2	Down
202539_s_at	-1.00955984536222	7.59185078907249e-09	1.42640701681285e-06	HMGCR	Down
202307_s_at	1.0084447653039	6.0492330103431e-08	5.70157050686921e-06	TAP1	Up
212265_at	1.00753394875146	8.49066651075945e-05	0.000984575167498988	QKI	Up
1556190_s_at	1.00663086171506	0.000359234775610141	0.0028802815628669	LOC100507516	Up
228298_at	1.00644945925068	4.75517390186521e-05	0.000635359562767547	PCED1B	Up
213348_at	1.00603590252036	2.27519160971875e-05	0.000370116338177247	CDKN1C	Up
226682_at	1.00572873370804	1.59525996479367e-05	0.00028494230178077	RORA	Up
218807_at	-1.0056644919849	5.3559921166497e-05	0.000693602247697353	VAV3	Down
223692_at	-1.00529255822614	5.25198872485091e-07	2.50350901073429e-05	NMNAT1	Down
205064_at	1.00409682984226	0.0232634092379613	0.0696450145148955	SPRR1B	Not sig
215925_s_at	1.00363474217736	0.00170106153814148	0.00947372212617019	CD72	Up
200832_s_at	1.00285884226249	0.000128619724021529	0.00133086362809937	SCD	Up
206755_at	-1.00284826902423	0.000291478532209952	0.00244726485696854	CYP2B6	Down
203549_s_at	1.00182279239444	0.000102018791103725	0.00112479883113454	LPL	Up
209101_at	1.00149071842132	6.47056997833262e-08	5.9970680326638e-06	CTGF	Up
230875_s_at	1.00051353526897	8.36300679178325e-08	7.15567130423707e-06	ATP11A	Up
218731_s_at	0.999620717803539	3.74812161729316e-10	1.86484789337998e-07	VWA1	Not sig
231154_x_at	-0.999254353672837	4.97802861582081e-05	0.000657743821195687	TINAG	Not sig
228964_at	0.997702835551719	5.21097984838053e-05	0.000680464110843577	PRDM1	Not sig
208438_s_at	0.996929627579314	1.67460748237874e-05	0.000294781597228131	FGR	Not sig
213844_at	-0.99647793134945	1.53128859644572e-05	0.000276954032453422	HOXA5	Not sig
206618_at	0.995447486762733	1.46420793497203e-05	0.000268642848471797	IL18R1	Not sig
203649_s_at	0.994090358051908	0.0185739910705434	0.0587420732173739	PLA2G2A	Not sig
227558_at	0.993367458697078	7.63499992230211e-09	1.42960144093105e-06	CBX4	Not sig
219213_at	0.993194425427614	1.71091688939321e-06	5.71787169483946e-05	JAM2	Not sig
220357_s_at	-0.99204831848985	2.9485127602149e-07	1.70293797621173e-05	SGK2	Not sig
205927_s_at	0.991721269568565	0.00192030723150385	0.0103881268311539	CTSE	Not sig
229254_at	-0.991618822664964	0.00980977840214736	0.0360867527793372	MFSD4	Not sig
222162_s_at	0.991585503906355	0.00073191092834575	0.00495201460305703	ADAMTS1	Not sig
204236_at	0.990908030857702	0.000289316162703653	0.00243396848681677	FLI1	Not sig
203052_at	0.990805556334665	4.85664478442885e-06	0.000119503624477339	C2	Not sig
227353_at	0.989956876538125	6.03700237375206e-05	0.000759487125598007	TMC8	Not sig
209183_s_at	0.989291549597686	8.46992041911876e-05	0.000983003394004072	C10orf10	Not sig
201809_s_at	0.989247232078577	1.65681137041961e-06	5.57380881961996e-05	ENG	Not sig
213258_at	0.989033185175099	6.09786397223309e-05	0.000764896344291652	TFPI	Not sig
209309_at	0.987101346826257	0.0170459159654875	0.0549973713804455	AZGP1	Not sig
205483_s_at	0.986930704923429	0.000489557415936279	0.00363195994198324	ISG15	Not sig
209392_at	0.986868063138751	1.82143131886483e-05	0.000313955729378734	ENPP2	Not sig
202766_s_at	0.985225945598991	0.000113307922152824	0.00121639714190176	FBN1	Not sig
242521_at	0.983625255991448	2.80040791719505e-05	0.000430457855564235	LOC100505812	Not sig
213541_s_at	0.983562800180839	2.27387282004654e-05	0.000370116338177247	ERG	Not sig
207158_at	0.982674434043973	0.0102382714135896	0.0373166411203628	APOBEC1	Not sig
209667_at	-0.981443327983207	4.76208590308291e-05	0.000636127649037523	CES2	Not sig
213664_at	-0.979758436485648	0.00739932299720245	0.0291867819689809	SLC1A1	Not sig
218541_s_at	0.976953825320589	6.10912961867058e-06	0.000140408544369955	C8orf4	Not sig
206928_at	-0.976831905431552	1.98899205258622e-08	2.69426769395362e-06	ZNF124	Not sig
203499_at	0.973769540530438	1.58262429588263e-05	0.000283518949467179	EPHA2	Not sig
207480_s_at	0.973734250126646	8.92592479221392e-06	0.000186197992374779	MEIS2	Not sig
225406_at	0.973646576513927	4.18641949250494e-07	2.15952724205408e-05	TWSG1	Not sig
227014_at	0.973387133646518	3.75173695723825e-06	9.9286649630688e-05	ASPHD2	Not sig
201215_at	0.973368401666713	2.35979819237619e-08	2.93415797986692e-06	PLS3	Not sig
205160_at	-0.973025672999107	1.25791892962107e-06	4.59123614666434e-05	PEX11A	Not sig
225954_s_at	0.972673617556786	6.10108490955257e-06	0.000140349419783299	MIDN	Not sig
208037_s_at	0.972074392715561	3.72358125275535e-06	9.88325652659544e-05	MADCAM1	Not sig
207820_at	-0.970765356247678	8.22597893020585e-06	0.000175070221101209	ADH1A	Not sig
207076_s_at	0.970272336651226	8.32270337371283e-05	0.000968796693544281	ASS1	Not sig
239287_at	0.970223291564033	0.000765151500009783	0.00512760417985188	AC079767.4	Not sig
214453_s_at	0.969816225697484	0.00311347927640987	0.0150484642197989	IFI44	Not sig
242873_at	0.968313025710475	4.25126013198871e-09	9.8490528693425e-07	LOC101928100	Not sig
205125_at	-0.968115670234104	8.1824536819822e-07	3.41945343787663e-05	PLCD1	Not sig
206143_at	-0.967858872577386	0.00925729914510124	0.034507259752144	SLC26A3	Not sig
230748_at	0.967648009173732	0.00019438356851648	0.00180225904843794	SLC16A6	Not sig
208631_s_at	-0.967517990758946	2.7841970770819e-09	7.42446509008258e-07	HADHA	Not sig
213413_at	0.967424522520841	3.03601662099611e-05	0.000457915058628861	STON1	Not sig
206420_at	0.966791166667721	0.000402651884696394	0.0031432027121324	IGSF6	Not sig
202971_s_at	-0.966245606730828	2.43337410896989e-07	1.48156714262727e-05	DYRK2	Not sig
235518_at	0.966212534812755	2.26065859282366e-06	6.99499199562158e-05	SLC8A1	Not sig
205043_at	-0.965261687463213	5.04705463409754e-05	0.000664350028183193	CFTR	Not sig
204337_at	0.965257392774242	0.000606135268766542	0.00427673839460713	RGS4	Not sig
209723_at	0.965191592447642	0.00235658075154295	0.0121575818636168	SERPINB9	Not sig
204612_at	0.965093477209329	6.24613538659703e-06	0.000142770674022656	PKIA	Not sig
214022_s_at	0.964512778739499	1.64759911937004e-06	5.55721664722744e-05	IFITM1	Not sig
219181_at	0.96251294632654	7.33590034817964e-06	0.000160307894299249	LIPG	Not sig
213603_s_at	0.962199799625468	4.71988722200079e-05	0.00063157081219504	RAC2	Not sig
235591_at	-0.961046831005605	7.30749760817705e-05	0.000877911298015997	SSTR1	Not sig
225045_at	0.959780517415045	5.74754656685553e-05	0.000731083136334918	CCDC88A	Not sig
231851_at	-0.959689348936926	3.83069777711732e-05	0.000543444216304851	RAVER2	Not sig
204472_at	0.95933789701856	0.000869404939701263	0.00566473223554078	GEM	Not sig
235296_at	0.959090332969943	3.927170964041e-05	0.000553111984695882	EIF5A2	Not sig
238689_at	0.957804231518225	0.00193145436828609	0.0104364233767845	GPR110	Not sig
223754_at	-0.957740949943107	0.000306567329202517	0.00254517066044039	C2orf88	Not sig
202957_at	0.957179276268182	0.000475973731405987	0.00356052315838314	HCLS1	Not sig
213424_at	0.956957786420953	3.25634960142454e-06	9.06060633373468e-05	KIAA0895	Not sig
205111_s_at	-0.956568845368636	0.000107037225961862	0.00116578891025195	PLCE1	Not sig
225798_at	0.956553923719841	6.48744573684468e-06	0.000146995895425604	JAZF1	Not sig
207173_x_at	0.956076527583003	0.000257166893670002	0.00222548273368271	CDH11	Not sig
228155_at	-0.955804641494456	2.83929895082358e-05	0.000435329977948062	FAM213A	Not sig
235568_at	0.955662214616629	0.000182873300946114	0.00171915366733645	MCEMP1	Not sig
202897_at	0.955329952374202	1.51103102931344e-06	5.2454362874738e-05	SIRPA	Not sig
235306_at	0.954617362037696	4.16826552192002e-05	0.000577244269163988	GIMAP8	Not sig
213428_s_at	0.954541477166618	3.55865708509773e-05	0.000513376190310603	COL6A1	Not sig
243669_s_at	-0.95377059585635	0.012257397161122	0.0427651834461325	PRAP1	Not sig
239087_at	-0.952685213681371	1.40969033787829e-06	5.00238256441225e-05	ANKS4B	Not sig
213222_at	0.952551081167892	4.02284726025977e-06	0.000104290741562211	PLCB1	Not sig
205073_at	-0.952248798013553	2.79868988153533e-06	8.11374620205988e-05	CYP2J2	Not sig
218657_at	-0.951790320361779	2.37926522621608e-06	7.23908326340369e-05	RAPGEFL1	Not sig
212750_at	0.951777776542777	0.000132992070765837	0.00136474126672712	PPP1R16B	Not sig
227923_at	0.951764032234658	3.48463663518311e-06	9.46389224189906e-05	SHANK3	Not sig
204000_at	0.950779114796743	4.96308520983107e-08	4.96990263456985e-06	GNB5	Not sig
218223_s_at	0.950556925936696	1.52683720632884e-06	5.28019128754137e-05	PLEKHO1	Not sig
204929_s_at	0.950345671435376	1.26082229046472e-07	9.57988378344662e-06	VAMP5	Not sig
204268_at	0.949738073452222	4.00825277664487e-06	0.000104011020675396	S100A2	Not sig
221245_s_at	-0.949594859027682	0.000198077349703853	0.00182968053641801	FZD5	Not sig
205431_s_at	-0.949593633751679	1.947822656874e-08	2.66004014992295e-06	BMP5	Not sig
226545_at	0.949130344874662	0.00120013350801108	0.00724892836395335	CD109	Not sig
221610_s_at	-0.948846636994872	5.52935451945388e-05	0.000711000607599109	STAP2	Not sig
213169_at	-0.947240906328581	1.08439256819573e-06	4.1287718430433e-05	SEMA5A	Not sig
205404_at	0.947171312645937	0.000514468074077813	0.00377007665865225	HSD11B1	Not sig
211339_s_at	0.947148063830562	0.000177249971396651	0.00167986517353301	ITK	Not sig
209505_at	0.946639643030754	3.10096683962998e-05	0.000465400389669967	NR2F1	Not sig
219955_at	0.946218819752784	0.0159491577750659	0.0522199054645026	L1TD1	Not sig
211742_s_at	0.945970566957369	0.000504837354622751	0.00371293817110558	EVI2B	Not sig
209711_at	-0.945658282058695	4.47966119783934e-07	2.26782848140617e-05	SLC35D1	Not sig
212345_s_at	0.944900724513428	2.06316296150033e-08	2.73116125709341e-06	CREB3L2	Not sig
202804_at	0.944886826900465	1.24582199507361e-10	9.11815945099258e-08	ABCC1	Not sig
232113_at	0.944226758032324	0.000199034828899091	0.00183480513742333	AK021804	Not sig
226452_at	0.943257501818053	2.71245979545244e-05	0.000420590712704148	PDK1	Not sig
243179_at	0.943183151770696	2.11859558441982e-08	2.76453970353588e-06	RP1-151F17.2	Not sig
219427_at	0.942327553879276	4.41744108283248e-06	0.000111249926855765	FAT4	Not sig
205249_at	0.942279568290619	6.40915418162732e-05	0.000792659982168686	EGR2	Not sig
203126_at	-0.942244429273472	7.49594489703476e-07	3.22455379422011e-05	IMPA2	Not sig
226811_at	0.941999666711244	4.26505545495147e-05	0.00058664630691691	FAM46C	Not sig
209081_s_at	0.941727367112436	0.000165304377739286	0.00159428767911369	COL18A1	Not sig
208973_at	-0.941587599526778	6.50004290469294e-09	1.26924944933602e-06	ERI3	Not sig
204136_at	0.941358741233371	0.000572861794253868	0.00409802676970172	COL7A1	Not sig
224583_at	0.940901341076431	3.19497104517129e-08	3.60175344112867e-06	COTL1	Not sig
216699_s_at	-0.94087924107485	0.00109355134502508	0.00675592314002785	KLK1	Not sig
228258_at	0.940827551790171	2.90526296717543e-05	0.000442959433157604	TBC1D10C	Not sig
223296_at	-0.940525376739973	5.2426577387869e-10	2.32202384024406e-07	SLC25A33	Not sig
206387_at	-0.939899055053258	0.000369020627675235	0.00293985178757737	CDX2	Not sig
203819_s_at	0.939705278028113	0.000652636186200703	0.00452828470565018	IGF2BP3	Not sig
204072_s_at	0.937944437591087	2.90382465643426e-06	8.29683539218834e-05	FRY	Not sig
206529_x_at	0.937112580043427	0.00204709116956395	0.0109162888613975	SLC26A4	Not sig
206242_at	-0.93709488964632	2.54547704468421e-05	0.000401651711554124	TM4SF5	Not sig
228055_at	0.936575027894093	0.0009659984258411	0.0061429456969663	NAPSB	Not sig
219551_at	0.936220474109976	0.000577374333581186	0.00412114121260462	EAF2	Not sig
210354_at	0.936084520368984	3.81362971147716e-05	0.000541444311802164	IFNG	Not sig
201853_s_at	0.935415153341912	1.65121490226669e-07	1.14137112635756e-05	CDC25B	Not sig
230485_at	-0.935225631833735	5.48751089227162e-06	0.000130334343195026	PHGR1	Not sig
223322_at	0.934723566930957	3.15079390660505e-05	0.000470939466494344	RASSF5	Not sig
220293_at	0.934430505086396	0.00354866735235052	0.0166801600399198	CATSPERB	Not sig
1561254_at	0.934050587504278	0.00360603362645502	0.0168951041622637	LOC340340	Not sig
206707_x_at	0.933978079537529	0.00021690853093874	0.00195894845211028	FAM65B	Not sig
204363_at	0.933256260561295	6.31961585222505e-07	2.86521535292993e-05	F3	Not sig
210845_s_at	0.932722306254652	0.000196717799954049	0.00181958140965787	PLAUR	Not sig
209605_at	-0.932660434246372	1.31151435842621e-05	0.000246670270199357	TST	Not sig
210915_x_at	0.932376715195643	0.0012763518053376	0.00758774980502699	TRBC1	Not sig
205671_s_at	0.931638045926836	0.000536306310494302	0.00389564866829759	HLA-DOB	Not sig
226757_at	0.931518241603272	0.00140534426086231	0.00816721911805345	IFIT2	Not sig
219493_at	0.931374042441245	5.36441838613008e-05	0.000694364524767192	SHCBP1	Not sig
219087_at	0.931127392803884	0.00155474692148748	0.00883268785664257	ASPN	Not sig
219777_at	0.931030375557891	2.72084889804269e-05	0.000421542684897943	GIMAP6	Not sig
206442_at	0.930925180534844	0.00237506442882561	0.01223216349341	SEMG1	Not sig
231925_at	-0.930674221147344	0.000401827827907752	0.00313856235583662	RP11-38P22.2	Not sig
219736_at	-0.929796490978972	0.000140412996949931	0.00141860516648125	TRIM36	Not sig
235735_at	0.92940454525908	0.00355960674314982	0.0167171876551895	TNFSF8	Not sig
204079_at	0.928583737015913	4.92123342527157e-06	0.000120589246276703	TPST2	Not sig
227647_at	0.92821238142203	6.63953379966056e-07	2.97310819407405e-05	KCNE3	Not sig
232428_at	-0.928197605743597	0.00134456323689601	0.00789708829920395	MOGAT2	Not sig
218983_at	0.927953978599919	1.14148151933912e-10	8.60171297221308e-08	C1RL	Not sig
206561_s_at	-0.927063849579957	0.0037136240981363	0.0172814391133931	AKR1B10	Not sig
232224_at	0.927063694635194	0.0024577192508413	0.0125608338044259	MASP1	Not sig
227846_at	0.927034731552229	2.8290573361286e-06	8.1667745434441e-05	GPR176	Not sig
223502_s_at	0.926842001854511	0.00117834760416656	0.00713942323335624	TNFSF13B	Not sig
212386_at	0.926807111635338	0.000175757499444107	0.00166861282898187	TCF4	Not sig
228260_at	-0.926508273544192	8.02950814826091e-11	6.75405166163331e-08	ELAVL2	Not sig
211564_s_at	0.92638823342111	3.914617560366e-05	0.000552054978367323	PDLIM4	Not sig
226814_at	0.9255670097555	5.90731783050207e-05	0.000746008998496609	ADAMTS9	Not sig
208158_s_at	-0.924807787065667	3.60194566792489e-07	1.9498651425128e-05	OSBPL1A	Not sig
228262_at	-0.924787521991059	1.24030418053662e-09	4.25443103012665e-07	MAP7D2	Not sig
205874_at	-0.924163395140305	0.000217702304245305	0.00196417054201519	ITPKA	Not sig
227726_at	0.923970982296686	3.43059303131097e-06	9.37838369934636e-05	RNF166	Not sig
202465_at	0.923332607621855	0.000296710980143116	0.00248091035927893	PCOLCE	Not sig
224739_at	0.923055952729545	1.25077633072601e-10	9.11815945099258e-08	PIM3	Not sig
205379_at	0.923010326124689	1.28162055606721e-07	9.63859751072556e-06	CBR3	Not sig
227629_at	-0.9225390348939	0.000705850845301542	0.00481141939494599	PRLR	Not sig
228492_at	0.922529605389391	0.0670246618027673	0.154858577758042	USP9Y	Not sig
222717_at	0.922359922428097	1.92257649840088e-06	6.21625488173082e-05	SDPR	Not sig
210643_at	0.922093202695492	0.00169903289521682	0.00946648563599099	TNFSF11	Not sig
227782_at	-0.921710417493006	7.41710009903214e-05	0.000888345997622305	ZBTB7C	Not sig
204951_at	0.92162826441978	0.000413244432210878	0.00320341532820847	RHOH	Not sig
206983_at	0.921534182034538	0.000337596394064198	0.00274131253089079	CCR6	Not sig
205498_at	-0.921200701016796	0.00670790630395467	0.0271368684549553	GHR	Not sig
218885_s_at	-0.921199461675785	0.000971277612279886	0.00616752464431361	GALNT12	Not sig
1556643_at	0.921119736412458	3.88584697968183e-08	4.11792451631923e-06	LOC100507535	Not sig
202403_s_at	0.920742277407124	0.000499472104176871	0.00368487886869119	COL1A2	Not sig
203528_at	0.920289253204417	3.52122727177123e-05	0.000510409887734748	SEMA4D	Not sig
226152_at	0.920038406549137	1.18283416590097e-06	4.40216128807355e-05	TTC7B	Not sig
209946_at	0.919844333261754	2.68698136693573e-05	0.000417953645056077	VEGFC	Not sig
203698_s_at	-0.919465475097976	6.57246110777468e-05	0.000807345115856169	FRZB	Not sig
1559538_at	-0.919460079277762	0.000114077410629853	0.00122273719392025	LOC101929549	Not sig
227184_at	0.91867760865929	8.96504081954645e-06	0.000186657885304152	PTAFR	Not sig
210534_s_at	0.917717724974859	9.84072463577368e-08	8.04247562721863e-06	B9D1	Not sig
224355_s_at	-0.917545343038312	0.000554301276306391	0.00399609998444778	MS4A8	Not sig
219655_at	-0.91751626335594	1.72128608560711e-06	5.74901140687653e-05	SUGCT	Not sig
228222_at	-0.917512277972426	0.000315150854799776	0.00260245778374532	PPP1CB	Not sig
213693_s_at	0.917074764194009	1.38586496614333e-05	0.000257553252970383	MUC1	Not sig
212992_at	0.91600825155624	6.89344966981238e-05	0.000839045771809867	AHNAK2	Not sig
227239_at	0.915302719446134	0.000106332803797457	0.00116042835281955	FAM126A	Not sig
206025_s_at	0.915215400831109	0.0317418081445062	0.0881896112760241	TNFAIP6	Not sig
234985_at	0.91496482891441	9.38689947104572e-05	0.00105754532403629	LDLRAD3	Not sig
206702_at	0.914808332334522	2.20584521861949e-05	0.000362067209030383	TEK	Not sig
223449_at	-0.913535656052678	2.47358546434946e-06	7.44412904397816e-05	SEMA6A	Not sig
212276_at	0.913478344734143	6.99109161696076e-07	3.08008004961587e-05	LPIN1	Not sig
203757_s_at	0.912972419783911	9.10479513529145e-06	0.00018863382873136	CEACAM6	Not sig
225355_at	-0.912842645490512	0.000543909521009609	0.00393623468712116	NEURL1B	Not sig
233829_at	-0.912467257758024	5.88282324253936e-09	1.19781760801384e-06	TLDC2	Not sig
200887_s_at	0.912267252723129	3.71711625644851e-05	0.000530081719669594	STAT1	Not sig
209627_s_at	0.91215290049337	4.51060863318466e-11	4.66323114947903e-08	OSBPL3	Not sig
201578_at	0.912060250308702	3.07887320152468e-07	1.75901141372374e-05	PODXL	Not sig
219386_s_at	0.910344939790237	0.000443852381301	0.00337754056334477	SLAMF8	Not sig
36711_at	0.909858338185096	5.19372576597052e-05	0.000678697314183647	MAFF	Not sig
222847_s_at	0.909063439523003	0.00178202317516745	0.00981709865742425	EGLN3	Not sig
223451_s_at	0.908864394484304	4.63836479926995e-11	4.66323114947903e-08	CKLF	Not sig
202803_s_at	0.908783120466565	0.000883982612635566	0.00573534464766222	ITGB2	Not sig
228993_s_at	-0.908002339798211	1.4823950777867e-06	5.17560350434149e-05	BBIP1	Not sig
1558828_s_at	0.907931284238886	2.00993763667889e-05	0.000337303070243764	MIR143HG	Not sig
225251_at	0.907881476551132	2.14175536243438e-10	1.26313664039471e-07	RAB24	Not sig
216733_s_at	-0.907168492850777	2.38708364246623e-06	7.2588319328054e-05	GATM	Not sig
213539_at	0.906710428308712	5.89395158051392e-05	0.000745090873212944	CD3D	Not sig
230741_at	0.906304992159181	0.00035682521684873	0.00286523993702516	P2RX7	Not sig
219836_at	0.905459333529919	0.0003892435570503	0.00306214265924103	ZBED2	Not sig
226676_at	0.904711386092571	0.00022076414476441	0.00198461708229411	ZNF521	Not sig
203508_at	0.904630608902007	3.87775799261462e-07	2.05074585815295e-05	TNFRSF1B	Not sig
204912_at	0.904565503481042	1.86549296313592e-05	0.000319836399371139	IL10RA	Not sig
221935_s_at	0.904469119203368	5.09770373981907e-07	2.46652169889033e-05	EOGT	Not sig
201063_at	0.904419224883259	1.34569667422131e-12	3.67879828315251e-09	RCN1	Not sig
210439_at	0.903808481143068	8.84634999044484e-05	0.0010129302318902	ICOS	Not sig
1555579_s_at	0.903800018912964	1.41666738787963e-05	0.000261942135381531	PTPRM	Not sig
202748_at	0.903512138713221	1.00496373227768e-05	0.000201934553701883	GBP2	Not sig
1552584_at	0.903427862628178	5.90030471999564e-07	2.72393590480641e-05	IL12RB1	Not sig
200844_s_at	-0.903108445996951	2.36827064137862e-07	1.46264710169354e-05	PRDX6	Not sig
209686_at	0.902863190925221	0.000585955859319479	0.00416824572056889	S100B	Not sig
227061_at	0.902579201664142	0.00787539176098945	0.0305554246758514	LINC01279	Not sig
225671_at	0.901453167730055	1.2796931847462e-06	4.64898504159458e-05	SPNS2	Not sig
223732_at	-0.901419505677237	2.36665980714649e-05	0.000380244269631896	SLC23A1	Not sig
228007_at	0.901255332979323	8.44314025345754e-05	0.00098051973950253	CEP85L	Not sig
206003_at	0.900902937967481	6.53988284773663e-09	1.26972057184647e-06	CEP135	Not sig
205185_at	0.898531014099625	0.0227859301310863	0.0685986856405012	SPINK5	Not sig
220468_at	-0.897646216311147	0.00376512762707752	0.0174485805230093	ARL14	Not sig
200757_s_at	0.897055280606402	7.98575671990181e-09	1.46027173465094e-06	CALU	Not sig
214038_at	-0.896886057267026	0.0218148320617066	0.0663614677130811	CCL8	Not sig
200660_at	0.896778596320633	3.16472538850108e-07	1.78936257100617e-05	S100A11	Not sig
201920_at	-0.895661931707393	1.43709533232711e-08	2.11438148820562e-06	SLC20A1	Not sig
223809_at	0.895377411650813	0.001404567121545	0.0081653064721396	RGS18	Not sig
235670_at	0.895210405697336	0.000128281797987862	0.00132812105756227	STX11	Not sig
222245_s_at	0.894829954058859	5.0738161932054e-05	0.000666532677471181	FER1L4	Not sig
205206_at	0.894590868456195	3.74998003679211e-06	9.9286649630688e-05	KAL1	Not sig
212067_s_at	0.894271212352138	0.000336152612232552	0.00273377124405991	C1R	Not sig
204116_at	-0.893924297141846	0.000369444315641729	0.00294279836213746	IL2RG	Not sig
208763_s_at	0.893795493323287	0.000753452116797486	0.00506765832032262	TSC22D3	Not sig
229667_s_at	0.893762627636044	0.00377154714552393	0.0174724063871819	HOXB8	Not sig
226633_at	0.893338534251194	2.20087492776207e-05	0.000361468418970836	RAB8B	Not sig
1554547_at	0.893122938978805	0.00296807863743692	0.0145216733335001	FAM13C	Not sig
232231_at	0.892844661939243	0.000140420505916718	0.00141860516648125	RUNX2	Not sig
208851_s_at	0.892570160407803	1.97036789922167e-05	0.000332697754366082	THY1	Not sig
205326_at	0.892311547856743	5.00444025211478e-06	0.000122044335958642	RAMP3	Not sig
214383_x_at	-0.89158037702541	6.04789426477676e-07	2.77174030952782e-05	KLHDC3	Not sig
212063_at	0.891198871441967	7.88327426916469e-07	3.32825451089969e-05	CD44	Not sig
203879_at	0.890803665804755	0.00062824720924224	0.00439588125995898	PIK3CD	Not sig
204220_at	0.890464674294596	0.000181134373043759	0.00170750376658061	GMFG	Not sig
221718_s_at	-0.889288537874405	1.13227793724569e-05	0.000220860849871239	AKAP13	Not sig
218706_s_at	-0.889235123445525	8.90880652323896e-07	3.62687264823596e-05	GRAMD3	Not sig
217788_s_at	0.888359004340911	7.69224694512639e-12	1.27446545977208e-08	GALNT2	Not sig
229012_at	-0.88812097636316	3.08342335188512e-07	1.75977214785302e-05	C9orf24	Not sig
213229_at	-0.887890329157628	0.000304226819554803	0.00253098012160056	DICER1	Not sig
226912_at	-0.887862588283584	1.47152916803968e-05	0.000269624186536762	ZDHHC23	Not sig
229579_s_at	-0.887817864494207	0.00037725474088256	0.00298976706156747	DISP2	Not sig
225912_at	0.887563713676281	1.4331157478789e-05	0.000264357636691224	TP53INP1	Not sig
205232_s_at	-0.887396317635436	2.02996883065857e-06	6.44454996973438e-05	PAFAH2	Not sig
204198_s_at	0.88693606364598	4.37088429490388e-05	0.000597091214058409	RUNX3	Not sig
205499_at	0.886849121933179	2.18318564214776e-05	0.000359643491968751	SRPX2	Not sig
218501_at	0.886512328139569	2.09277953984902e-07	1.34362437427409e-05	ARHGEF3	Not sig
230047_at	-0.885502259379314	1.23780544282187e-07	9.45068485042076e-06	ARHGAP42	Not sig
227761_at	0.885455552248923	5.56353135243338e-05	0.00071377195284616	MYO5A	Not sig
213915_at	0.885328058613235	7.86710989296102e-05	0.000928414058704174	NKG7	Not sig
207212_at	-0.885242411026928	7.00257448599263e-06	0.000155257810227756	SLC9A3	Not sig
227862_at	0.882739867457972	4.15708680128975e-05	0.000576289860194009	TRNP1	Not sig
233604_at	-0.882003180655813	0.0104029961472963	0.0377628345739892	FLJ22763	Not sig
221942_s_at	0.881509376953681	0.00200985814418037	0.0107633369877262	GUCY1A3	Not sig
202531_at	0.881377136767897	2.89252614395917e-06	8.27658022271714e-05	IRF1	Not sig
213888_s_at	0.880968296017709	0.000889466276540337	0.00576271698896112	TRAF3IP3	Not sig
214295_at	-0.879915728675694	0.000122734451495367	0.00128701690362662	KIAA0485	Not sig
205544_s_at	0.878749959597021	0.0876719334780225	0.188385260872898	CR2	Not sig
202743_at	0.878509551598927	1.85401452075195e-06	6.03741774402103e-05	PIK3R3	Not sig
236193_at	0.876936451588681	4.43154360560702e-05	0.000602573107775587	HIST1H2BC	Not sig
219529_at	0.876875269677956	6.39561334192776e-05	0.000791489722657085	CLIC3	Not sig
212624_s_at	0.876010583117093	0.000281638638238492	0.00238818648297734	CHN1	Not sig
210140_at	0.875562279027877	7.2718711766593e-05	0.000874592073435652	CST7	Not sig
208788_at	0.875387946483849	0.000855515164541871	0.00559312347498826	ELOVL5	Not sig
209459_s_at	-0.875259315437607	0.000435950977803871	0.00333225495756	ABAT	Not sig
204960_at	0.874998810824895	0.000124961036297148	0.00130262052612899	PTPRCAP	Not sig
209606_at	0.874576283649153	0.00313195406610976	0.0151218287322987	CYTIP	Not sig
230075_at	0.874562178964148	0.000118692452465529	0.00125765694545597	RAB39B	Not sig
218380_at	0.874235119939416	1.91340373388737e-06	6.20126550979798e-05	LOC728392	Not sig
1554241_at	-0.873574054469115	0.000415154681776042	0.00321509663259279	COCH	Not sig
222572_at	0.873475197664551	1.10840741384443e-05	0.00021783671945343	PDP1	Not sig
204017_at	0.87333760862867	5.36964820044101e-06	0.000128103658679994	KDELR3	Not sig
214574_x_at	0.873064740754892	8.71729610287395e-05	0.00100298435274544	LST1	Not sig
220615_s_at	-0.872947766843137	1.41295854112771e-05	0.000261521693419625	FAR2	Not sig
223366_at	-0.872266772002676	0.000167412318279195	0.00161035687929539	ZNF704	Not sig
243611_at	-0.872148146559024	4.08529097575761e-06	0.000105310364969141	MICALCL	Not sig
201563_at	0.871370655028853	2.66910793368739e-06	7.88763795850345e-05	SORD	Not sig
225763_at	0.871292363160729	0.000211806455652643	0.00192239674017402	RCSD1	Not sig
220622_at	-0.871095804239124	0.00166375392400121	0.0093113679906032	LRRC31	Not sig
212226_s_at	-0.87087877904186	8.68398560332469e-07	3.55386910824684e-05	PPAP2B	Not sig
226743_at	0.870476926646555	0.000663741955370962	0.00458787502021585	SLFN11	Not sig
204088_at	-0.869930246521493	4.65437328911564e-06	0.000115879433112481	P2RX4	Not sig
205213_at	0.869754280589596	4.92916730566044e-06	0.000120690650441999	ACAP1	Not sig
233269_at	-0.868931285381646	0.000184109915727242	0.001728698204085	XXbac-B476C20.9	Not sig
206633_at	-0.868034613863554	1.36414101218827e-09	4.54782986837765e-07	CHRNA1	Not sig
219017_at	-0.86747354275694	0.00102327044715537	0.00641644253256583	ETNK1	Not sig
220940_at	0.867257489553285	0.000209806428514873	0.00190772766989035	ANKRD36B	Not sig
202016_at	-0.867208784433585	7.06358921958162e-05	0.000856133319841776	MEST	Not sig
224156_x_at	-0.866965697582694	8.10761789427651e-06	0.000172887678771283	IL17RB	Not sig
223541_at	-0.866909799671013	0.0152891329007822	0.0505083790606149	HAS3	Not sig
210448_s_at	0.865484652654727	0.00819716327739898	0.0315197905754124	P2RX5	Not sig
1557119_a_at	-0.865114638224274	5.16041966241459e-05	0.000675769778347024	ZNF575	Not sig
211783_s_at	0.865019004851569	5.00797830666104e-06	0.000122044335958642	MTA1	Not sig
204201_s_at	0.864845490028297	1.34000545512707e-06	4.82005251704425e-05	PTPN13	Not sig
201288_at	0.864610081277743	0.000174547119170192	0.0016608157151627	ARHGDIB	Not sig
1555486_a_at	-0.864547290261648	1.82251807285784e-06	5.97399134493418e-05	PRR5L	Not sig
214247_s_at	0.864208098882889	0.000122964857032302	0.00128844453013436	DKK3	Not sig
201785_at	-0.864161454897436	5.19805600050757e-07	2.49075533016458e-05	RNASE1	Not sig
226673_at	0.864069042346423	1.78694278914774e-07	1.20917199253283e-05	SH2D3C	Not sig
205891_at	-0.862957739591693	7.54995162775213e-05	0.000898947738740058	ADORA2B	Not sig
203186_s_at	0.86291296662538	0.000124824383218095	0.00130262052612899	S100A4	Not sig
202667_s_at	0.862554213299926	6.18397566187782e-06	0.000141817080356676	SLC39A7	Not sig
232481_s_at	-0.862544442916483	0.00060075325003157	0.00424808380050131	SLITRK6	Not sig
205597_at	-0.862005232152004	0.0104359544147331	0.037849804817614	SLC44A4	Not sig
230925_at	0.861893992685873	0.000459204443803905	0.00346661217462893	APBB1IP	Not sig
202273_at	0.861671444943436	0.000203065881823371	0.00186129540464255	PDGFRB	Not sig
202524_s_at	0.861570065239688	0.000107963919438601	0.00117307776138822	SPOCK2	Not sig
1552626_a_at	0.861108010856974	0.000883773638715135	0.00573466932076311	TMEM163	Not sig
231579_s_at	0.860903237492739	5.94836309115807e-05	0.000750407826509154	TIMP2	Not sig
220951_s_at	-0.860732559146856	0.0009115559945234	0.00587035618381236	A1CF	Not sig
213710_s_at	-0.860483828219556	5.12502248990225e-07	2.47255864976867e-05	CALM1	Not sig
205286_at	0.860468956604477	2.64189486552033e-06	7.82776982080643e-05	TFAP2C	Not sig
204179_at	-0.860137560901259	0.00149872165293061	0.00857858106930289	MB	Not sig
1555852_at	0.860125155138437	3.70670847173123e-06	9.85721233910044e-05	PSMB8-AS1	Not sig
203603_s_at	0.860091248171421	0.000158833123361953	0.00155241348226936	ZEB2	Not sig
225665_at	0.859105956265685	7.07476154756474e-06	0.000156144241228384	ZAK	Not sig
1554485_s_at	-0.859094204921192	0.0115859347880925	0.0409556465079822	TMEM37	Not sig
220066_at	0.859036455420218	1.64352209692263e-05	0.000291090283930175	NOD2	Not sig
223299_at	0.858306767693172	3.39232589211089e-07	1.86503587386989e-05	SEC11C	Not sig
213119_at	-0.85826031196931	3.27525749604108e-06	9.1018197354943e-05	SLC36A1	Not sig
212561_at	0.85815160288095	1.97565275117421e-05	0.000333185731555984	DENND5A	Not sig
235626_at	-0.858036743990306	2.95680510498122e-08	3.41782915676212e-06	CAMK1D	Not sig
210125_s_at	-0.856737693030691	4.95797283185655e-05	0.000655567508057453	BANF1	Not sig
205524_s_at	-0.855941779497511	5.28161499106364e-07	2.51106347509917e-05	HAPLN1	Not sig
203335_at	-0.855641951133205	2.17641789484626e-05	0.000359177930578688	PHYH	Not sig
218309_at	-0.855500860238932	0.000285747487309853	0.00241248361159145	CAMK2N1	Not sig
244084_at	-0.855226288021265	0.00208217076990137	0.0110612793280565	AIFM3	Not sig
204858_s_at	0.855000629590446	2.40705875984571e-06	7.29927552382496e-05	TYMP	Not sig
213456_at	-0.85286441655695	0.00229109189680648	0.0119052012009242	SOSTDC1	Not sig
218802_at	0.852851383097916	2.03637816430848e-06	6.4544333990473e-05	CCDC109B	Not sig
219956_at	0.852444644137347	1.57610170170429e-07	1.11335091137832e-05	GALNT6	Not sig
203570_at	0.852379082989883	0.0028276740361408	0.0139950283267854	LOXL1	Not sig
1552365_at	-0.852211297039107	0.0105776745101007	0.0382167682442184	SCIN	Not sig
205003_at	0.851763480325352	0.000114425059497457	0.00122525054275751	DOCK4	Not sig
209795_at	0.850810467583846	0.00528027857401119	0.0226146868999377	CD69	Not sig
238520_at	0.850690660399891	4.10243802459353e-06	0.000105503668388829	TRERF1	Not sig
206263_at	-0.850672310542173	1.17877234443192e-05	0.000226731039182296	FMO4	Not sig
229313_at	-0.850601455673135	0.000133631755435788	0.00136855084296464	ANO5	Not sig
226364_at	0.85047561810325	3.67270252951969e-05	0.000525905026335384	HIP1	Not sig
203914_x_at	-0.849779177015684	0.00192327660353183	0.010400074008318	HPGD	Not sig
204153_s_at	0.849611545090761	2.85677401542794e-07	1.66695965094474e-05	MFNG	Not sig
208244_at	-0.848742985486561	4.12924503433193e-09	9.76517052460813e-07	BMP3	Not sig
209596_at	0.848135489576601	0.0021017912331221	0.0111384545576186	MXRA5	Not sig
1554479_a_at	0.847962027288773	7.8169886286788e-06	0.00016800072848782	CARD8	Not sig
209879_at	0.847704518639494	4.53332112384735e-05	0.00061329149917491	SELPLG	Not sig
203934_at	0.84741943214365	0.000236077091004803	0.00208825674659239	KDR	Not sig
206337_at	0.847119483325939	0.0482861990508225	0.121053140130392	CCR7	Not sig
212240_s_at	-0.847118652344982	1.35390901867371e-08	2.01702930779251e-06	PIK3R1	Not sig
1554154_at	-0.847066177648716	3.61524273131286e-08	3.91412666008972e-06	GDAP2	Not sig
236198_at	0.846781600125355	0.00603704850444906	0.025030380448984	LINC01215	Not sig
202375_at	0.846504860416435	4.92282025952632e-06	0.000120589246276703	SEC24D	Not sig
226878_at	0.846352488429314	0.000264074639126841	0.00227088406641397	HLA-DOA	Not sig
209763_at	0.845266823931807	0.0180902687534453	0.0575685608576113	CHRDL1	Not sig
206097_at	-0.84492325175558	4.41078335776311e-05	0.000600496962364787	SLC22A18AS	Not sig
226433_at	-0.844831515951295	0.0014729053017457	0.00846359404865434	RNF157	Not sig
210143_at	0.843849405158863	0.00275980410558817	0.013742358825046	ANXA10	Not sig
202366_at	-0.843265026951379	2.45450598366707e-05	0.00039057076442665	ACADS	Not sig
225354_s_at	-0.843157769447684	2.55666426655108e-05	0.000402492423765276	SH3BGRL2	Not sig
227678_at	-0.842372279968533	3.74137588361044e-05	0.000532846383007035	XRCC6BP1	Not sig
209790_s_at	-0.841688675873215	3.33133965531357e-05	0.000490070312396281	CASP6	Not sig
235512_at	-0.841610192540341	3.70768361241257e-08	3.99050396670585e-06	CDKL1	Not sig
200982_s_at	0.841600202574291	1.17231821202747e-05	0.000225850945181825	ANXA6	Not sig
224832_at	-0.84158324032575	9.89916439409601e-11	7.68418629112079e-08	DUSP16	Not sig
1568592_at	0.841438187375964	0.000361717339962031	0.00289559232246326	TRIM69	Not sig
214476_at	0.841169900529678	0.0141185957518101	0.0475261320324475	TFF2	Not sig
227749_at	0.840345052931096	0.000242986037034483	0.00213620224470973	POU2F2	Not sig
209191_at	0.839512640142042	0.000601233623807348	0.00424928236577905	TUBB6	Not sig
209473_at	0.839293402573124	4.52824304427819e-05	0.000612825961499778	ENTPD1	Not sig
227236_at	0.83897106724466	9.38879744466783e-05	0.00105754532403629	TSPAN2	Not sig
211798_x_at	0.838050192965088	0.00471975131708475	0.0207704767596272	IGLJ3	Not sig
222838_at	0.837272622087589	0.00785807450975422	0.0305207234368695	SLAMF7	Not sig
200793_s_at	-0.83700361989928	2.00484248151589e-08	2.69426769395362e-06	ACO2	Not sig
1557389_at	0.836969618369943	0.000100646917221206	0.00111371588728384	SH3PXD2A-AS1	Not sig
205659_at	0.836857321215311	2.88571583395716e-06	8.26920928834422e-05	HDAC9	Not sig
212251_at	0.836666544641824	1.33576904341332e-06	4.81431591619139e-05	MTDH	Not sig
208502_s_at	0.836482406324844	0.000305358794458562	0.00253846618321756	PITX1	Not sig
232164_s_at	-0.83633045864633	0.00149862019801745	0.00857858106930289	EPPK1	Not sig
209205_s_at	0.835588638372709	2.35279063037045e-05	0.000378906709029469	LMO4	Not sig
224927_at	0.835359301215503	8.2130934802597e-05	0.000958077418462127	PPP1R18	Not sig
204140_at	0.835092398469983	3.49472871785721e-06	9.48259516867707e-05	TPST1	Not sig
209212_s_at	-0.834955540621998	0.00334634049986311	0.0159346078061327	KLF5	Not sig
219885_at	0.834910838424468	1.39092610241021e-06	4.95041420473385e-05	SLFN12	Not sig
219704_at	-0.834553835260341	3.38733141399694e-06	9.32487557766677e-05	YBX2	Not sig
204513_s_at	0.834208797844775	3.72928522878849e-05	0.000531447061582022	ELMO1	Not sig
212062_at	-0.83371187721391	3.05644798544298e-06	8.61517571391323e-05	ATP9A	Not sig
1566785_x_at	-0.833661317992224	7.95542002027751e-07	3.34329430905975e-05	NSF	Not sig
227534_at	0.833564425473831	5.80389826426885e-06	0.000135610315213205	AAED1	Not sig
210184_at	0.833518080649804	1.47919361299949e-05	0.000270586066199067	ITGAX	Not sig
219440_at	0.833155901503424	2.75460151171596e-06	8.04959046782845e-05	RAI2	Not sig
228427_at	0.833118189034022	2.2569943308663e-09	6.46079398115785e-07	FBXO16	Not sig
219937_at	-0.832507829957298	0.0162750603133192	0.0530328936546117	TRHDE	Not sig
219243_at	0.832462655377019	0.000158325259899284	0.00154800314466977	GIMAP4	Not sig
202898_at	0.832231056099202	8.24854503914467e-08	7.0798932498467e-06	SDC3	Not sig
1553764_a_at	0.831874800523503	9.19293179497934e-07	3.70939886266048e-05	AJUBA	Not sig
203559_s_at	-0.831149999721028	0.00126376779464397	0.00753670420725994	AOC1	Not sig
228885_at	-0.831114982791101	0.00922379525646116	0.0344169115981037	MAMDC2	Not sig
213418_at	0.830968610207956	5.04338191144439e-05	0.000664290305970181	HSPA6	Not sig
203245_s_at	0.830762166135472	5.54374013425772e-07	2.60453169708924e-05	LINC00094	Not sig
204882_at	0.83066916039588	0.000228895470499269	0.00203989540063705	ARHGAP25	Not sig
229499_at	-0.830346049323564	0.000107303863608885	0.00116793691930133	CAPN13	Not sig
218124_at	-0.830326994390255	1.19960967008681e-05	0.000229571784081192	RETSAT	Not sig
217226_s_at	0.830143247215244	1.25968395535456e-07	9.57988378344662e-06	SFXN3	Not sig
234491_s_at	0.830079131791809	5.08837859409104e-06	0.000123433954776362	SAV1	Not sig
201811_x_at	0.829984562378289	0.000409076266023182	0.00317973341552708	SH3BP5	Not sig
204103_at	0.82977926557188	0.0125929071597253	0.0436488651551908	CCL4	Not sig
219615_s_at	-0.828159463989693	0.000138977312320398	0.00140897173208191	KCNK5	Not sig
223193_x_at	-0.827771634543206	1.02748128677201e-06	3.97014412397593e-05	FAM162A	Not sig
204745_x_at	-0.827702360395897	0.00746361521313841	0.0293767200998764	MT1G	Not sig
206201_s_at	0.827609993537736	0.000837551851787432	0.00550655097115661	MEOX2	Not sig
203741_s_at	0.827372418243488	6.7409122977208e-06	0.000150987046242476	ADCY7	Not sig
201313_at	0.8271427410942	2.84005923412886e-06	8.1855687204004e-05	ENO2	Not sig
208747_s_at	0.825316454003342	0.000873845040641201	0.00568644103749794	C1S	Not sig
225285_at	0.825212291842221	0.00587147960463521	0.0245037132572651	BCAT1	Not sig
220485_s_at	0.824924455338334	0.00010693362988406	0.00116535702888399	SIRPG	Not sig
231258_at	-0.824607995966173	8.14522630716066e-05	0.00095230986805666	RP11-489E7.4	Not sig
226649_at	-0.82453231906918	0.000436166597635068	0.00333297117060759	PANK1	Not sig
226773_at	0.823491329749471	4.6600347180408e-05	0.000625859489582119	PPM1K	Not sig
206486_at	0.822630573346896	6.65743530442361e-06	0.000149547371548142	LAG3	Not sig
236295_s_at	0.822609164615675	0.000495803004412199	0.00366275223162235	NLRC3	Not sig
223103_at	-0.82257271287175	0.000278486794957128	0.00236859520325865	STARD10	Not sig
227087_at	0.821068638968423	4.06945753338364e-06	0.000105199806448109	INPP4A	Not sig
218857_s_at	0.820405951297083	8.28684174691473e-06	0.000176102193404037	ASRGL1	Not sig
229084_at	-0.82024210734003	1.12687377081511e-05	0.000220397400477201	CNTN4	Not sig
227266_s_at	0.819511790010546	0.00183579085022549	0.0100391943124704	FYB	Not sig
36030_at	0.819331992762256	1.13268512721195e-06	4.28641375778757e-05	IFFO1	Not sig
228008_at	0.819182379517362	2.64913217984611e-08	3.14872395506708e-06	ARID3A	Not sig
218574_s_at	0.81915646618307	5.56692040786596e-05	0.00071377195284616	LMCD1	Not sig
224476_s_at	-0.817264269932546	0.000132360849150288	0.00136005063471002	MESP1	Not sig
201506_at	0.816690646590006	0.000466831366136939	0.00350990166990335	TGFBI	Not sig
214511_x_at	0.816573484043449	0.00582459814074458	0.0243542571959602	FCGR1B	Not sig
229711_s_at	0.81583923910849	5.89203015759956e-08	5.60255215420445e-06	MDM2	Not sig
204187_at	0.815505095308125	1.27769221289347e-07	9.62228949586095e-06	GMPR	Not sig
223657_at	0.81534122593797	7.12146344425083e-06	0.000157002424925167	FAM167B	Not sig
213010_at	0.815124892701942	0.000484713270792937	0.0036076365478633	PRKCDBP	Not sig
203917_at	-0.813969016829788	0.00169053097086067	0.00942872394489516	CXADR	Not sig
220291_at	-0.813741543258799	1.01810807856023e-05	0.000204043452200662	GDPD2	Not sig
201069_at	0.813677101038898	0.00093931953327866	0.00601162302259285	MMP2	Not sig
205466_s_at	0.813641248267927	6.52902782813612e-05	0.000803815799377037	HS3ST1	Not sig
218627_at	0.81342057357739	0.000122495607343687	0.00128500524395934	DRAM1	Not sig
228551_at	0.813405937907033	0.000179986881740818	0.00169961705685306	DENND5B	Not sig
220088_at	0.813033319358415	0.00664622852030816	0.0269431707828167	C5AR1	Not sig
222735_at	-0.81261310325033	2.57446439291674e-07	1.54850209771972e-05	TMEM38B	Not sig
1559884_at	-0.812542923226746	0.000513667788117776	0.00376572624233567	CDKN2B-AS1	Not sig
204562_at	0.81238660008587	0.00225889162705637	0.0117758294917341	IRF4	Not sig
211715_s_at	-0.812045011146157	0.000148842555174903	0.0014820554915658	BDH1	Not sig
205419_at	0.811837525327624	0.00364054131343577	0.0170155570780086	GPR183	Not sig
202295_s_at	0.811807295383829	0.000855993818334283	0.00559491476598051	CTSH	Not sig
204891_s_at	0.810747342589887	0.000506836634954291	0.00372363518088227	LCK	Not sig
204165_at	0.810377825949583	1.1695738693748e-06	4.39192660082878e-05	WASF1	Not sig
206664_at	-0.810263066140724	0.0406592704639366	0.106064072187143	SI	Not sig
228307_at	-0.80944623185475	7.33228183434586e-08	6.55053119759575e-06	EMILIN3	Not sig
224694_at	0.809408916219917	0.00060010601855497	0.00424409827456423	ANTXR1	Not sig
229889_at	-0.808659496624427	0.00025388621602387	0.00220547010821499	LRRC75A	Not sig
200782_at	0.808223470329168	6.29471194718956e-08	5.85862017772605e-06	ANXA5	Not sig
226492_at	-0.807661000123854	0.000211303311221198	0.00191896090946823	SEMA6D	Not sig
205066_s_at	-0.807178213815022	4.85594197199744e-05	0.00064493668345885	ENPP1	Not sig
229276_at	-0.80683534967843	0.00170027708435622	0.00947245257664319	IGSF9	Not sig
208063_s_at	-0.806725106737014	0.00168953121213088	0.00942507081147389	CAPN9	Not sig
1560089_at	-0.806406345920404	7.59654921582176e-06	0.000164426495793767	LOC100289019	Not sig
216264_s_at	0.806120907919296	1.56797548835243e-06	5.39140283332303e-05	LAMB2	Not sig
201859_at	0.806032373367044	0.000587761076503405	0.00417664416868584	SRGN	Not sig
209651_at	0.80550725225703	1.71579185182398e-05	0.000300002940513194	TGFB1I1	Not sig
202351_at	0.805191179446567	1.17678267885044e-06	4.40086135199369e-05	ITGAV	Not sig
202388_at	0.804890962415128	0.00127132331980448	0.00756608278113748	RGS2	Not sig
228221_at	-0.804678735397022	7.38723178312513e-05	0.000885738810838522	SLC44A3	Not sig
204233_s_at	-0.804655295965435	6.10969233965749e-08	5.73964654073494e-06	CHKA	Not sig
228698_at	0.804596258846658	0.00127439337987713	0.00757940368158189	SOX7	Not sig
230722_at	0.804016272286441	0.000115579823884339	0.00123441918653694	BNC2	Not sig
203333_at	-0.803884417532595	1.59105374108989e-08	2.28923324458131e-06	KIFAP3	Not sig
212338_at	-0.803290739571935	0.000244554788908731	0.00214623323974075	MYO1D	Not sig
208813_at	-0.803196417806555	5.9107360888841e-06	0.000137511474402426	GOT1	Not sig
217085_at	-0.80190540311668	0.00215092845610563	0.011331857134089	RP11-116O18.1	Not sig
220376_at	-0.801610597820742	0.0113994525676951	0.0404507443625864	LRRC19	Not sig
1557820_at	-0.801489177062152	1.21551021298559e-05	0.000231803351569541	AFG3L2	Not sig
219263_at	-0.801470117519104	0.00122873791846203	0.00738012146456241	RNF128	Not sig
211962_s_at	0.801296333598382	2.89734551633186e-05	0.000442245578183821	ZFP36L1	Not sig
204393_s_at	0.80120504985773	4.32567934043397e-05	0.000592451197240049	ACPP	Not sig
216846_at	0.800904912449336	0.000823844846175878	0.00543284488778991	CYAT1	Not sig
202088_at	0.800777516484342	1.97448808732788e-06	6.32796812278147e-05	SLC39A6	Not sig
203035_s_at	0.800728834531051	1.2369989445319e-08	1.91594666550373e-06	PIAS3	Not sig
227020_at	0.800462685317999	9.28789395636771e-06	0.000191411836435886	YPEL2	Not sig
222101_s_at	0.800196518852688	5.51287476475826e-06	0.000130555248464318	DCHS1	Not sig
203217_s_at	0.800041497440894	8.06268194991722e-07	3.38317064936089e-05	ST3GAL5	Not sig
219985_at	0.799935071449138	0.000265242482714334	0.00227871657581674	HS3ST3A1	Not sig
225570_at	0.799699152512905	3.3170358550248e-07	1.84277770329652e-05	SLC41A1	Not sig
229350_x_at	0.799532858433092	1.95272011540758e-06	6.27291259165155e-05	PARP10	Not sig
226117_at	0.798295213980309	0.000177856358628824	0.0016847360374274	TIFA	Not sig
218352_at	0.798137155926107	1.94298881885228e-08	2.66004014992295e-06	RCBTB1	Not sig
224906_at	0.796757767722394	1.8258927009897e-06	5.97430780530294e-05	ANO6	Not sig
223144_s_at	0.796166610433588	1.24036969762986e-09	4.25443103012665e-07	AKIRIN2	Not sig
222593_s_at	0.796112766478655	7.55444789010606e-07	3.23952500699254e-05	SPATS2	Not sig
227462_at	0.795455694491849	0.0545778736955314	0.132795391584851	ERAP2	Not sig
222885_at	0.794814290341869	0.000119230573373841	0.00126189152133465	EMCN	Not sig
210473_s_at	-0.794734562976933	8.06372416870687e-06	0.000172220358954706	GPR125	Not sig
206197_at	0.793749330918336	2.69413429582578e-06	7.92797592165094e-05	NME5	Not sig
205547_s_at	0.793412761041793	0.00578864884327811	0.0242487262876364	TAGLN	Not sig
219756_s_at	-0.793334920886371	0.00107498038567108	0.00666718666489367	POF1B	Not sig
232752_at	0.792234797636215	6.21458816115153e-05	0.000774168620895329	LOXL1-AS1	Not sig
219202_at	0.791991627938904	1.23710917325785e-06	4.53952644616597e-05	RHBDF2	Not sig
211470_s_at	0.791722892481467	0.0418818504249722	0.108479329763862	SULT1C2	Not sig
231897_at	-0.79073905387753	3.88084693747618e-08	4.11792451631923e-06	PTGR1	Not sig
230710_at	0.790572676233987	0.000662375017139097	0.00458074298786746	MIR210HG	Not sig
208636_at	0.790504101905189	6.24269476625427e-11	5.41776724357067e-08	ACTN1	Not sig
212445_s_at	-0.790440610006778	0.000183821112767656	0.00172671159327911	NEDD4L	Not sig
214146_s_at	0.790374995937826	0.00122290945899643	0.00735639255229967	PPBP	Not sig
200795_at	0.790190726515601	0.000310972843743129	0.00257495687288438	SPARCL1	Not sig
202510_s_at	0.790132276976242	0.000658045928447777	0.00455829990344384	TNFAIP2	Not sig
227856_at	0.788975193853432	3.4439959106093e-06	9.39154495823258e-05	C4orf32	Not sig
236001_at	-0.7879809792096	0.00203820712317502	0.0108793711614898	LINC00675	Not sig
204689_at	0.787910761960569	0.000568805284537568	0.00407807880043162	HHEX	Not sig
212859_x_at	-0.787514441398953	0.00258604298363805	0.0130518132294139	MT1E	Not sig
213975_s_at	0.785709847034003	7.06371520846323e-06	0.000156077377179205	LYZ	Not sig
212792_at	0.785542860160809	6.10577171540101e-05	0.000765496602934075	DPY19L1	Not sig
200788_s_at	0.785410383492888	2.8875024602587e-05	0.000440866230144218	PEA15	Not sig
212791_at	0.784948049313444	6.63379059935523e-07	2.97297131983399e-05	C1orf216	Not sig
223845_at	-0.78489693594705	1.1704566350859e-05	0.000225651327656282	VSIG10	Not sig
208789_at	0.784791605716253	3.3506254424052e-05	0.000492196254872392	PTRF	Not sig
228011_at	0.784532467553527	5.17045554940892e-07	2.48632064348226e-05	FAM92A1	Not sig
233477_at	-0.784522988563104	0.0152140864980804	0.0502981121830057	KLK15	Not sig
216908_x_at	-0.784366686866493	2.87984471243683e-06	8.26503451282121e-05	RRN3P1	Not sig
212077_at	0.784285700913957	0.000158124586403146	0.00154631761073011	CALD1	Not sig
205758_at	0.784162442005436	0.000476449190690479	0.00356264301209499	CD8A	Not sig
237400_at	-0.783802166184669	0.00044874515125773	0.0034038764074662	RP11-247L20.4	Not sig
203562_at	0.783038465096018	0.000192321467561368	0.0017873833484477	FEZ1	Not sig
200670_at	0.782839654102258	6.17922621749252e-05	0.000770993138843915	XBP1	Not sig
220495_s_at	0.782021925262002	0.000150934346940747	0.00149486915440254	TXNDC15	Not sig
228680_at	0.781725704958388	7.23172596440709e-09	1.36814746402754e-06	KIF3A	Not sig
212119_at	0.781249535177464	0.000172101979617686	0.00164246390916338	RHOQ	Not sig
221222_s_at	-0.780507920919379	2.14416371688776e-09	6.20275932385387e-07	C1orf56	Not sig
218699_at	0.780478756488829	4.79218051214777e-05	0.000638587544483743	RAB29	Not sig
206001_at	-0.779692019914933	1.46829397692527e-05	0.000269302157626264	NPY	Not sig
200606_at	-0.779520988441693	0.000122923586115088	0.00128844453013436	DSP	Not sig
228835_at	-0.779471435456265	2.68011679963148e-05	0.000417542964508757	RP4-758J24.5	Not sig
206310_at	-0.779097510233924	1.60046003276322e-05	0.000285609097766303	SPINK2	Not sig
227736_at	-0.779041886290042	0.0529476581474406	0.129814057172027	C10orf99	Not sig
210021_s_at	0.778965727730464	1.44074571485122e-06	5.06360971333596e-05	CCNO	Not sig
212415_at	0.778909209062828	0.000222402547180879	0.00199415171293804	SEPT6	Not sig
229779_at	0.778373004450522	0.00060327569607296	0.00425931026378992	COL4A4	Not sig
206150_at	0.778315695490012	0.00407523524570493	0.01856711535882	CD27	Not sig
203973_s_at	0.777984992109879	1.10940541713665e-06	4.21813221014926e-05	CEBPD	Not sig
204379_s_at	-0.777911288477512	0.00309290175994934	0.0149689073489597	FGFR3	Not sig
227983_at	0.777802805087435	3.20438118547527e-05	0.00047634459302844	RILPL2	Not sig
225827_at	-0.777340019695704	0.00205346750057927	0.0109374817379072	AGO2	Not sig
1558972_s_at	0.776986273355687	0.000590984981042623	0.0041935801774416	THEMIS	Not sig
207761_s_at	-0.776960481498136	2.09078643555274e-06	6.58489333893123e-05	METTL7A	Not sig
221823_at	-0.776449718461661	9.13160998192502e-05	0.00103647659489672	C5orf30	Not sig
244276_at	-0.776205262839832	1.95475110719196e-05	0.000330476242380087	KLB	Not sig
209290_s_at	0.776107647861092	7.06839034038384e-07	3.10662573842835e-05	NFIB	Not sig
225227_at	0.775368688555108	2.18674256557027e-06	6.81642815122889e-05	SKIL	Not sig
204301_at	-0.774292181534642	0.000140062166157895	0.00141629349633492	KBTBD11	Not sig
229497_at	0.774081817390345	5.00900758831628e-06	0.000122044335958642	ANKDD1A	Not sig
209732_at	0.772734118241825	0.00244603425961464	0.012518667335433	CLEC2B	Not sig
228442_at	0.772161322709898	7.71244762050837e-05	0.000915298618735175	NFATC2	Not sig
236841_at	-0.772154064766432	5.72862122399533e-05	0.000729588552112613	LOC100134445	Not sig
227642_at	-0.772027470426433	0.00287935611274024	0.0141866085846691	TFCP2L1	Not sig
223220_s_at	0.771799179763804	0.00054422703059264	0.00393801123579309	PARP9	Not sig
227210_at	0.771760289394302	0.000245905433480562	0.00215342856909406	SFMBT2	Not sig
238430_x_at	0.771748092086861	0.000392925397726517	0.0030844502685854	SLFN5	Not sig
207509_s_at	0.771639974531271	0.000901314198046257	0.00582291785161044	LAIR2	Not sig
206332_s_at	0.771547485508888	0.000217627572963255	0.00196382035843637	IFI16	Not sig
219359_at	0.771389691754433	5.24659070233218e-06	0.000126202088275412	ATHL1	Not sig
203932_at	0.771389665249767	0.000500827538762399	0.00369338355568306	HLA-DMB	Not sig
205992_s_at	0.771243591193921	7.48279497575629e-07	3.22455379422011e-05	IL15	Not sig
228977_at	-0.771240716339603	7.86811838235327e-06	0.000168966760626538	LOC729680	Not sig
205782_at	0.770966823349449	0.0108392049474163	0.0389336279583465	FGF7	Not sig
221601_s_at	0.770282150974986	0.0113820709058226	0.040417920814175	FAIM3	Not sig
205896_at	-0.770063581897229	0.000886947763508592	0.00574980661250086	SLC22A4	Not sig
215127_s_at	0.770013169944114	0.000537563585206706	0.0039016711829519	RBMS1	Not sig
201431_s_at	0.769997001672881	0.000186842811302366	0.00174925183355426	DPYSL3	Not sig
206695_x_at	-0.769053708249977	1.40958618755568e-07	1.03587533339525e-05	ZNF43	Not sig
1554530_at	-0.769009597422389	0.000108349814683764	0.00117493576315644	VSTM2A	Not sig
227758_at	0.76899045774521	0.00162463315773335	0.0091423237854128	RERG	Not sig
201968_s_at	-0.768971281290526	6.78027720313374e-08	6.20957547874937e-06	PGM1	Not sig
202133_at	0.768731698931559	0.000461040048988059	0.00347879722307785	WWTR1	Not sig
213160_at	0.768703481723184	0.00113341660371128	0.00693860076230399	DOCK2	Not sig
213385_at	-0.768650317204279	3.80042676854478e-05	0.000539990471855992	CHN2	Not sig
202651_at	0.768626688130382	8.92012928245069e-06	0.000186148117754959	LPGAT1	Not sig
209760_at	0.768399652596461	0.000465481885329453	0.00350315809802706	KIAA0922	Not sig
221111_at	0.767649411070866	9.27762123846526e-06	0.000191272225193472	IL26	Not sig
202497_x_at	0.767104137032341	0.00230496372812273	0.0119571164038787	SLC2A3	Not sig
203367_at	0.766891494573067	4.35826014651133e-05	0.000595868650939002	DUSP14	Not sig
235721_at	0.766599345925378	6.62610192014165e-07	2.97196162825057e-05	DTX3	Not sig
227705_at	0.766420045502263	0.000534578062407388	0.00388515958555416	TCEAL7	Not sig
218910_at	-0.765893366419682	1.71140188753233e-08	2.41162108765026e-06	ANO10	Not sig
205651_x_at	0.764976941701606	3.86331481792375e-05	0.00054679455777888	RAPGEF4	Not sig
205306_x_at	0.764872219301883	0.00557407215264836	0.0235610664821066	KMO	Not sig
206628_at	0.764832516317105	0.000243021087555455	0.00213620224470973	SLC5A1	Not sig
223646_s_at	0.76455404590731	0.12107587635366	0.238592063177925	TXLNGY	Not sig
207601_at	-0.764334065596584	0.000785209970559794	0.00523106557089762	SULT1B1	Not sig
200897_s_at	0.764091142664288	1.12616072648132e-11	1.7103566033435e-08	PALLD	Not sig
203961_at	0.764043629508265	2.66409394846128e-05	0.000415945805648615	NEBL	Not sig
228304_at	0.763997348124214	0.000348805463361061	0.00281323775029739	RBM43	Not sig
1552277_a_at	0.763686812599102	9.59404501430158e-09	1.66484024603448e-06	MSANTD3	Not sig
1552362_a_at	-0.763673387611771	0.000451215518954337	0.00341882046824118	LEAP2	Not sig
209210_s_at	0.763539885642706	0.000137001609474697	0.00139411185520734	FERMT2	Not sig
224836_at	-0.763333357231899	2.7270421065769e-05	0.000422382513249552	TP53INP2	Not sig
221031_s_at	0.762962287719462	0.000115855064513937	0.00123573461808418	APOLD1	Not sig
203935_at	0.762688549332259	3.65622518004676e-07	1.96034129215005e-05	ACVR1	Not sig
227307_at	0.76243524212914	4.84700791107826e-07	2.38747889674058e-05	TSPAN18	Not sig
202266_at	-0.762417748493936	9.91613837136181e-06	0.000200423046320247	TDP2	Not sig
203417_at	0.761713135485559	0.00256530127220465	0.0129773648052694	MFAP2	Not sig
225990_at	0.761500822014464	3.93722551571535e-07	2.07387095444833e-05	BOC	Not sig
243856_at	-0.760988620928472	1.48516731919029e-06	5.17866856994445e-05	LANCL3	Not sig
233220_at	0.760043139566297	0.000242180398816277	0.00213121089735714	GRIN3A	Not sig
209539_at	0.759989279088434	5.65587005300863e-05	0.000722679820397866	ARHGEF6	Not sig
218625_at	0.759802709686988	8.70881968519481e-06	0.000183123177913971	NRN1	Not sig
224002_s_at	0.757535995876075	1.15230335977771e-05	0.000223570568473551	FKBP7	Not sig
204249_s_at	0.757407881107031	2.8087192327156e-05	0.000431246065848709	LMO2	Not sig
225929_s_at	0.757377003467088	6.00866060436124e-06	0.000138870542214294	RNF213	Not sig
225344_at	0.756579132809442	0.000258283565997243	0.00223302561209666	NCOA7	Not sig
206453_s_at	-0.756490657280322	6.85745150038407e-06	0.000152970689834149	NDRG2	Not sig
225750_at	0.755712600025824	3.16927028545898e-05	0.000472310263797365	ERO1L	Not sig
220335_x_at	-0.755513573140233	0.000352464993292953	0.00283856584302434	CES3	Not sig
228745_at	0.755463383805069	0.000229217340349791	0.00204178202730936	SGTB	Not sig
203278_s_at	0.755112484070156	2.47327507394529e-08	3.02978004080944e-06	PHF21A	Not sig
213154_s_at	0.754602083729371	2.3094305790144e-05	0.000374016933968046	BICD2	Not sig
228439_at	0.754522114807058	0.000761769319143503	0.00511353437988595	BATF2	Not sig
229872_s_at	0.754502557202107	1.02321174262937e-05	0.000204668951004923	LOC100996740	Not sig
231779_at	0.7544429228116	0.000864547928839059	0.00563869235467918	IRAK2	Not sig
1559977_a_at	-0.754362174133247	0.0014838918669205	0.00851419748387853	SLC25A34	Not sig
204034_at	-0.754144557398853	0.000174944275859982	0.0016632026226125	ETHE1	Not sig
202007_at	0.753781451937378	0.00167687999492773	0.0093707495628244	NID1	Not sig
220059_at	0.753277724618819	0.0278153842715673	0.0799372475715081	STAP1	Not sig
204328_at	0.753241530969909	8.45924645446537e-11	6.90312387907305e-08	TMC6	Not sig
217165_x_at	-0.752928199633004	0.0118377536986331	0.0416492396057121	MT1F	Not sig
222557_at	0.752867732145687	8.80421247642394e-05	0.0010093736992	STMN3	Not sig
229396_at	-0.752702572657668	5.56787815068838e-05	0.00071377195284616	OVOL1	Not sig
201236_s_at	0.752396637286129	0.000113800784818909	0.00122025061972423	BTG2	Not sig
230765_at	-0.75179280005904	4.37403363323015e-06	0.000110513072503169	NWD2	Not sig
213316_at	0.751675488547049	0.000151135604719956	0.00149616860185834	KIAA1462	Not sig
205929_at	-0.751536239942702	0.00559693049682707	0.0236321086503992	GPA33	Not sig
201923_at	0.751379901223809	5.25927955425838e-06	0.000126340557833514	PRDX4	Not sig
213568_at	0.751261659661222	0.00872498207753741	0.0330542125200497	OSR2	Not sig
213050_at	-0.751153159659483	0.0024464670405384	0.0125197103558065	COBL	Not sig
223562_at	0.750706225793226	3.40208018728277e-05	0.000497123134615516	PARVG	Not sig
226474_at	0.750544063451544	2.76056129893153e-06	8.05480405586536e-05	NLRC5	Not sig
212651_at	0.750470283119089	7.42698031764311e-07	3.21394705669358e-05	RHOBTB1	Not sig
214303_x_at	0.750463673180541	0.00571456444678579	0.0240101291883511	MUC5AC	Not sig
204336_s_at	0.75041633365888	7.29148332290626e-05	0.000876757973784692	RGS19	Not sig
38290_at	0.750409141049765	7.59745089622569e-07	3.24777660477826e-05	RGS14	Not sig
228560_at	-0.750396698986963	2.22163864617278e-05	0.000364112988547651	CHDH	Not sig
219183_s_at	0.750206505181289	3.28613495381244e-05	0.000485330709345475	CYTH4	Not sig
219423_x_at	0.749698574956049	3.16946750411071e-05	0.000472310263797365	TNFRSF25	Not sig
206491_s_at	-0.749211755185915	1.56576563040093e-06	5.38755417508942e-05	NAPA	Not sig
223132_s_at	0.748863318200968	1.7400803881581e-06	5.79761701538964e-05	TRIM8	Not sig
218739_at	-0.748592259395257	5.34874196189881e-08	5.2409044223444e-06	ABHD5	Not sig
212510_at	-0.748579661686398	9.27938143725433e-05	0.00104932819044856	GPD1L	Not sig
205480_s_at	-0.747351928724653	3.60728723760439e-08	3.91326249436548e-06	UGP2	Not sig
204972_at	0.747232704249496	0.00598130962104534	0.0248520482962728	OAS2	Not sig
204642_at	0.74675017536122	0.00019209764800783	0.00178651792904033	S1PR1	Not sig
205512_s_at	-0.746726276089401	2.2161853608959e-06	6.8964106207731e-05	AIFM1	Not sig
205297_s_at	0.746330614709699	0.00468966354823231	0.0206646804077693	CD79B	Not sig
203404_at	0.746152739217415	5.30197275809282e-06	0.000127086962099397	ARMCX2	Not sig
223423_at	-0.745748060753801	3.38381988996066e-06	9.32487557766677e-05	GPR160	Not sig
1553297_a_at	0.745739636557009	0.000809461010224196	0.00535878841046605	CSF3R	Not sig
229402_at	-0.745486745674063	0.00521162036687449	0.0223925613798713	SAMD13	Not sig
229419_at	0.745438514271186	1.76981410421891e-05	0.000306702333274703	FBXW7	Not sig
229292_at	-0.745365113240272	9.33386133207889e-05	0.00105333604510147	EPB41L5	Not sig
207760_s_at	0.745190157677554	5.18694485186039e-09	1.10779769443542e-06	NCOR2	Not sig
211224_s_at	-0.744984595637511	1.25004571269308e-12	3.67879828315251e-09	ABCB11	Not sig
218888_s_at	-0.744875039091816	0.00447416462749052	0.0199303365657523	NETO2	Not sig
235146_at	-0.744547613628297	0.000156370475306822	0.00153410294947075	TMCC3	Not sig
207080_s_at	-0.744202725452491	0.103010774320362	0.211923410343385	PYY	Not sig
223463_at	0.743241605759437	9.18417569965918e-10	3.41595106380181e-07	RAB23	Not sig
230921_s_at	-0.743205844565653	1.84707397364405e-08	2.56316673880681e-06	MAP3K12	Not sig
219927_at	-0.742842621722782	0.000347188445469443	0.00280226280721018	FCF1	Not sig
202381_at	0.742793253170985	1.93952881724577e-07	1.28252846162482e-05	ADAM9	Not sig
217860_at	-0.74257948201835	1.46633740476604e-06	5.1326502948517e-05	NDUFA10	Not sig
229971_at	0.74253948957554	3.06523224809621e-06	8.6342902197146e-05	GPR114	Not sig
207375_s_at	0.742527204161836	5.09624689235465e-08	5.08046032407864e-06	IL15RA	Not sig
202222_s_at	0.742502405811657	0.00655078252187148	0.0266352371817746	DES	Not sig
221538_s_at	0.742446035835495	2.8481846348098e-06	8.20034201728415e-05	PLXNA1	Not sig
222529_at	0.742364951200401	2.51896693588653e-05	0.000398162813586574	SLC25A37	Not sig
1554246_at	-0.742356997378925	0.00428269739418959	0.0192832479640382	C1orf210	Not sig
205098_at	0.742317047218487	0.00102992676913871	0.00644809871781279	CCR1	Not sig
225688_s_at	0.742144187500754	0.000171728132750946	0.00163943989994446	PHLDB2	Not sig
212573_at	-0.741910812765104	0.000120401913159262	0.00127010893343288	ENDOD1	Not sig
202793_at	-0.741730186509391	4.97992808169263e-07	2.42971732893927e-05	LPCAT3	Not sig
205624_at	0.740814297673596	0.0090109547209447	0.0338552624174643	CPA3	Not sig
229491_at	0.740659724117094	0.000235790259943814	0.00208639463706555	SLC9B2	Not sig
212646_at	0.740231179139313	0.00313803406965703	0.0151415299871932	RFTN1	Not sig
204774_at	0.740225544888069	0.0120015000704306	0.0420926304670468	EVI2A	Not sig
225059_at	0.739818160362219	4.16541554561528e-09	9.76517052460813e-07	AGTRAP	Not sig
221724_s_at	0.739600398696081	0.00170096902099462	0.00947372212617019	CLEC4A	Not sig
228153_at	0.739248319405608	0.00108218311499431	0.0067038705882975	RNF144B	Not sig
226895_at	0.738730216230957	0.000175553685326135	0.00166696730552387	NFIC	Not sig
201482_at	0.738458172660762	8.1922469963707e-07	3.41945343787663e-05	QSOX1	Not sig
205831_at	0.738324381578108	0.00191986332698273	0.0103867531568158	CD2	Not sig
228150_at	0.738285939536439	0.0010283164917776	0.00644022957479273	SEC16B	Not sig
218084_x_at	0.737776805874137	0.000144361289885513	0.00144692090274801	FXYD5	Not sig
224701_at	0.737767464417681	1.92763061191109e-05	0.000327143833667015	PARP14	Not sig
213644_at	0.737742121083204	2.90010384961114e-06	8.29305324150046e-05	CEP112	Not sig
210105_s_at	0.737723378870935	0.00178295228675208	0.00981898834389301	FYN	Not sig
226459_at	0.737481322898116	0.00016467376314139	0.00159101219292375	PIK3AP1	Not sig
203185_at	0.736908665071477	0.00390668728714884	0.0179554579207181	RASSF2	Not sig
215035_at	0.736686983214767	0.00177276771518153	0.00977175872845553	IGLV6-57	Not sig
1552623_at	0.736665527248996	5.02448127502399e-07	2.44189789966166e-05	HSH2D	Not sig
224204_x_at	0.736598374360809	0.000616279656477111	0.004330431849105	ARNTL2	Not sig
218130_at	0.736311322463063	4.16122151061167e-09	9.76517052460813e-07	C17orf62	Not sig
1552870_s_at	0.736250622225216	0.0556860968472346	0.134778102927072	AXDND1	Not sig
226395_at	0.735846580313837	9.32624926520672e-06	0.000191668057778351	HOOK3	Not sig
225303_at	0.735535708285965	2.6813134216241e-05	0.000417542964508757	KIRREL	Not sig
219689_at	0.735395964617688	0.000564709909062006	0.00405377403453438	SEMA3G	Not sig
203680_at	0.73505099009536	3.14798224567636e-05	0.000470647878814206	PRKAR2B	Not sig
213733_at	0.735046756635005	2.18017708986201e-05	0.000359364432885756	MYO1F	Not sig
235737_at	-0.734388399213686	0.0115166995995418	0.040771532673203	TSLP	Not sig
200732_s_at	-0.734228750678906	6.71702191539887e-07	2.9955397489758e-05	PTP4A1	Not sig
237654_at	-0.733948802618993	0.00133987706661352	0.00787548684337715	PPP1R36	Not sig
214601_at	-0.733859428127198	0.0480329619788251	0.120567541832351	TPH1	Not sig
217772_s_at	-0.733823774877381	5.32300091280619e-06	0.000127479226853999	MTCH2	Not sig
219342_at	-0.73377844591948	4.47778375149532e-05	0.000607802449386809	CASD1	Not sig
209933_s_at	0.733752140144053	0.000193813452861236	0.00179849805417313	CD300A	Not sig
232202_at	-0.73324270313482	0.000446441570289184	0.00339485618957881	FAM83B	Not sig
222218_s_at	0.733092943407779	7.05057276501747e-05	0.00085493472150661	PILRA	Not sig
233888_s_at	-0.732810688669683	9.00407693972612e-10	3.39515797710018e-07	SRGAP1	Not sig
230760_at	0.732756262686452	0.0739762064687912	0.166357466733071	ZFY	Not sig
207627_s_at	-0.732530993738059	0.000101889038607746	0.00112359483377945	TFCP2	Not sig
224726_at	0.732284739804943	0.000327035294989739	0.00267550997373712	MIB1	Not sig
218422_s_at	0.731331018454823	5.26111088392925e-05	0.000685047005427081	RBM26	Not sig
228372_at	0.730905116681484	9.01376901687258e-05	0.00102670742356599	C10orf128	Not sig
222934_s_at	0.730441164909927	0.00246225042144708	0.0125792881510577	CLEC4E	Not sig
201667_at	0.730031082834902	0.0231858146999007	0.0694811958737776	GJA1	Not sig
237461_at	0.729477465709192	4.02715157521851e-05	0.000562843845539551	NLRP7	Not sig
225165_at	-0.729441659421401	0.00211595154922862	0.0112004696441161	PPP1R1B	Not sig
204396_s_at	0.729310330714089	0.00022585053950617	0.00201869842202057	GRK5	Not sig
1553622_a_at	-0.72906400924051	4.00337356714296e-09	9.6001951659448e-07	FSIP1	Not sig
225793_at	0.729034122461814	6.78104373441339e-06	0.000151637450379981	LIX1L	Not sig
214829_at	0.728451933618489	8.87709423311726e-06	0.000185604255141754	AASS	Not sig
204199_at	-0.728353173036921	0.000195495118965835	0.00181041592639855	RALGPS1	Not sig
212372_at	0.728212805223587	0.000315034101733183	0.00260188663327217	MYH10	Not sig
222752_s_at	0.727988182932485	3.13909076801251e-07	1.78594992446498e-05	TMEM206	Not sig
231124_x_at	0.727855923902202	0.000698860489262456	0.00477485282271431	LY9	Not sig
213499_at	-0.727537153027609	0.00102336440938728	0.00641644253256583	CLCN2	Not sig
209656_s_at	0.727278850261438	0.00187061647729383	0.0101898929855574	TMEM47	Not sig
226701_at	0.727216813662645	0.000180310732807932	0.00170116766558593	GJA5	Not sig
227492_at	-0.727162527125257	0.000599708322311534	0.00424343891838788	OCLN	Not sig
236787_at	0.72702713886663	3.77600435339492e-05	0.000537358245762278	LOC101928173	Not sig
213181_s_at	-0.726604622600938	0.000159712277964954	0.00155849880380758	MOCS1	Not sig
1554628_at	-0.726539358223725	3.40813280101373e-05	0.000497702085724962	ZNF57	Not sig
201389_at	0.726465401464008	8.06310373694688e-05	0.000944686438107275	ITGA5	Not sig
203997_at	-0.726396747591107	1.69376199078639e-05	0.000296625358251909	PTPN3	Not sig
228080_at	0.72639538631094	0.000107160616684307	0.00116690036192282	LAYN	Not sig
243529_at	-0.726210227419494	3.31609701550617e-06	9.15984435085147e-05	MARS2	Not sig
212775_at	0.726203498404376	2.14864477414213e-05	0.000355130450502481	OBSL1	Not sig
209633_at	-0.726198734504562	2.0421298094478e-05	0.000341656815580044	PPP2R3A	Not sig
220377_at	0.725938887337656	5.72618403450013e-05	0.000729448071030509	KIAA0125	Not sig
236118_at	-0.725337793332474	0.00288329606000639	0.0141983438783076	GATA6-AS1	Not sig
228875_at	0.725315242615113	0.000675021412777435	0.00464762570754392	FAM162B	Not sig
206557_at	-0.725118916395759	8.85691382499413e-05	0.00101371274399725	ZNF702P	Not sig
236075_s_at	0.724977249804514	0.000281775760350006	0.00238891141217811	LOC101928000	Not sig
217874_at	-0.724398231687946	8.70557987210416e-07	3.56004173154297e-05	SUCLG1	Not sig
202370_s_at	0.724365206733712	1.79224080812891e-07	1.20931098410158e-05	CBFB	Not sig
205894_at	-0.723860387363569	0.00596866993940944	0.024818391431836	ARSE	Not sig
205101_at	0.723800071334882	2.40930926010978e-05	0.000385397846098603	CIITA	Not sig
203828_s_at	-0.723673017837495	6.19585182850122e-05	0.000772186457085262	IL32	Not sig
201348_at	-0.72301044242208	6.76924080719902e-05	0.000827242380718834	GPX3	Not sig
226360_at	-0.722847003925088	1.32767916902138e-05	0.000248854503141049	ZNRF3	Not sig
211964_at	0.722388764671546	0.000220939992011356	0.00198519212213983	COL4A2	Not sig
207677_s_at	0.722333805836559	0.000314700207212515	0.00260030736426542	NCF4	Not sig
207186_s_at	0.722234909572698	0.00142380287267868	0.0082446962575415	BPTF	Not sig
234312_s_at	-0.722069211156638	0.000389443855891667	0.00306283699955076	ACSS2	Not sig
206325_at	-0.721637415953102	1.06164264538583e-08	1.74310245154565e-06	SERPINA6	Not sig
51200_at	0.721610078159388	4.14338479614412e-07	2.14729444293061e-05	C19orf60	Not sig
218764_at	0.721165615920461	0.000218211835763761	0.00196811813269278	PRKCH	Not sig
235173_at	-0.721134862727685	1.17954817564342e-08	1.85321254319838e-06	MBNL1-AS1	Not sig
218051_s_at	0.721018290240185	6.07982506805823e-05	0.000763469075783381	NT5DC2	Not sig
203716_s_at	-0.720958395789446	2.69916612530932e-05	0.000419133507245917	DPP4	Not sig
224909_s_at	0.720539923410792	0.000290213839369423	0.00243814673689066	PREX1	Not sig
209369_at	0.719959331763707	0.00116106588834398	0.00706181655859363	ANXA3	Not sig
202369_s_at	0.719189474099897	7.39138591832262e-07	3.20225059496267e-05	TRAM2	Not sig
218858_at	-0.71908841618347	4.16112239304692e-05	0.000576556935731983	DEPTOR	Not sig
203264_s_at	-0.719015280306198	6.94181787089511e-08	6.29426023368475e-06	ARHGEF9	Not sig
227522_at	-0.718964153241831	0.00319476540973151	0.0153464943575005	CMBL	Not sig
203710_at	0.718493680629001	0.000124044118297391	0.00129652306784741	ITPR1	Not sig
208798_x_at	0.717945924392494	0.00104911966961192	0.00653905813224256	GOLGA8A	Not sig
213241_at	0.717755240612362	0.00152084435049609	0.00867795500557019	PLXNC1	Not sig
229404_at	0.717674555872181	0.00113726474338496	0.00695602973985601	TWIST2	Not sig
209834_at	0.717414369512209	3.49137887301104e-08	3.81584021273884e-06	CHST3	Not sig
211597_s_at	0.717373556437244	0.00300603034976995	0.0146614370538512	HOPX	Not sig
228531_at	0.717325815216073	0.000150041862420529	0.00148938613432143	SAMD9	Not sig
219690_at	0.717067932461285	1.14738946380913e-05	0.000222964934891246	IGFLR1	Not sig
226028_at	0.716965201405619	0.000133546489187958	0.00136851901527661	ROBO4	Not sig
206101_at	0.716709917864233	0.00476063748040231	0.0209032969997588	ECM2	Not sig
209189_at	0.71647576963951	0.0426551546388505	0.110018425317443	FOS	Not sig
227168_at	0.716231974750684	8.72746561558741e-06	0.000183176269686081	MIAT	Not sig
225510_at	-0.716053545605918	7.36631043940445e-06	0.000160595204674083	OAF	Not sig
224729_s_at	-0.715771604502793	3.63627277414307e-09	8.9555501768591e-07	ATPAF1	Not sig
225275_at	-0.71565998543222	3.45172132466446e-05	0.000502590848005404	EDIL3	Not sig
226542_at	0.715587588239202	1.10065048057048e-05	0.000216594767191384	RNF24	Not sig
243648_at	0.715181460881624	0.000240817535827331	0.00212297626110276	ZBED6	Not sig
226789_at	0.715150053735466	0.00174075787051921	0.00963340941574856	EMB	Not sig
227030_at	0.715043490402049	0.000776084867215981	0.00518100611905174	IKZF3	Not sig
202274_at	0.714911356247185	0.0235499183873155	0.0703025819179073	ACTG2	Not sig
226150_at	0.714858231979449	1.67784158497547e-06	5.62797476432723e-05	PPAPDC1B	Not sig
219505_at	0.714648078178504	0.00223975990574172	0.0117017556470548	CECR1	Not sig
213306_at	0.714490966685547	2.62665548686221e-05	0.00041137894226351	MPDZ	Not sig
209436_at	-0.714487664893612	0.00112288140303363	0.00688577172620726	SPON1	Not sig
203238_s_at	0.714237192248873	8.48939647748182e-05	0.000984575167498988	NOTCH3	Not sig
220176_at	-0.714217235952662	1.27360059658639e-07	9.61797135612723e-06	NUBPL	Not sig
229616_s_at	0.714161167037682	0.000135199457603622	0.00137962492431468	GRAMD2	Not sig
201623_s_at	0.7140503802631	1.66749847887603e-05	0.000293624732149909	DARS	Not sig
222411_s_at	0.71399366202508	7.61930674678673e-08	6.70448866014183e-06	SSR3	Not sig
211729_x_at	0.713660067412593	0.000222695739867965	0.00199604747168541	BLVRA	Not sig
232090_at	0.71345224759909	0.000454477869592373	0.00343829770582025	DNM3OS	Not sig
242354_at	-0.713257390889929	0.00194940333233499	0.0105060253519385	RP11-532F12.5	Not sig
219298_at	0.712962982525981	0.0023812182452543	0.0122557759163399	ECHDC3	Not sig
235666_at	0.712919292845566	7.490662975056e-05	0.000894413623413817	ITGA8	Not sig
209197_at	0.712802989980621	0.00013420394759393	0.00137202708203032	SYT11	Not sig
220917_s_at	0.712584746680239	2.42251742469608e-07	1.47688083195996e-05	WDR19	Not sig
209250_at	0.712433393688988	2.07723614190428e-06	6.55354218457106e-05	DEGS1	Not sig
228109_at	0.712334961681953	1.77595094334556e-05	0.000307473457338247	RASGRF2	Not sig
218032_at	0.71233344522253	0.000114392727927366	0.00122515619969221	SNN	Not sig
212224_at	-0.71229616820311	8.63221653175375e-05	0.000996340381831615	ALDH1A1	Not sig
200695_at	-0.712163850840963	2.06635536274971e-07	1.33543710943665e-05	PPP2R1A	Not sig
227148_at	0.712016887739169	0.00144117137173574	0.00832583889219103	PLEKHH2	Not sig
219270_at	0.711989352617439	5.79489238362274e-06	0.00013545777728712	CHAC1	Not sig
202826_at	-0.7118296241902	0.000427827829463252	0.00328762987714734	SPINT1	Not sig
203923_s_at	0.711792751173658	0.00103231631142133	0.0064550489573243	CYBB	Not sig
208891_at	0.711464139666585	2.43226817819151e-06	7.3593947228899e-05	DUSP6	Not sig
209995_s_at	0.711273462279919	0.0722266314688962	0.163487412040071	TCL1A	Not sig
223616_at	-0.711262517872796	4.5430135194552e-08	4.66021133538862e-06	ZNF649	Not sig
212190_at	0.711224484208357	0.00384020033536186	0.0177313587481773	SERPINE2	Not sig
212865_s_at	0.710682376916428	0.00644430075541762	0.0263098972373401	COL14A1	Not sig
201505_at	0.710144213850875	7.44557242837865e-08	6.61906874104329e-06	LAMB1	Not sig
212482_at	-0.70988321356784	3.55381982978781e-06	9.57801256365517e-05	RMND5A	Not sig
227189_at	0.709777142385398	6.73984412878763e-05	0.00082457144269739	CPNE5	Not sig
226348_at	0.709324570781996	1.75774107955899e-06	5.82804690872575e-05	FUT11	Not sig
231747_at	0.709159234489049	0.00155185048242651	0.00882081558651307	CYSLTR1	Not sig
205892_s_at	-0.708811645396946	0.0123994295312201	0.0431286220255398	FABP1	Not sig
218358_at	0.708666551943262	1.48078652642473e-05	0.000270775930877163	CRELD2	Not sig
215446_s_at	0.708374944763162	0.0015838917559879	0.00895638450291019	LOX	Not sig
217849_s_at	0.707936509318416	2.44568151733386e-05	0.000389733713087231	CDC42BPB	Not sig
202734_at	-0.707777822659156	4.07342384464277e-06	0.00010520285720635	TRIP10	Not sig
217109_at	0.707747104746677	0.00530377805477084	0.0226815850719277	MUC4	Not sig
204785_x_at	0.707604983400945	0.000282166344193849	0.00239087124805223	IFNAR2	Not sig
229777_at	-0.707389417746279	0.00944049118408141	0.0350223134407417	CLRN3	Not sig
203332_s_at	0.707138176753614	2.38592366249125e-05	0.000382440270438902	INPP5D	Not sig
232080_at	0.706879343114179	0.00358466683719731	0.0168118092599679	HECW2	Not sig
203180_at	0.706416347950722	9.23071754248524e-06	0.000190554019998194	ALDH1A3	Not sig
204232_at	0.706129378898892	0.00288360070863965	0.0141985652688106	FCER1G	Not sig
38671_at	0.706119554324638	1.15421525215198e-05	0.000223747507805407	PLXND1	Not sig
228628_at	0.705796378812747	3.97460726793703e-05	0.000557781448599735	SRGAP2C	Not sig
214909_s_at	-0.70527664140705	2.85319382978396e-06	8.20612165404723e-05	DDAH2	Not sig
213620_s_at	0.70526188621993	0.00190021856951337	0.0103028291140773	ICAM2	Not sig
231944_at	0.704874363923724	4.6833651030168e-05	0.000627759222866986	ERO1LB	Not sig
217147_s_at	0.704682903178107	0.00343249028372494	0.0162495050505196	TRAT1	Not sig
229242_at	0.704096517441944	8.96278996161911e-05	0.00102240880690909	TNFSF15	Not sig
225651_at	0.703971158587515	0.000380753908852242	0.0030118229118195	UBE2E2	Not sig
1555779_a_at	0.703856990649084	0.0129999385314173	0.0446983563704255	CD79A	Not sig
52255_s_at	0.703204796608905	9.89195646683316e-05	0.00109815780674945	COL5A3	Not sig
220091_at	0.702787524602671	5.87357466822212e-05	0.000743030298438326	SLC2A6	Not sig
213543_at	0.702357545157271	0.000191808493118787	0.00178473951008674	SGCD	Not sig
213997_at	-0.70171858874877	0.00392000151084969	0.0180030308782618	FAM189A1	Not sig
227733_at	-0.701667719657604	1.18202550758504e-05	0.000227008114449935	TMEM63C	Not sig
206577_at	0.701405891089641	0.130240745664873	0.251684613481319	VIP	Not sig
203454_s_at	0.701397916787077	2.95467747731402e-08	3.41782915676212e-06	ATOX1	Not sig
1554079_at	0.701239854311485	1.19536005178156e-06	4.43909467292098e-05	GALNT18	Not sig
204973_at	-0.700921673703336	2.41294254293238e-06	7.31306172587739e-05	GJB1	Not sig
219559_at	0.700612851979988	1.84863618866963e-07	1.23660883769993e-05	SLC17A9	Not sig
203632_s_at	0.70012691544648	1.17823853902262e-05	0.000226731039182296	GPRC5B	Not sig
227361_at	0.699767765451449	0.00234613739831549	0.0121197148765022	HS3ST3B1	Not sig
209645_s_at	-0.699758936918791	1.4342150636888e-05	0.000264471192604335	ALDH1B1	Not sig
241734_at	-0.699713423113316	4.0402261441104e-05	0.000563950381488987	SRFBP1	Not sig
225636_at	0.699644274181564	7.31626886764958e-06	0.000160006800135496	STAT2	Not sig
209581_at	0.698997906041416	0.00317481593676676	0.0152748206039003	PLA2G16	Not sig
202003_s_at	-0.698492511096431	7.87394156455492e-05	0.000929019756240916	ACAA2	Not sig
37966_at	0.697998342234878	6.45800514359144e-05	0.00079722608088928	PARVB	Not sig
226282_at	0.697810548671232	2.97695316462615e-05	0.000451206924874982	PTPN14	Not sig
224628_at	0.697548440813241	9.54401585311273e-09	1.66184416168452e-06	ERLEC1	Not sig
202597_at	-0.6970791677271	0.000175283878388833	0.0016652729888635	IRF6	Not sig
219489_s_at	0.69700826623337	0.00526561925741983	0.02257313257797	NXN	Not sig
235085_at	-0.696665945668423	0.000480433070559588	0.00358554165067506	SGK223	Not sig
210321_at	0.69650122030345	0.00286385004558632	0.014131859317909	GZMH	Not sig
207202_s_at	-0.695924916057358	0.00332047755371128	0.0158445723729416	NR1I2	Not sig
209035_at	0.695729978367766	0.000279489700447319	0.00237431624797346	MDK	Not sig
239370_at	-0.695523892153434	0.0236149616404013	0.070423695194117	LINC01133	Not sig
202598_at	0.695103261860966	1.26974323463581e-06	4.62513066980099e-05	S100A13	Not sig
232235_at	0.694828385655409	0.00880818464937181	0.0333076674544543	DSEL	Not sig
226810_at	0.694542082042561	0.000315520256697995	0.00260511477423178	OGFRL1	Not sig
203416_at	0.694464848695043	0.00615866260047558	0.025426631252813	CD53	Not sig
202806_at	0.694388140329533	4.65681833514062e-05	0.000625581185439345	DBN1	Not sig
205330_at	0.69350799795276	0.000147412946212635	0.00147069746397049	MN1	Not sig
206331_at	0.693452928409736	0.00639803180427965	0.0261796429351137	CALCRL	Not sig
225626_at	-0.692888324253904	1.15570363408155e-05	0.000223833142732584	PAG1	Not sig
211269_s_at	0.692626191681291	0.00440218255273112	0.0196721970633898	IL2RA	Not sig
204573_at	-0.692466118348287	0.000187738677071681	0.00175673663681228	CROT	Not sig
207877_s_at	-0.692452920720329	2.51005135176778e-06	7.52302451248386e-05	NVL	Not sig
225846_at	-0.692388423240415	0.0198806534796747	0.0619252964736065	ESRP1	Not sig
204924_at	0.691986513131151	0.00203095422328605	0.0108471644190842	TLR2	Not sig
203814_s_at	0.691830133888972	0.000177837647337278	0.0016847360374274	NQO2	Not sig
60794_f_at	-0.691825136947565	0.000319201595628993	0.00262634878524708	ZNF814	Not sig
206698_at	-0.690894136596711	0.00349061105626194	0.0164626411606147	XK	Not sig
235521_at	-0.690751455505472	0.00190039381098252	0.0103028291140773	HOXA3	Not sig
235359_at	0.69066936246768	1.56646415751796e-05	0.000281361457990456	NRROS	Not sig
219403_s_at	0.690504283729807	0.000169447731021476	0.00162507537161887	HPSE	Not sig
224724_at	0.690069364159779	2.4377642033962e-08	3.00868527811935e-06	SULF2	Not sig
214617_at	0.689526467628268	7.13798279578676e-05	0.000863045575762143	PRF1	Not sig
225867_at	0.689325233742986	0.000199910978275547	0.00184008968639992	VASN	Not sig
202876_s_at	0.689076789450756	0.000202207671925576	0.00185560665702096	PBX2	Not sig
228562_at	-0.688856771769688	0.000148036128806297	0.00147563816635994	ZBTB10	Not sig
212915_at	0.688746232248273	3.75257983520756e-05	0.00053430287106764	PDZRN3	Not sig
202716_at	0.68868771657112	0.000115822048701964	0.00123573461808418	PTPN1	Not sig
206082_at	0.688322689243071	1.18257985120702e-07	9.11954208247444e-06	HCP5	Not sig
219249_s_at	0.688250518042945	2.32839952753981e-05	0.000376197530047988	FKBP10	Not sig
219640_at	-0.687616220405328	2.40171832271454e-07	1.47543763252154e-05	CLDN15	Not sig
224759_s_at	0.687391703273805	1.00051270190409e-07	8.11617685112852e-06	TMEM263	Not sig
206522_at	0.687319628084754	0.0113986438200217	0.0404504998286288	MGAM	Not sig
202672_s_at	0.687008469675272	0.0109444481085758	0.0392282483503595	ATF3	Not sig
226484_at	0.686783414307136	5.23643276423775e-05	0.000683069196179346	ZBTB47	Not sig
204662_at	0.686352260632426	1.85156379077419e-09	5.68731743036959e-07	CCP110	Not sig
222073_at	0.685443469936686	0.00656058310244096	0.0266631889634995	COL4A3	Not sig
227395_at	0.685410128096861	0.00048214702413797	0.00359455451524076	TBCEL	Not sig
206191_at	0.685334513324609	0.000882322875790515	0.00572933530093188	ENTPD3	Not sig
238429_at	0.685196800771294	0.00683190662710448	0.0275062220056655	TMEM71	Not sig
230729_at	-0.685000135647859	4.27986586071188e-05	0.000588036991089891	RP11-355B11.2	Not sig
217118_s_at	0.684966507117208	1.68501072099556e-07	1.16030177796514e-05	KIAA0930	Not sig
200989_at	0.684935655221183	1.50061782550203e-06	5.2192289827814e-05	HIF1A	Not sig
202590_s_at	-0.684732578722475	5.19215300681786e-05	0.000678653993898557	PDK2	Not sig
212459_x_at	-0.684460683506574	1.55655254327512e-06	5.36397759179164e-05	SUCLG2	Not sig
219452_at	0.684233915466618	0.000128840285564041	0.00133289358811995	DPEP2	Not sig
227610_at	0.684091786095033	0.000203725233841016	0.00186671311551157	TSPAN11	Not sig
212458_at	-0.683897363312054	3.95924009717883e-06	0.000103130753841473	SPRED2	Not sig
201516_at	0.683739603948496	5.79498220206383e-07	2.68964899743498e-05	SRM	Not sig
214135_at	0.683647762847921	0.0286849502453588	0.0818113744771722	CLDN18	Not sig
226086_at	-0.681657081639745	0.00224854733379185	0.0117364511193383	SYT13	Not sig
229296_at	0.681511586310615	6.38053199601406e-07	2.88548872524457e-05	LOC100506119	Not sig
211136_s_at	-0.681228927435589	3.06278293274545e-05	0.000461188809826101	CLPTM1	Not sig
219511_s_at	0.681224058706474	0.000278215402558	0.002367196737858	SNCAIP	Not sig
202557_at	0.6809667621022	0.00156431895884957	0.00887263897882778	HSPA13	Not sig
210377_at	-0.680834418908386	0.00548686589296742	0.0232716152895814	ACSM3	Not sig
218831_s_at	-0.680786009126601	1.90712665199408e-05	0.000324690324230995	FCGRT	Not sig
206043_s_at	-0.680579460503529	0.0174772349730052	0.0560439346541933	ATP2C2	Not sig
231982_at	-0.680177764123106	0.0009494775268118	0.00606244117463916	SMIM24	Not sig
204970_s_at	0.680002905508906	4.84382888883669e-05	0.000643900667389122	MAFG	Not sig
210075_at	0.679963244111539	8.4907104634817e-06	0.000179516471226165	MARCH2	Not sig
225946_at	0.679912242234988	0.00239647773569526	0.0123122928208173	RASSF8	Not sig
229526_at	-0.679441153200906	0.00151131586725952	0.00863439864602028	AQP11	Not sig
213839_at	-0.679207867052064	0.00145781513107755	0.00839629645967189	CLMN	Not sig
201564_s_at	0.679012212034987	5.82838636493162e-06	0.000136066193212056	FSCN1	Not sig
240770_at	-0.678911793642442	0.00644770981162724	0.0263178067718013	TMEM171	Not sig
201903_at	-0.678644511203132	3.64655841146433e-07	1.96034129215005e-05	UQCRC1	Not sig
55872_at	0.67824188049667	0.000133445855271478	0.00136817506807699	ZNF512B	Not sig
226074_at	0.678089822814104	1.02368778234836e-06	3.96108489029698e-05	PPM1M	Not sig
200905_x_at	0.67774634435338	8.4863631704717e-10	3.2675486362362e-07	HLA-E	Not sig
225898_at	0.67759622254641	9.89088551997119e-08	8.07140545976753e-06	WDR54	Not sig
229358_at	-0.677209416789951	0.00215934442182176	0.011359776413269	IHH	Not sig
227811_at	0.677065691937715	0.000104391619294406	0.00114312272880465	FGD3	Not sig
205207_at	0.677035145721948	0.0140091983949664	0.0472373063364039	IL6	Not sig
227960_s_at	-0.676798620939575	2.2731870872216e-06	7.0258057656213e-05	FAHD1	Not sig
41660_at	0.676176023041816	2.7150452182282e-06	7.9809192100337e-05	CELSR1	Not sig
223422_s_at	0.675683401472323	1.84682392650396e-05	0.000317332175303596	ARHGAP24	Not sig
219257_s_at	0.675093890764053	0.000826330035967226	0.00544660575244221	SPHK1	Not sig
224460_s_at	-0.674789853707686	2.40917369500225e-05	0.000385397846098603	L2HGDH	Not sig
219439_at	0.674555538139073	3.08279039337253e-08	3.5114909324509e-06	C1GALT1	Not sig
228367_at	0.674259798683045	2.50057058286341e-05	0.000396286077153789	ALPK2	Not sig
213374_x_at	-0.673976435836108	7.70394693894598e-08	6.73941278218995e-06	HIBCH	Not sig
236769_at	-0.673802923392045	5.83976049243833e-05	0.000739779668498762	LOC158402	Not sig
225710_at	0.67361776728464	0.00260631781511654	0.0131336798655758	GNB4	Not sig
224410_s_at	-0.673433657678547	0.00443416754806925	0.0197908661788315	LMBR1	Not sig
230805_at	0.673341909795238	0.000148196018639901	0.00147696269032749	MIR142	Not sig
205433_at	-0.673269629775652	0.0148628716345695	0.0494028516396188	BCHE	Not sig
222805_at	0.673012027947694	0.000937152066024987	0.00599845343127092	MANEA	Not sig
201960_s_at	0.672108861281393	5.59062194476445e-05	0.000716519584692913	MYCBP2	Not sig
212953_x_at	0.671898431667239	2.01530750152825e-06	6.41850401280771e-05	CALR	Not sig
213292_s_at	-0.671896984016255	2.79732932520716e-09	7.42446509008258e-07	SNX13	Not sig
223194_s_at	-0.671754744290585	0.00322386641044593	0.0154686174630216	SLC22A23	Not sig
206461_x_at	-0.671048604851668	0.0133819465648223	0.0456658300107138	MT1H	Not sig
229146_at	-0.671010862633717	0.00362791850334252	0.0169743907484826	C7orf31	Not sig
206560_s_at	0.670946890854757	9.06906331898297e-06	0.000188059760339961	MIA	Not sig
204682_at	0.670636997968404	0.000323730338835935	0.00265406451879663	LTBP2	Not sig
202771_at	0.670539207984476	1.47667908101278e-07	1.06936991727647e-05	PIEZO1	Not sig
206030_at	-0.670461756493852	0.000626543586312197	0.00438676790646937	ASPA	Not sig
232244_at	-0.670097403575691	0.001829201232925	0.0100141761700385	KIAA1161	Not sig
226722_at	0.669638734996251	0.00109426809543784	0.0067578599737618	FAM20C	Not sig
203954_x_at	-0.669367345907723	0.00215177251548437	0.0113349275863439	CLDN3	Not sig
230728_at	0.669226887187062	3.26943422611169e-07	1.82760435841374e-05	FKBP14	Not sig
211385_x_at	-0.668911040918546	0.00257562143251507	0.013013898600207	SULT1A2	Not sig
206964_at	-0.668836913813449	0.000501590032949961	0.00369751045591737	NAT8B	Not sig
221331_x_at	0.668589650077751	4.37496733692347e-05	0.000597405941923803	CTLA4	Not sig
208978_at	0.668581308974138	3.29972152376891e-05	0.0004870741747086	CRIP2	Not sig
214228_x_at	0.668374933740701	0.000311565873637804	0.00257830545499424	TNFRSF4	Not sig
223895_s_at	-0.668214534892858	0.00235219851148593	0.0121395557499993	EPN3	Not sig
226829_at	0.667989960508612	2.68711131331695e-09	7.23733059387212e-07	AFAP1L2	Not sig
206417_at	-0.667446000570795	0.00065504466520595	0.00454038629185285	CNGA1	Not sig
209967_s_at	0.667374561350917	0.00267339911050962	0.0133878087898071	CREM	Not sig
221577_x_at	0.667328038734316	0.0313341235350364	0.0873543342993125	GDF15	Not sig
204141_at	0.667299526216933	0.00153138127095585	0.00872896903560372	TUBB2A	Not sig
221185_s_at	0.667190452796032	0.000577370822867276	0.00412114121260462	IQCG	Not sig
228232_s_at	-0.667159501966848	0.0105743815067389	0.0382073955115617	VSIG2	Not sig
204860_s_at	0.666544158168565	0.000294901920833426	0.00246993911175974	NAIP	Not sig
229910_at	0.665888887925495	9.33187690545898e-06	0.000191668057778351	SHE	Not sig
203797_at	0.66569667152589	0.00308807206352621	0.0149535329088031	VSNL1	Not sig
219506_at	0.665692624251914	0.000814847534977293	0.00538605463940518	C1orf54	Not sig
231252_at	-0.665531433516563	8.48075435424199e-06	0.0001793753362933	KANSL1L	Not sig
230434_at	-0.665207517940304	3.43713780878973e-06	9.38534379348547e-05	PHOSPHO2	Not sig
225814_at	0.665197348052264	3.53854254038405e-07	1.92735153322124e-05	XRN1	Not sig
230135_at	-0.665074520840763	0.00438323481050745	0.0196163839948019	HHIP	Not sig
230949_at	-0.664952951464468	0.00263137154859191	0.0132294473029207	SLC23A3	Not sig
205184_at	-0.664634976128218	2.10111563761216e-07	1.34518146939631e-05	GNG4	Not sig
230110_at	-0.664631483598992	0.0273414927630176	0.0788946652321083	MCOLN2	Not sig
205197_s_at	-0.664314692146371	0.0027272362329766	0.0136125288513781	ATP7A	Not sig
235372_at	0.664063701111382	0.0117190106673137	0.0413218187850618	FCRLA	Not sig
1552511_a_at	-0.663652075556783	0.0011187202817266	0.00686641573904378	CPA6	Not sig
220617_s_at	0.66338547302135	2.20684952040827e-05	0.000362123341921736	ZNF532	Not sig
225273_at	0.663242746525123	5.23789025050522e-07	2.50114977682422e-05	WWC3	Not sig
204294_at	-0.663126605207548	7.67310385971043e-06	0.000165775766313307	AMT	Not sig
228443_s_at	-0.66307254039174	2.72699355849401e-06	7.99883974306115e-05	SETD8	Not sig
208012_x_at	0.662932222989289	1.55272314709484e-05	0.000279720389019474	SP110	Not sig
203845_at	0.662911249331305	9.1148607245933e-07	3.68684329483918e-05	KAT2B	Not sig
221814_at	0.662438574912191	0.00100046548503937	0.00631134768599602	GPR124	Not sig
201349_at	-0.662227458985031	1.57476373342615e-05	0.000282573702412454	SLC9A3R1	Not sig
212589_at	-0.661782444058938	1.18716030049815e-07	9.14197034221637e-06	RRAS2	Not sig
203044_at	0.661548695364484	0.000580922530491716	0.00414210861997929	CHSY1	Not sig
206181_at	0.661508164701304	0.00581414686463345	0.0243219953958557	SLAMF1	Not sig
205298_s_at	0.661396177754239	8.95867145486171e-07	3.64174990181832e-05	BTN2A2	Not sig
228063_s_at	0.660682279876162	0.000258466387680402	0.00223424456176297	NAP1L5	Not sig
224932_at	-0.660517054288441	1.58165548787543e-05	0.000283438262207766	CHCHD10	Not sig
219970_at	-0.660215863825396	0.00176828524241844	0.00975196647460443	GIPC2	Not sig
1563674_at	0.660052849859611	0.010440833595811	0.0378599666302537	FCRL2	Not sig
205789_at	0.659997301661913	3.68688199169794e-05	0.000527160304255039	CD1D	Not sig
219158_s_at	-0.659956129536503	0.000361508871212334	0.00289477116777012	NAA15	Not sig
223235_s_at	0.659676788736566	0.00316270045584666	0.0152299319555589	SMOC2	Not sig
203305_at	-0.659460339099502	0.0190545357940499	0.059929058015398	F13A1	Not sig
226338_at	0.659107599375413	7.86240667648684e-05	0.000928259738797058	TMEM55A	Not sig
226185_at	-0.658808990337167	0.00665202256631433	0.0269626609691776	CDS1	Not sig
36936_at	0.658767325838747	4.90367764410066e-07	2.40498029566627e-05	TSTA3	Not sig
239148_at	-0.658285525723583	0.0043328758115618	0.0194572953314072	MARVELD3	Not sig
207140_at	-0.658228423863512	0.000601719653416772	0.00425161825414344	ALPI	Not sig
207556_s_at	0.657900182385495	1.02308075403571e-08	1.71118210261301e-06	DGKZ	Not sig
219360_s_at	-0.657779071328335	0.000731187846408236	0.00494773459187751	TRPM4	Not sig
201004_at	0.657296222480216	3.1654697533476e-06	8.84374342178232e-05	SSR4	Not sig
206312_at	-0.657293278182477	0.00127855051914	0.00759916834807908	GUCY2C	Not sig
204589_at	0.657211255989607	2.29253106363556e-05	0.000371830720570378	NUAK1	Not sig
227572_at	-0.656830361781691	0.000466384496406991	0.00350750651183662	USP30	Not sig
208614_s_at	-0.656705732664854	2.26787336639057e-05	0.00036949513623208	FLNB	Not sig
201963_at	0.656667753550526	0.00644269571698877	0.026309238055595	ACSL1	Not sig
209846_s_at	0.656503121470555	0.00585294220946903	0.0244450091897272	BTN3A2	Not sig
229407_at	0.65624303134905	0.000385581244684718	0.0030403309133454	SDK1	Not sig
226659_at	0.656046089733895	2.50308402285466e-06	7.51302164277457e-05	DEF6	Not sig
235020_at	0.65603327104185	1.33609679262603e-05	0.000250003737634593	TAF4B	Not sig
223044_at	0.655482346322357	1.14699256539817e-07	8.89529340611983e-06	SLC40A1	Not sig
219290_x_at	0.655119663221524	4.60351754660408e-07	2.31979098489012e-05	DAPP1	Not sig
230405_at	0.654681240088111	3.48702393391139e-07	1.90653033586605e-05	C5orf56	Not sig
222712_s_at	-0.654478389424622	0.0710107411439703	0.161589556417638	MUC13	Not sig
210279_at	0.65442817035037	0.049000655954744	0.12242855461626	GPR18	Not sig
206950_at	-0.654269418827297	4.53392636427067e-05	0.00061329149917491	SCN9A	Not sig
235252_at	0.654226355162039	9.43844325345967e-08	7.81889219519557e-06	KSR1	Not sig
218517_at	0.653732446353882	3.92576102396788e-06	0.000102731159036941	JADE1	Not sig
239761_at	-0.653487605124541	3.25979389882478e-05	0.000482744397124174	GCNT1	Not sig
201296_s_at	0.653296711686121	1.31498471915629e-07	9.80666724649758e-06	WSB1	Not sig
234973_at	0.653245870490551	3.72554032031334e-06	9.88325652659544e-05	SLC38A5	Not sig
209306_s_at	0.653225005740795	0.000141102932814921	0.00142313278945874	SWAP70	Not sig
226759_at	0.652495050232108	3.88632656684174e-08	4.11792451631923e-06	IKZF4	Not sig
214339_s_at	0.652470172092031	8.78633516855859e-05	0.00100774674919434	MAP4K1	Not sig
205866_at	0.651819309558572	0.000528729319920395	0.00385100220528141	FCN3	Not sig
206209_s_at	-0.65180354910204	0.0685197982090999	0.157355509370066	CA4	Not sig
205266_at	0.65158316844538	1.03463923739062e-06	3.98653279100295e-05	LIF	Not sig
244880_at	-0.651548694180145	0.00498548828850315	0.0216747433344394	RP11-1260E13.2	Not sig
239230_at	-0.651208101699857	2.94927349067013e-10	1.58089733433715e-07	HES5	Not sig
213713_s_at	-0.650940055289825	7.54332391694296e-06	0.000163728160047184	GLB1L2	Not sig
224833_at	0.650496984586141	0.000402296185828262	0.00314087447667574	ETS1	Not sig
204575_s_at	0.650006891346936	0.00250255724724007	0.0127352305931544	MMP19	Not sig
1555679_a_at	-0.649640508305386	3.58523935468579e-06	9.61368130051229e-05	RTN4IP1	Not sig
237159_x_at	0.649531404917684	0.00030627947367574	0.00254379921361402	AP1S3	Not sig
226611_s_at	-0.648901169622977	0.000317419965692494	0.00261605918363538	CENPV	Not sig
221675_s_at	-0.648763295794767	3.31421011680335e-05	0.000488421666135373	CHPT1	Not sig
226403_at	-0.648577522131596	0.0022363238248908	0.0116882013235871	TMC4	Not sig
203474_at	-0.648557181157354	3.12316567747785e-06	8.75238766868794e-05	IQGAP2	Not sig
206914_at	0.64818854101568	0.00207271567668879	0.0110164022186215	CRTAM	Not sig
220303_at	-0.648135370406329	0.00159826029059205	0.00902922932301302	PDZD3	Not sig
244413_at	0.648035124854662	0.00179152438329553	0.00985329400026992	CLECL1	Not sig
209095_at	-0.647938309528563	2.34812911079654e-08	2.93114061947034e-06	DLD	Not sig
217362_x_at	0.6478556956228	0.000111858635653238	0.00120367465151364	HLA-DRB6	Not sig
209874_x_at	-0.647725607820351	1.83253214255587e-06	5.99138956010787e-05	CNNM2	Not sig
230991_at	-0.647596895889293	0.00795561277026627	0.0308032808026562	LOC102724156	Not sig
201105_at	0.64660540319392	0.00228685373659369	0.0118898562236839	LGALS1	Not sig
229372_at	-0.646462019532587	0.000903205280906375	0.00583031271942811	GOLT1A	Not sig
213506_at	-0.646247304780141	0.00144251978053801	0.00833014036765059	F2RL1	Not sig
227688_at	0.646175388041092	0.000597583083684839	0.00423350261645895	LRCH2	Not sig
206797_at	-0.646133442059323	0.00387847356156505	0.0178543017578992	NAT2	Not sig
228648_at	0.646062896156158	7.5588369828212e-05	0.000899802769509577	LRG1	Not sig
217739_s_at	0.646007896091826	0.00636939093308968	0.0260917396618475	NAMPT	Not sig
238462_at	0.645956592555353	9.50329523722184e-05	0.00106561252480538	UBASH3B	Not sig
202260_s_at	0.64563328703546	1.154443016953e-05	0.000223747507805407	STXBP1	Not sig
206092_x_at	0.645576466119194	3.31986472381723e-07	1.84277770329652e-05	RTEL1	Not sig
235352_at	0.645182512418034	0.000159126220776852	0.00155416686691218	MR1	Not sig
227126_at	0.644369611583206	5.03517860446242e-07	2.44492353640305e-05	PTPRG	Not sig
232083_at	-0.644288572157496	0.00786272060282463	0.0305281649913515	KIF16B	Not sig
238458_at	0.644276527298203	0.00205033282087629	0.0109271807175564	MICU3	Not sig
220865_s_at	-0.644197565245694	2.69173944225692e-05	0.000418574670094987	PDSS1	Not sig
203623_at	0.643898222110504	3.90075622651909e-09	9.39532364250799e-07	PLXNA3	Not sig
238778_at	-0.643835261170277	0.00663392749159598	0.026903277377467	MPP7	Not sig
206134_at	-0.643771980971804	9.64164852524828e-05	0.00107651225616219	ADAMDEC1	Not sig
226499_at	-0.643437910937125	0.00120256802310288	0.0072588216673824	NRARP	Not sig
212522_at	-0.643276018015927	3.37322846480814e-06	9.30531111571065e-05	PDE8A	Not sig
210820_x_at	-0.643255959895935	7.7253395291113e-06	0.000166554786574984	COQ7	Not sig
226155_at	0.643180834291451	6.19501464939562e-09	1.23617673706462e-06	FAM160B1	Not sig
226997_at	0.642835734607123	0.00768165267086121	0.0299910282618778	ADAMTS12	Not sig
227172_at	-0.642660952119174	0.000317941652972073	0.00261838528035067	TMEM116	Not sig
210074_at	-0.642631080836853	4.25615126760599e-07	2.18502413667941e-05	CTSV	Not sig
240070_at	0.642600486896214	0.000746146300855707	0.00503101627999898	TIGIT	Not sig
219227_at	-0.6423502925134	5.10885801118919e-05	0.000670009143108105	CCNJL	Not sig
222938_x_at	-0.642262973996191	0.000715547799767425	0.0048629678001596	ENPP3	Not sig
219812_at	0.642187706137741	0.00371497676394847	0.0172816918781142	PVRIG	Not sig
201346_at	-0.642107054357908	7.74722732059232e-09	1.43586323306232e-06	ADIPOR2	Not sig
233770_at	-0.642103425452985	0.000113159187992387	0.00121551642504593	RP1-86D1.3	Not sig
219825_at	0.642025453445456	0.0285738649249071	0.0816023016332879	CYP26B1	Not sig
227713_at	0.64182713399565	9.42736351190804e-05	0.00106101502678792	KATNAL1	Not sig
201041_s_at	0.641591524399889	0.00311437788054807	0.0150502572581727	DUSP1	Not sig
203979_at	-0.641519525272713	0.000100969204584661	0.00111637841469491	CYP27A1	Not sig
222416_at	-0.641510701539687	2.11978857474417e-07	1.35080932778715e-05	ALDH18A1	Not sig
206060_s_at	0.641249291861595	5.15445960281531e-05	0.00067546016194342	PTPN22	Not sig
221091_at	0.641039610240517	0.314697556218871	0.472785669943857	INSL5	Not sig
206637_at	0.640798286266286	0.00545370931579253	0.0231723311191294	P2RY14	Not sig
1554078_s_at	-0.640777574556585	1.95093936921647e-08	2.66004014992295e-06	DNAJA3	Not sig
201040_at	0.640588443308406	1.22908618970816e-05	0.000233984287682082	GNAI2	Not sig
228707_at	-0.640579395254802	0.0111497634065951	0.0397969322500807	CLDN23	Not sig
209498_at	-0.640120873350748	0.031185184073604	0.0870589706011897	CEACAM1	Not sig
218396_at	0.640108107667912	9.33379593098655e-08	7.79859186604617e-06	VPS13C	Not sig
226875_at	0.640093999860981	0.00369330557341875	0.0172090917186526	DOCK11	Not sig
236719_at	-0.639803200899548	0.000711604956862366	0.0048433961180692	LOC100506299	Not sig
213555_at	0.639784116178134	1.07465005963076e-08	1.75917640749437e-06	RWDD2A	Not sig
226017_at	0.63972888632728	0.000119890354636696	0.00126715738251717	CMTM7	Not sig
226733_at	-0.63962320804605	0.00219097675523605	0.0114963199704924	PFKFB2	Not sig
223655_at	-0.63902406870333	0.000159637797939698	0.00155805008967387	CD163L1	Not sig
238638_at	-0.638901464426994	0.0162222973626324	0.0529082622465955	SLC37A2	Not sig
222441_x_at	-0.638761977192162	4.98962156234636e-06	0.000121897926238287	SLMO2	Not sig
210302_s_at	0.638657816906135	0.014335073149301	0.0480693115264048	MAB21L2	Not sig
202641_at	0.638626322030762	6.0115592746166e-08	5.67671853781801e-06	ARL3	Not sig
204135_at	0.638406728160371	0.00386607173038085	0.0178137090728614	FILIP1L	Not sig
208921_s_at	-0.637947688936526	0.000161004735703608	0.00156747398942215	SRI	Not sig
209852_x_at	-0.637371569281655	0.000198196604994371	0.00182985467377022	PSME3	Not sig
217184_s_at	-0.637269138206531	5.1118349635603e-07	2.46898919286802e-05	LTK	Not sig
206488_s_at	-0.637155297367087	0.000434284150164655	0.00332369623603759	CD36	Not sig
223704_s_at	-0.637122236026166	0.00892409333793655	0.0336291131884817	DMRT2	Not sig
236700_at	-0.636950229321955	0.00042387159234291	0.00326548954647719	EIF3C	Not sig
213622_at	0.636888239763408	3.01698039197989e-08	3.45814261910902e-06	COL9A2	Not sig
202069_s_at	-0.636782429031543	0.000170216500618239	0.00162884523663642	IDH3A	Not sig
223500_at	0.636471036922595	0.000491603602904024	0.00364107653600345	CPLX1	Not sig
231776_at	0.636404514451991	0.00478138599336684	0.0209640961657844	EOMES	Not sig
1554300_a_at	-0.636224681511918	0.000267031951060826	0.00229055097650622	SVOPL	Not sig
232271_at	-0.636164145185571	0.0129280446383779	0.0445113879473119	HNF4G	Not sig
205572_at	0.636011695329255	9.81581813370422e-05	0.00109214460004127	ANGPT2	Not sig
203633_at	-0.635864670137849	0.000149049746947908	0.00148330813876535	CPT1A	Not sig
221844_x_at	0.635631736435343	1.04200110552569e-07	8.32915357377445e-06	SPCS3	Not sig
226372_at	0.635527982339687	0.00297776422310898	0.0145612430818785	CHST11	Not sig
240572_s_at	0.635350389613131	0.0025057561906696	0.0127480711558466	LOC374443	Not sig
232309_at	-0.63513510331008	6.96501446719336e-07	3.07354451972395e-05	LOC202181	Not sig
207339_s_at	0.635064566586818	0.0166201553810041	0.0539195986148698	LTB	Not sig
225103_at	-0.635010719980887	0.000105878092525574	0.00115592745783462	MRPL38	Not sig
219167_at	0.634960219853467	0.000125101219163051	0.00130358474513813	RASL12	Not sig
219681_s_at	-0.634761893415899	6.05664386713647e-06	0.000139724474023496	RAB11FIP1	Not sig
206571_s_at	0.634594507173516	1.85640773666356e-05	0.000318578446334213	MAP4K4	Not sig
212951_at	0.634582993197956	8.79648856768614e-05	0.00100869969051644	GPR116	Not sig
205880_at	0.634418336526901	0.000197993345466632	0.0018292136132795	PRKD1	Not sig
206295_at	0.634277296424582	0.0005740158316465	0.00410368323110006	IL18	Not sig
219884_at	0.634204395520231	2.69881060938711e-05	0.000419133507245917	LHX6	Not sig
204245_s_at	-0.634126962049704	4.6306291549878e-09	1.03762151249573e-06	RPP14	Not sig
225718_at	-0.634018217741616	3.95627985839797e-05	0.000556351855087214	KIAA1715	Not sig
207519_at	-0.633984788859298	7.47969280771476e-07	3.22455379422011e-05	SLC6A4	Not sig
200789_at	-0.633816116494497	3.18302414624338e-07	1.79599427446705e-05	ECH1	Not sig
1554897_s_at	-0.633524873755122	0.00587519245432256	0.0245154657284657	RHBDL2	Not sig
217989_at	-0.633123561899886	8.00643447758617e-06	0.000171308028622854	HSD17B11	Not sig
220750_s_at	0.632953908159488	3.98032750916173e-06	0.000103532067822749	LEPRE1	Not sig
203839_s_at	0.632891742415913	3.2268704899204e-08	3.63022930116045e-06	TNK2	Not sig
203343_at	-0.632179026279582	3.72193057047623e-05	0.000530629866859942	UGDH	Not sig
220026_at	-0.631868248414477	0.114204794082161	0.228698205927633	CLCA4	Not sig
214032_at	0.631807232769408	7.98963380204031e-05	0.000937322064680705	ZAP70	Not sig
223467_at	-0.631712767813459	0.00298543789288832	0.0145857221690349	RASD1	Not sig
206552_s_at	0.631305951177965	0.0271658622258089	0.0785329412148313	TAC1	Not sig
204533_at	0.631017712371767	0.154988772067334	0.285099455397554	CXCL10	Not sig
226817_at	-0.630795715593912	0.000266795356342185	0.00228959913797033	DSC2	Not sig
218342_s_at	-0.630705981890118	4.36194338111815e-06	0.000110258554952674	ERMP1	Not sig
219761_at	0.630374698669699	6.07509608601468e-05	0.000763401237653074	CLEC1A	Not sig
226249_at	-0.62961869176856	5.17734877463054e-05	0.000677366700772732	SNX30	Not sig
202772_at	-0.629597529122306	1.16260422893589e-06	4.36875506646526e-05	HMGCL	Not sig
219796_s_at	-0.629578708838404	0.00654283630390347	0.0266108439273914	CDHR5	Not sig
219297_at	0.629447494970647	0.000182502248441902	0.00171709125157376	WDR44	Not sig
219038_at	0.629445832495453	3.24386069541242e-10	1.7053661877084e-07	MORC4	Not sig
207826_s_at	-0.629105164803288	1.4314135825365e-06	5.05228547827827e-05	ID3	Not sig
205739_x_at	0.629051757992115	0.000917012388890907	0.00589993555690872	ZNF107	Not sig
223266_at	-0.628893193254887	0.000272556468773702	0.00232735044982073	STRADB	Not sig
219313_at	-0.628878560104138	0.00179792734164027	0.00988055858922323	GRAMD1C	Not sig
210198_s_at	-0.627838680339521	0.0226731780595126	0.0683489265341415	PLP1	Not sig
234464_s_at	-0.627830385191524	0.00225284059463145	0.011753249953385	EME1	Not sig
203688_at	0.627629376166479	6.27085210448563e-05	0.000779933664269226	PKD2	Not sig
224411_at	-0.627626874727276	1.55695152047066e-06	5.36397759179164e-05	PLA2G12B	Not sig
228956_at	-0.627526036322578	0.00491928062624856	0.0214260868509631	UGT8	Not sig
234390_x_at	0.627480938382669	0.0173702898355441	0.0558133872095893	IGHV3-54	Not sig
39248_at	0.627121535486198	0.000453966068162442	0.00343545275946532	AQP3	Not sig
224553_s_at	0.627024407404219	0.000117206279572452	0.00124674189409023	TNFRSF18	Not sig
200827_at	0.626530516915175	2.90624560343829e-07	1.68861826108383e-05	PLOD1	Not sig
228581_at	0.626488734546811	9.78693298425106e-05	0.00108981784300189	KCNJ10	Not sig
221142_s_at	-0.626193335528148	7.06842148406073e-06	0.000156084791858247	PECR	Not sig
208450_at	-0.626033473900881	0.0224723193474748	0.0679013020349922	LGALS2	Not sig
227925_at	0.625729707787733	0.000148685260323117	0.00148129858020525	ST3GAL4-AS1	Not sig
232898_at	-0.625502002078616	0.000527594453753966	0.00384462571757938	DAB2	Not sig
213534_s_at	0.625179765083758	0.000389596876864278	0.0030630567220132	PASK	Not sig
225146_at	0.625130050223969	1.14846830721821e-10	8.60171297221308e-08	FAM219A	Not sig
217547_x_at	-0.62490146435963	1.06279289733536e-07	8.46656280091204e-06	ZNF675	Not sig
203759_at	0.624578681000632	0.00233506967672799	0.0120762329337025	ST3GAL4	Not sig
219569_s_at	0.624134622399843	0.000101035731901411	0.00111666234924391	SLC35G2	Not sig
204613_at	0.623854398227207	0.00540873778339203	0.0230186928613573	PLCG2	Not sig
222236_s_at	-0.62383053352102	3.07570794005694e-05	0.000462498161778364	ASAP3	Not sig
210191_s_at	0.623826973623761	9.23232919936382e-06	0.000190554019998194	PHTF1	Not sig
202419_at	0.623821943560305	8.7024040228692e-05	0.00100169250515868	KDSR	Not sig
231823_s_at	0.623746496490106	0.00035018873279702	0.00282356126908672	SH3PXD2B	Not sig
213947_s_at	0.623587439291359	2.31916086411181e-06	7.10121178487143e-05	NUP210	Not sig
205304_s_at	0.623304240620589	0.000355323993187913	0.00285528208811716	KCNJ8	Not sig
210176_at	0.623159488687145	0.0240393782897939	0.0714695544672332	TLR1	Not sig
222802_at	-0.622732591877169	0.000569852642694561	0.00408505221441263	EDN1	Not sig
202842_s_at	0.622337735790826	0.00383886801536914	0.0177287024867225	DNAJB9	Not sig
230563_at	0.622245700433878	0.00760883608898362	0.0297854801652021	RASGEF1A	Not sig
230237_at	0.621839432173676	0.0107411443999948	0.0386744860105179	ADCYAP1	Not sig
219684_at	0.621722786849818	0.00125693145765754	0.00750493911187353	RTP4	Not sig
206765_at	-0.621700081624976	0.00037358407641381	0.00296626624715729	KCNJ2	Not sig
215022_x_at	-0.621653850655553	1.20390956164069e-08	1.87532066332492e-06	ZNF33B	Not sig
228601_at	-0.621372085425328	0.00144342710247551	0.00833273960805073	HAGLR	Not sig
200075_s_at	0.621299832241174	4.63493850494888e-11	4.66323114947903e-08	GUK1	Not sig
219032_x_at	-0.620965652438265	0.000466518809997292	0.00350803409938137	OPN3	Not sig
220753_s_at	-0.620913083832084	0.000994400476368563	0.00628322512616161	CRYL1	Not sig
229548_at	0.620806147289317	4.85725143749029e-05	0.00064493668345885	RP3-508I15.21	Not sig
200661_at	-0.620661000438966	1.87999028977195e-06	6.10464225080775e-05	CTSA	Not sig
228098_s_at	-0.620657344709072	1.31652377849643e-07	9.80666724649758e-06	MYLIP	Not sig
217127_at	-0.620628247682515	7.03201835015253e-06	0.000155612987301025	CTH	Not sig
227019_at	-0.620627217719798	0.000815098851380341	0.00538686446261575	C1orf226	Not sig
204105_s_at	0.620405856350718	0.00672271874314175	0.0271807030452766	NRCAM	Not sig
212900_at	0.620366667902095	7.91616274920325e-07	3.33448534909621e-05	SEC24A	Not sig
202847_at	-0.6202714258961	0.000346825371974748	0.00280057262039866	PCK2	Not sig
222592_s_at	-0.62022778014634	0.000360191324747191	0.00288591158859213	ACSL5	Not sig
201462_at	0.620039518517007	4.73968272802223e-05	0.000633444520055281	SCRN1	Not sig
204844_at	-0.619950730213435	0.00202572603714919	0.0108234702512589	ENPEP	Not sig
212457_at	0.619797958934097	1.98695707331934e-06	6.34791638192262e-05	TFE3	Not sig
209447_at	0.619528551236486	0.00168494076270788	0.0094071414480806	SYNE1	Not sig
228461_at	0.619527120214798	8.06374322203321e-05	0.000944686438107275	SH3RF3	Not sig
209827_s_at	0.619258299104946	0.00944208415606626	0.0350258464775712	IL16	Not sig
226280_at	0.619255229633374	4.39555025502541e-05	0.00059961754040298	BNIP2	Not sig
1552807_a_at	0.619084684395166	0.000440658707660412	0.00335864924070627	SIGLEC10	Not sig
209357_at	-0.618950000661611	1.82158700263049e-08	2.53960132780989e-06	CITED2	Not sig
227450_at	0.618836021135643	0.00018386675621529	0.00172671159327911	ERP27	Not sig
221087_s_at	0.618804246112711	0.000638275082062895	0.00445010075386238	APOL3	Not sig
227413_at	0.617789238790802	9.70522783754333e-07	3.82852331903089e-05	UBLCP1	Not sig
213703_at	0.617697095821328	0.00123389476575424	0.00739890286440152	LINC00342	Not sig
201135_at	-0.617646224673106	7.6139325410255e-07	3.25227938812945e-05	ECHS1	Not sig
209839_at	0.617508819267408	9.46041807831072e-05	0.00106276630045539	DNM3	Not sig
202202_s_at	0.617097350769035	0.000570558587950294	0.00408796891576233	LAMA4	Not sig
229964_at	-0.616826861449013	0.0192727258843807	0.0604657306322668	C9orf152	Not sig
204068_at	0.616300884550223	1.60514317767099e-09	5.10239553716053e-07	STK3	Not sig
221211_s_at	0.616251873151968	0.000153958422489638	0.00151642528366438	MAP3K7CL	Not sig
201954_at	0.616182845714455	4.82817358641582e-09	1.06443705982776e-06	ARPC1B	Not sig
229168_at	0.616050363662688	4.54854679175674e-05	0.000614674712052271	COL23A1	Not sig
230313_at	-0.615750352219736	0.000245935928054343	0.00215342856909406	RP11-403P17.3	Not sig
204346_s_at	0.615420768549616	4.61641974834906e-08	4.71780840637355e-06	RASSF1	Not sig
227481_at	-0.614513091322674	0.00325408004398367	0.0155930610346019	CNKSR3	Not sig
213848_at	0.614327937787544	3.48004578742756e-05	0.00050607085419124	DUSP7	Not sig
209635_at	0.614323075971853	0.000635472141203537	0.00443508288489959	AP1S1	Not sig
218927_s_at	0.613623119677544	0.000252007378803273	0.00219402920956512	CHST12	Not sig
223672_at	0.613586339007614	0.000522177771664879	0.00381328565056461	SGIP1	Not sig
219890_at	0.613321925913487	0.00582497707090209	0.0243542571959602	CLEC5A	Not sig
235320_at	0.613321425363562	2.76679124450609e-06	8.05936661126108e-05	ARL6	Not sig
1558956_s_at	0.613173963541861	1.98029523139098e-05	0.00033368903006713	IFT80	Not sig
235201_at	-0.613003089861368	0.000931387621681101	0.00596939025426421	FOXP2	Not sig
209125_at	0.612963269072333	0.0231908863065005	0.0694887767198944	KRT6A	Not sig
205504_at	0.612956052081297	0.00126770957485248	0.00755362042339359	BTK	Not sig
223268_at	-0.612770019344231	7.29949114336536e-05	0.000877233108567804	C11orf54	Not sig
209310_s_at	0.612656175328639	0.000115642381323228	0.00123442936330486	CASP4	Not sig
91826_at	0.612605534426916	0.000346048353597055	0.00279518424383416	EPS8L1	Not sig
204082_at	0.612024609254333	1.04698936067018e-05	0.000207858181897756	PBX3	Not sig
215758_x_at	-0.612001479472289	5.729091273025e-07	2.67040123915296e-05	ZNF93	Not sig
212796_s_at	0.611995983198982	1.96603968751224e-10	1.22151386266741e-07	TBC1D2B	Not sig
210152_at	0.611972826801944	0.0026090938983362	0.0131440347269448	LILRB4	Not sig
222433_at	0.611942782249914	2.00890205758385e-06	6.4044734692943e-05	ENAH	Not sig
231669_at	-0.611881120393855	0.000388979165115707	0.00306050307277324	CTD-2325A15.5	Not sig
207475_at	-0.611486581023298	1.26587757048531e-05	0.000239902447716757	FABP2	Not sig
202489_s_at	-0.611424996968975	0.0151268812949296	0.0500855226064479	FXYD3	Not sig
209397_at	-0.611063481689914	4.83212980371645e-07	2.38406713367275e-05	ME2	Not sig
213142_x_at	0.611018868569411	1.86622695905708e-05	0.000319861940396382	GSAP	Not sig
222744_s_at	-0.610996596283587	9.68538517052106e-07	3.82852331903089e-05	TMLHE	Not sig
228438_at	0.610831692715256	0.000418405261151869	0.0032350765442978	LOC100132891	Not sig
206726_at	-0.610638591197823	0.0053588734883328	0.0228564168792102	HPGDS	Not sig
227058_at	0.610605304615087	0.00230988239270952	0.0119776953548362	MEDAG	Not sig
202828_s_at	0.610339345023511	8.90325190114923e-05	0.00101710258607466	MMP14	Not sig
210886_x_at	-0.610251458852837	0.000919767831838169	0.00591487958195153	TP53TG1	Not sig
235529_x_at	0.610135368631582	0.000309830797719468	0.0025678336918769	SAMHD1	Not sig
226863_at	-0.609995855741218	0.0205860948135912	0.0635470152401253	FAM110C	Not sig
210056_at	0.609850865914758	0.00447193371728515	0.0199236453709718	RND1	Not sig
219278_at	0.609783819085261	8.46635610643021e-08	7.22149797377647e-06	MAP3K6	Not sig
225369_at	0.609728649125717	1.94304885634493e-05	0.000328701102167881	ESAM	Not sig
210314_x_at	0.609395559839761	3.86755709051859e-05	0.000547111730722131	TNFSF13	Not sig
1552280_at	0.609384422527599	0.00326510055681153	0.0156308005379275	TIMD4	Not sig
210150_s_at	0.609314524613824	1.85784304860491e-05	0.000318724721313064	LAMA5	Not sig
205259_at	-0.609200846743059	0.0142587848358326	0.0478807366810924	NR3C2	Not sig
207776_s_at	-0.609042720057346	5.22198483675311e-07	2.49573444885906e-05	CACNB2	Not sig
213434_at	0.608935748719637	7.07682541863625e-06	0.000156144241228384	STX2	Not sig
34031_i_at	-0.608883464432381	0.000832480904575097	0.00547856204352954	KRIT1	Not sig
229116_at	-0.608879772420538	9.7031974247218e-06	0.000197734744389364	CNKSR2	Not sig
226219_at	0.608826964335851	0.0134676179111758	0.0458637190466234	ARHGAP30	Not sig
204992_s_at	-0.608711845915494	1.98047250952267e-05	0.00033368903006713	PFN2	Not sig
213624_at	-0.608254770345827	9.09326157389484e-05	0.0010333969360958	SMPDL3A	Not sig
218096_at	-0.607971955315884	2.73518252373995e-07	1.62197510287941e-05	AGPAT5	Not sig
236109_at	-0.607657594344817	0.000108283638985799	0.00117493576315644	RP11-50B3.4	Not sig
211778_s_at	-0.606902057002905	0.00280305988941251	0.0139059340761845	OVOL2	Not sig
240838_s_at	-0.606521023576249	0.000216305915896236	0.00195447462429792	LOC145837	Not sig
238621_at	-0.606471565748479	1.96804477134395e-05	0.000332415347152396	FMN1	Not sig
212917_x_at	0.60641248414229	1.92035403903302e-05	0.000326295545528739	RECQL	Not sig
203409_at	0.606257828926999	7.49865058642855e-08	6.63412169600293e-06	DDB2	Not sig
205968_at	0.605376602670777	0.0237454061476278	0.0707355389082245	KCNS3	Not sig
217749_at	0.605270067886664	3.40044915149166e-05	0.000497123134615516	COPG1	Not sig
204212_at	-0.605268311191572	8.97960052650236e-06	0.000186889858693002	ACOT8	Not sig
208130_s_at	0.605060829675582	0.000646331348932747	0.00449594993675546	TBXAS1	Not sig
208714_at	-0.604914047692851	2.94763557066189e-08	3.41782915676212e-06	NDUFV1	Not sig
222957_at	-0.604811032907755	3.40290756958582e-05	0.000497123134615516	NEU4	Not sig
238617_at	0.604738169592508	0.00607469892112819	0.025155961789948	KIF26B	Not sig
235458_at	0.604481400866755	0.000572750744506336	0.00409776851032242	HAVCR2	Not sig
205052_at	-0.60447541924793	4.73398814337288e-06	0.000117269426962165	AUH	Not sig
201058_s_at	0.603886338366304	0.0201009435942967	0.0624123511282965	MYL9	Not sig
207717_s_at	-0.603693555727698	0.0297307468405883	0.0839719280663893	PKP2	Not sig
235210_s_at	0.603612176305555	0.00570440363273522	0.0239803374304012	SBSPON	Not sig
[truncated: 19,656 more rows]
