# Supplementary material for: Identification of differentially expressed genes associated with ferroptosis in ulcerative colitis
Source: PLoS One. 2025 Jul 29;20(7):e0327990. doi: 10.1371/journal.pone.0327990 (PMC12306769; doi:10.1371/journal.pone.0327990)
Supplement: S3 Table — (CSV) [file pone.0327990.s003.csv]

id	logFC	pvalue	p.adj	anno	sign
219795_PM_at	4.85344553444936	1.02928754807084e-48	2.81587340963479e-44	SLC6A14	Up
219727_PM_at	4.67270375478263	1.52898083852686e-34	6.24925616924639e-31	DUOX2	Up
205828_PM_at	4.64207222993224	9.18809643135898e-20	2.33826370345026e-17	MMP3	Up
206784_PM_at	-4.40908044665144	1.41337521920286e-19	3.49922285604908e-17	AQP8	Down
209396_PM_s_at	3.98641922109463	1.2906587233277e-15	1.13900632333669e-13	CHI3L1	Up
207356_PM_at	3.92018193733676	7.91638625263416e-11	2.10060656553287e-09	DEFB4A	Up
202917_PM_s_at	3.76973088756854	1.54617380492462e-16	1.68860079314273e-14	S100A8	Up
229230_PM_at	-3.71207813364367	1.44895665488868e-29	2.26513323920669e-26	OSTalpha	Down
205815_PM_at	3.62313826341303	1.03713522629752e-10	2.65668791698823e-09	REG3A	Up
202859_PM_x_at	3.58296911098582	6.92400667841316e-14	3.96168728091085e-12	IL8	Up
204470_PM_at	3.4322402757298	7.36650982662171e-23	3.53560162424217e-20	CXCL1	Up
236351_PM_at	-3.42162564499186	2.27508815513399e-40	2.48962896816312e-36	LOC389023	Down
220655_PM_at	3.39961623562803	2.41605804443561e-14	1.56258411230845e-12	TNIP3	Up
204855_PM_at	3.29084313952255	1.23926625968177e-25	1.01203661788788e-22	SERPINB5	Up
209752_PM_at	3.28749554673721	1.40963389703654e-09	2.67992073232641e-08	REG1A	Up
214598_PM_at	-3.25356170502405	5.18285835862447e-08	6.67404318880061e-07	CLDN8	Down
207529_PM_at	3.19103793405037	4.19605584241666e-09	7.01457975612061e-08	DEFA5	Up
205844_PM_at	3.18576384214685	2.50802965037873e-23	1.38612972040881e-20	VNN1	Up
207814_PM_at	3.12752247255713	1.95013716833237e-10	4.68606742052286e-09	DEFA6	Up
204607_PM_at	-3.097219313374	8.10003141880317e-12	2.76649949488025e-10	HMGCS2	Down
220786_PM_s_at	-3.08339744581297	2.38821825622206e-50	1.3067136188919e-45	SLC38A4	Down
205680_PM_at	3.06920911903316	2.2335335842587e-14	1.46580948190447e-12	MMP10	Up
208383_PM_s_at	-3.05594707958675	9.94260287604308e-10	1.96819651361323e-08	PCK1	Down
209792_PM_s_at	3.02701205679398	3.06086000122526e-09	5.30823946012806e-08	KLK10	Up
207251_PM_at	-3.01804014273186	1.78456055144716e-34	6.5094820381621e-31	MEP1B	Down
222943_PM_at	-3.01253319214348	1.43137960462671e-26	1.42396245576637e-23	GBA3	Down
205886_PM_at	2.98560624295255	8.49587302861566e-06	6.13989820051124e-05	REG1B	Up
204007_PM_at	2.95951233507773	5.82832760062803e-12	2.05872785454075e-10	FCGR3B	Up
205220_PM_at	2.95922093223851	1.01554349604148e-10	2.60993247467871e-09	GPR109B	Up
230746_PM_s_at	2.93709648302349	2.23208615454516e-13	1.12977422706696e-11	LOC100288985	Up
209735_PM_at	-2.90689971400622	1.48465159778772e-17	2.09502604297129e-15	ABCG2	Down
226695_PM_at	2.8992056639778	1.113322688922e-24	7.80967319543168e-22	PRRX1	Up
232629_PM_at	2.87345811576604	1.64017672286324e-09	3.06706320544984e-08	PROK2	Up
230615_PM_at	2.86055652798257	3.08492658875796e-17	3.98093769584651e-15	DUOXA2	Up
205568_PM_at	2.850675332013	8.63073192711726e-10	1.73614153453022e-08	AQP9	Up
212657_PM_s_at	2.84593545961392	1.31187518177628e-27	1.5604184906715e-24	IL1RN	Up
202504_PM_at	2.82437345245323	1.669356865353e-29	2.53719058021637e-26	TRIM29	Up
39402_PM_at	2.81452036073283	1.49030622730422e-15	1.28009584343721e-13	IL1B	Up
205513_PM_at	2.80844781782173	1.20088959861909e-10	3.0307506636736e-09	TCN1	Up
206755_PM_at	-2.79584770096664	1.78392379924993e-21	6.45465368079207e-19	CYP2B6	Down
209774_PM_x_at	2.77015646220642	1.34051288906752e-18	2.52917802501136e-16	CXCL2	Up
206294_PM_at	-2.76260251491409	2.89704381271882e-25	2.23255989032268e-22	HSD3B2	Down
210272_PM_at	-2.75730279922129	7.27752762003269e-30	1.20663613251542e-26	CYP2B7P1	Down
227697_PM_at	2.74938767239136	3.64295669358262e-19	8.1026168898119e-17	SOCS3	Up
207558_PM_s_at	-2.70523575669086	7.02301373878212e-29	9.60660491793659e-26	PITX2	Down
210029_PM_at	2.6904577835121	1.21214516930904e-12	5.06970243731543e-11	IDO1	Up
219948_PM_x_at	-2.68511324461985	1.33253674744522e-18	2.522828655241e-16	UGT2A3	Down
212531_PM_at	2.66928242355027	3.3934315277079e-33	9.28358030192688e-30	LCN2	Up
210163_PM_at	2.61901047069708	4.94984801062535e-12	1.77710586549453e-10	CXCL11	Up
236341_PM_at	2.61240694504678	5.23911189047227e-18	8.35737629991808e-16	CTLA4	Up
1560010_PM_a_at	-2.60121590626537	4.38652087335981e-13	2.05662801701698e-11	FLJ32063	Down
211766_PM_s_at	-2.59313921560124	2.92605172664937e-10	6.62661093640813e-09	PNLIPRP2	Down
204597_PM_x_at	2.59244246248591	8.13628001030972e-12	2.77541496735721e-10	STC1	Up
207502_PM_at	-2.57249712488314	1.87172178272764e-10	4.51747937106057e-09	GUCA2B	Down
220723_PM_s_at	-2.5511047426297	2.7321644603457e-10	6.24959776119628e-09	CWH43	Down
204475_PM_at	2.54637960095797	4.86742841278166e-15	3.68866129647297e-13	MMP1	Up
218469_PM_at	2.52955717080598	1.04618662778086e-16	1.18513667368592e-14	GREM1	Up
204748_PM_at	2.5291880311485	3.09124042962442e-10	6.95465543202715e-09	PTGS2	Up
202376_PM_at	2.5272169410954	2.04494597812297e-11	6.24730425421542e-10	SERPINA3	Up
201645_PM_at	2.52667880128372	8.36147230528662e-19	1.6758166929808e-16	TNC	Up
221898_PM_at	2.52596875656557	1.11232372215497e-17	1.63165663425494e-15	PDPN	Up
203915_PM_at	2.51847768453465	1.80000251042827e-12	7.16699609510836e-11	CXCL9	Up
206172_PM_at	2.47880446386407	1.8503648170629e-08	2.65226146965897e-07	IL13RA2	Up
223732_PM_at	-2.45720849644857	1.32450577196229e-45	2.41567777709723e-41	SLC23A1	Down
217388_PM_s_at	2.43919755905398	4.896784989124e-15	3.70577580470151e-13	KYNU	Up
205440_PM_s_at	-2.43152647863841	1.07454202929772e-21	4.11143826105068e-19	NPY1R	Down
220435_PM_at	-2.42759159462611	3.75661803748337e-12	1.38974547613862e-10	SLC30A10	Down
214974_PM_x_at	2.39764456973237	2.53154693269526e-07	2.74937654669355e-06	CXCL5	Up
207051_PM_at	-2.38527217427551	5.32901635711121e-17	6.49392271668909e-15	SLC17A4	Down
205943_PM_at	2.37630346710228	4.16548767522875e-15	3.21913358969126e-13	TDO2	Up
205681_PM_at	2.35569851292875	4.83811883367405e-13	2.2376810818637e-11	BCL2A1	Up
207245_PM_at	-2.3448365833502	4.85009380391094e-05	0.000281831863297565	UGT2B17	Down
212942_PM_s_at	2.34455414727113	6.14355134069309e-10	1.28495570185788e-08	KIAA1199	Up
206955_PM_at	-2.34081988415686	1.38366078968364e-32	3.60509524321622e-29	AQP7	Down
206336_PM_at	2.34063362992839	2.08610716308042e-10	4.97131330261086e-09	CXCL6	Up
204580_PM_at	2.32233379738051	3.66565298057721e-16	3.69366856044719e-14	MMP12	Up
205242_PM_at	2.31326870114975	4.62913536217991e-07	4.71575388832013e-06	CXCL13	Up
206149_PM_at	-2.31022293949558	3.76317655800047e-12	1.39123111737159e-10	CHP2	Down
203256_PM_at	2.3077773691464	2.18075985691349e-20	6.08776916178681e-18	CDH3	Up
206632_PM_s_at	-2.30697694895	2.40776445318953e-28	3.13668647753012e-25	APOBEC3B	Down
210397_PM_at	-2.30570386224111	1.08203047524664e-18	2.09940771110355e-16	DEFB1	Down
224412_PM_s_at	-2.30095952814642	1.26693382501567e-10	3.17691495122513e-09	TRPM6	Down
207850_PM_at	2.27989580502308	2.6073707362271e-19	6.12284505719595e-17	CXCL3	Up
32128_PM_at	2.26836085595744	1.8078652373196e-12	7.18876064389112e-11	CCL18	Up
205799_PM_s_at	-2.2675491188886	4.03321414446005e-15	3.13907982808153e-13	SLC3A1	Down
206026_PM_s_at	2.26054117346594	6.46653748813011e-10	1.34377743510459e-08	TNFAIP6	Up
224959_PM_at	-2.25000884918225	2.52013739539363e-13	1.26041423755907e-11	SLC26A2	Down
230784_PM_at	2.24669017525853	2.29709761443941e-12	8.92020553399946e-11	PRAC	Up
205119_PM_s_at	2.21748197516408	3.81931420006211e-10	8.45363173367307e-09	FPR1	Up
203691_PM_at	2.21607266627153	1.91433027861658e-31	3.87935485905578e-28	PI3	Up
207432_PM_at	-2.21537499494029	1.3224861870432e-11	4.25395836120335e-10	BEST2	Down
209959_PM_at	2.20356101786799	3.75582213446406e-11	1.07254597122756e-09	NR4A3	Up
241031_PM_at	2.19538086395659	2.957154695424e-15	2.41133709627607e-13	C2CD4A	Up
204563_PM_at	2.18907339968774	1.34451954421447e-12	5.51918991344403e-11	SELL	Up
205569_PM_at	2.18753798537022	1.34946062486541e-15	1.17948463401774e-13	LAMP3	Up
217562_PM_at	-2.1646444278197	2.15753449703634e-22	9.29523622089317e-20	FAM5C	Down
201289_PM_at	2.16144651482735	7.84521913268185e-14	4.44819859942681e-12	CYR61	Up
203708_PM_at	2.14957012533612	3.12813666817008e-15	2.53263722994668e-13	PDE4B	Up
205863_PM_at	2.14586592481761	3.08022702655079e-07	3.27569721589362e-06	S100A12	Up
217546_PM_at	-2.14459333420072	3.54294075129385e-09	6.02961129726418e-08	MT1M	Down
217767_PM_at	2.13933144148572	9.62583509272254e-16	8.79261380798521e-14	C3	Up
213155_PM_at	-2.13879799828452	1.26603683716511e-22	5.72489302028835e-20	WSCD1	Down
203083_PM_at	2.13000770978499	1.05538612048839e-11	3.49126067608963e-10	THBS2	Up
209875_PM_s_at	2.12666500395139	1.29860711001882e-08	1.92321987239382e-07	SPP1	Up
206375_PM_s_at	-2.11932562330741	2.19397290598828e-38	1.33381363945721e-34	HSPB3	Down
228592_PM_at	2.11232689835294	1.59600890559388e-09	2.9936793715999e-08	MS4A1	Up
203936_PM_s_at	2.1120366594867	7.16306300170486e-12	2.47584960289502e-10	MMP9	Up
227048_PM_at	-2.10255083099623	2.20883331007291e-12	8.60187292246543e-11	LAMA1	Down
208250_PM_s_at	2.09295904651074	5.61928405337536e-11	1.53575987502714e-09	DMBT1	Up
232054_PM_at	-2.08493522662657	5.06051037249801e-11	1.39646311398247e-09	PCDH20	Down
1555404_PM_a_at	2.08251397056697	1.22037036965519e-13	6.56995239838513e-12	DUOXA1	Up
204337_PM_at	2.07752956674473	1.31461166134332e-11	4.23360665393761e-10	RGS4	Up
219614_PM_s_at	2.06263452477327	8.24482590352862e-13	3.56895292176874e-11	SLC6A20	Up
206049_PM_at	2.05768382147435	2.86988457652129e-12	1.09197311964091e-10	SELP	Up
208078_PM_s_at	2.05339290653521	4.2917110980044e-15	3.30268597366119e-13	SIK1	Up
206623_PM_at	-2.05092904318579	1.013806513164e-29	1.63148304022848e-26	PDE6A	Down
227458_PM_at	2.0508798363547	4.19820045255815e-14	2.54097940001902e-12	CD274	Up
223447_PM_at	2.04588581090197	4.79959159882858e-30	8.20655169780956e-27	REG4	Up
213943_PM_at	2.04544232972889	6.92924194065921e-14	3.96168728091085e-12	TWIST1	Up
1559884_PM_at	-2.03611948034426	1.79312320109731e-21	6.45465368079207e-19	CDKN2BAS	Down
203535_PM_at	2.03572440343674	3.88976280982937e-09	6.55058085995118e-08	S100A9	Up
204533_PM_at	2.03363083624869	8.8799388975525e-09	1.36863621628052e-07	CXCL10	Up
202286_PM_s_at	2.02705224000347	1.56987081524238e-13	8.16496973916225e-12	TACSTD2	Up
233514_PM_x_at	-2.02219086072801	2.83812627047298e-19	6.58000334275123e-17	TEX11	Down
208209_PM_s_at	2.02052892030725	6.05554326561239e-14	3.51729352205926e-12	C4BPB	Up
241703_PM_at	-2.01079280124517	1.97877860322963e-21	6.98508846940061e-19	RUNDC3B	Down
223509_PM_at	2.00975866968322	7.04469211752815e-14	4.01929436090253e-12	CLDN2	Up
221091_PM_at	2.00783755433158	2.32020520846071e-07	2.54205102084357e-06	INSL5	Up
213997_PM_at	-2.00769298580391	2.18655065102223e-18	3.97465511198277e-16	FAM189A1	Down
202888_PM_s_at	-1.99928279387246	5.24510163379441e-13	2.39354241779033e-11	ANPEP	Down
213832_PM_at	1.98868730327387	5.54505764913261e-19	1.18514777059489e-16	KCND3	Up
206262_PM_at	-1.98728290060813	1.67894390534354e-08	2.42639766985927e-07	ADH1C	Down
230949_PM_at	-1.97488701197946	2.04676503235557e-32	5.0903976702425e-29	SLC23A3	Down
201666_PM_at	1.97380741198524	8.71226895692854e-31	1.58897265326115e-27	TIMP1	Up
1559977_PM_a_at	-1.9676637701063	2.64726503141173e-23	1.44845106193693e-20	SLC25A34	Down
206666_PM_at	1.96422616204547	1.67392477503463e-18	3.11526510428639e-16	GZMK	Up
202499_PM_s_at	1.95607851504901	2.28045645534602e-14	1.48718921280402e-12	SLC2A3	Up
210452_PM_x_at	-1.94462665018649	3.62556212505116e-18	6.14322250692692e-16	CYP4F2	Down
242020_PM_s_at	1.93994027765731	1.58332226574472e-13	8.22711089935632e-12	ZBP1	Up
218844_PM_at	-1.93972573028402	2.30262172366594e-24	1.48221114835743e-21	ACSF2	Down
223551_PM_at	-1.93884423627375	1.32670687837717e-12	5.46205920620065e-11	PKIB	Down
243669_PM_s_at	-1.93171334412737	1.69014362068306e-11	5.27832238616858e-10	PRAP1	Down
206569_PM_at	1.93025741800869	3.85490230452389e-08	5.07998505761138e-07	IL24	Up
207610_PM_s_at	1.91727650104567	4.26762221305982e-13	2.00949181917012e-11	EMR2	Up
228863_PM_at	1.90679531350893	1.552561915083e-14	1.06318429516604e-12	PCDH17	Up
216598_PM_s_at	1.90587539827103	1.47566193421259e-15	1.27150933433767e-13	CCL2	Up
229152_PM_at	1.90400494839101	2.78286581801631e-05	0.000173461498328506	C4orf7	Up
205476_PM_at	1.90257864780602	2.84726465561133e-13	1.40223299398536e-11	CCL20	Up
206421_PM_s_at	1.89796487288095	2.28957762239635e-06	1.93086065982455e-05	SERPINB7	Up
218756_PM_s_at	-1.89752128135812	2.92822588602224e-16	3.04596728809329e-14	DHRS11	Down
206115_PM_at	1.89657575895568	1.42832422520307e-11	4.56488084006927e-10	EGR3	Up
202357_PM_s_at	1.8874262760093	4.94649434058769e-18	7.91366777325309e-16	CFB	Up
231880_PM_at	1.88561964201386	1.85366931915401e-13	9.5233349105645e-12	FAM40B	Up
209960_PM_at	1.88413283145883	6.29384608564132e-12	2.20748582420426e-10	HGF	Up
213358_PM_at	1.88378957098524	3.01759361309526e-18	5.27500429841876e-16	KIAA0802	Up
219454_PM_at	1.87941996631683	9.66041426182742e-08	1.16235922044967e-06	EGFL6	Up
228598_PM_at	-1.87911410043273	9.53296313104877e-42	1.30399019428833e-37	DPP10	Down
203817_PM_at	1.87691623876023	8.30328339076171e-19	1.6702726129615e-16	GUCY1B3	Up
205927_PM_s_at	1.87429907648345	1.46358724803405e-15	1.26309426303128e-13	CTSE	Up
204259_PM_at	1.87053319238442	9.02032781313792e-10	1.80544078922505e-08	MMP7	Up
225664_PM_at	1.86649744388547	2.9852675998353e-12	1.13193982484399e-10	COL12A1	Up
209821_PM_at	1.86547242123726	3.55808285224566e-16	3.59853055934605e-14	IL33	Up
201042_PM_at	1.85858452260483	4.71024512767798e-20	1.24502928580145e-17	TGM2	Up
209993_PM_at	-1.85263088274978	6.44058238824129e-13	2.87435942392025e-11	ABCB1	Down
230830_PM_at	-1.85069392160832	4.70828930092611e-15	3.59294350209445e-13	OSTBETA	Down
203854_PM_at	1.84990467805823	4.88920224575588e-11	1.35793249175905e-09	CFI	Up
225458_PM_at	-1.84583295602394	1.82916314771105e-18	3.3811710009125e-16	LOC25845	Down
206001_PM_at	-1.84387569823922	6.39807930853845e-20	1.67498042759178e-17	NPY	Down
229499_PM_at	-1.8371898449321	5.09190841200096e-09	8.29918882224106e-08	CAPN13	Down
220310_PM_at	-1.8360489736028	3.12887391689727e-15	2.53263722994668e-13	TUBAL3	Down
1554140_PM_at	-1.83537657284529	8.17471113233331e-23	3.8558562034967e-20	WDR78	Down
208438_PM_s_at	1.83529422157651	7.38748413362858e-12	2.54217732309112e-10	FGR	Up
226621_PM_at	1.8300906580989	3.88330269896481e-19	8.56753657959111e-17	OSMR	Up
1552903_PM_at	-1.82413938763119	2.75926299544919e-34	8.88076910564722e-31	B4GALNT2	Down
210164_PM_at	1.81642394252175	4.03941008358423e-10	8.8860011747793e-09	GZMB	Up
213060_PM_s_at	1.81209333420072	2.67975820338854e-08	3.6784488233418e-07	CHI3L2	Up
225842_PM_at	1.81109170280741	2.47687129221676e-17	3.28936924159321e-15	PHLDA1	Up
227870_PM_at	1.81105746282321	1.03026879990521e-22	4.8180476398986e-20	IGDCC4	Up
206094_PM_x_at	-1.80689951306367	1.41706359899469e-15	1.22875807954032e-13	UGT1A6	Down
207003_PM_at	-1.80671194861268	8.86944302483831e-09	1.36740370556221e-07	GUCA2A	Down
209955_PM_s_at	1.80615810564663	4.18592995118967e-10	9.16866122014982e-09	FAP	Up
1554485_PM_s_at	-1.8044298590029	1.27652643707587e-13	6.82081484419982e-12	TMEM37	Down
202237_PM_at	1.7947653593354	1.79875475582029e-16	1.94503688665429e-14	NNMT	Up
203619_PM_s_at	1.79335337578666	9.22323462872924e-17	1.05795473553295e-14	FAIM2	Up
230238_PM_at	-1.79172362906101	3.88259099042896e-12	1.43054522586748e-10	ANKRD43	Down
204472_PM_at	1.7899592048072	1.28397892639163e-13	6.85394214219689e-12	GEM	Up
1553589_PM_a_at	1.78803982589798	4.14696345620122e-18	6.83033628019368e-16	PDZK1IP1	Up
213817_PM_at	1.78567636732491	5.43995064670314e-23	2.78174672555479e-20	IRAK3	Up
210072_PM_at	1.78519280244985	5.92987439283291e-08	7.52616741832179e-07	CCL19	Up
201926_PM_s_at	1.78436679990555	9.13805747859107e-17	1.05270174743192e-14	CD55	Up
229437_PM_at	1.78394127827411	1.15913211280923e-10	2.936199701498e-09	MIR155HG	Up
222162_PM_s_at	1.78168489702296	3.08956759828917e-16	3.17755058534571e-14	ADAMTS1	Up
210670_PM_at	1.77947630395813	1.01653805466592e-05	7.16751026559868e-05	PPY	Up
226769_PM_at	1.77781738369908	2.66506286246451e-10	6.12170086145027e-09	FIBIN	Up
204351_PM_at	1.77656714107419	7.01020303503537e-39	5.47947512945658e-35	S100P	Up
205234_PM_at	1.77388574271643	3.44135680988388e-11	9.94159650753942e-10	SLC16A4	Up
203591_PM_s_at	1.76842071948998	4.88713167671096e-08	6.32598556165697e-07	CSF3R	Up
218404_PM_at	1.76515735729224	4.89011606770672e-16	4.7440195149747e-14	SNX10	Up
239265_PM_at	-1.76386827541177	3.64078416188503e-22	1.50913261679954e-19	TMEM20	Down
219655_PM_at	-1.76176713432793	4.02279831611733e-22	1.65494293132601e-19	C7orf10	Down
229723_PM_at	1.74993348825667	1.6507694021278e-10	4.03042605254006e-09	TAGAP	Up
207008_PM_at	1.74791532680872	1.24316874894544e-07	1.46028291323637e-06	CXCR2	Up
205950_PM_s_at	-1.74781269118456	3.17723754890736e-05	0.000194563573014512	CA1	Down
227677_PM_at	1.74633450453446	3.64559973574727e-11	1.04543495566778e-09	JAK3	Up
202018_PM_s_at	1.73981314944922	7.00764339413985e-06	5.1745428710835e-05	LTF	Up
230432_PM_at	-1.73867232100693	5.92135863545903e-19	1.25091558972641e-16	LOC100422737	Down
223586_PM_at	1.73424761085571	1.79899550660375e-26	1.69710412316938e-23	ARNTL2	Up
220293_PM_at	1.72628528300614	4.4319510111035e-13	2.07119237799949e-11	CATSPERB	Up
1554375_PM_a_at	-1.72257794354334	9.80989888686685e-15	7.04394511279422e-13	NR1H4	Down
205671_PM_s_at	1.72082764718922	3.62624726445133e-11	1.04043061916337e-09	HLA-DOB	Up
219704_PM_at	-1.71633723918428	1.7444314664686e-12	6.96690275093644e-11	YBX2	Down
238017_PM_at	1.71571335496959	4.79118698096337e-21	1.59847436380128e-18	SDR16C5	Up
201012_PM_at	1.71537329680709	5.15491614860899e-19	1.11043794122497e-16	ANXA1	Up
227733_PM_at	-1.71295709948825	2.37291577361991e-23	1.32483761789402e-20	TMEM63C	Down
235147_PM_at	-1.71200332952651	4.92912705733256e-14	2.94910296849909e-12	LOC100288092	Down
231667_PM_at	-1.71182549151415	1.61549742528758e-15	1.37468027409969e-13	SLC39A5	Down
210133_PM_at	1.71125911252783	3.89630330752546e-15	3.04987461332268e-13	CCL11	Up
206417_PM_at	-1.70561185729706	1.97829834386255e-20	5.6084245535979e-18	CNGA1	Down
231093_PM_at	1.69961525452723	5.4436485043184e-08	6.97212612157728e-07	FCRL3	Up
204959_PM_at	1.69621599035283	2.76611476179819e-09	4.84003739020748e-08	MNDA	Up
220819_PM_at	-1.69585963078613	2.99247849734284e-19	6.81884235108963e-17	FRMD1	Down
228503_PM_at	-1.69307262916703	1.04628195366838e-20	3.16283519861689e-18	RPS6KA6	Down
219033_PM_at	1.69215180824202	2.13529122969308e-39	1.94720766054428e-35	PARP8	Up
227342_PM_s_at	1.69004549541736	7.54536616670845e-18	1.14998526409876e-15	MYEOV	Up
203921_PM_at	1.68951955503512	9.04138447109741e-14	5.04280684338527e-12	CHST2	Up
213651_PM_at	-1.68641602601169	3.62775213919685e-24	2.28152250915122e-21	INPP5J	Down
219197_PM_s_at	-1.68548559526219	7.3611212597371e-27	7.74545672550991e-24	SCUBE2	Down
1557119_PM_a_at	-1.67905035128805	4.53765828869393e-24	2.82134060529418e-21	ZNF575	Down
219937_PM_at	-1.67569964003817	1.06417624141859e-22	4.93444093637442e-20	TRHDE	Down
209949_PM_at	1.67250232144062	1.41831973083398e-12	5.79995247179231e-11	NCF2	Up
205825_PM_at	1.66987748045991	1.5182598509495e-09	2.864537508438e-08	PCSK1	Up
206084_PM_at	-1.66699781878548	9.23378145649917e-10	1.84187514543329e-08	PTPRR	Down
207392_PM_x_at	-1.66359604114263	2.06859263225979e-06	1.76545072335196e-05	UGT2B15	Down
233604_PM_at	-1.65797378808031	4.7386743645361e-13	2.19725904962367e-11	FLJ22763	Down
219195_PM_at	-1.65652030314858	2.25985892047876e-11	6.81632749911771e-10	PPARGC1A	Down
242871_PM_at	-1.64866000327676	3.93719556117924e-18	6.54783146291556e-16	PAQR5	Down
229337_PM_at	-1.64754066604987	1.1020648452813e-11	3.62376670730568e-10	USP2	Down
227262_PM_at	1.64371215919276	7.51614530802114e-14	4.27046615294265e-12	HAPLN3	Up
207734_PM_at	1.63722530671446	2.06908391490589e-11	6.31047527335985e-10	LAX1	Up
205916_PM_at	1.63343585162056	0.000216243708016671	0.00103325250931204	S100A7	Up
240915_PM_at	1.63246573495822	2.68270401491544e-06	2.2199659736252e-05	IGHV1-69	Up
205419_PM_at	1.63073833714016	8.95707121737875e-16	8.2229220076993e-14	GPR183	Up
222934_PM_s_at	1.62762056504853	5.28345782758759e-08	6.79080091699447e-07	CLEC4E	Up
229088_PM_at	-1.62745941177321	1.31602792557634e-17	1.8849860719348e-15	ENPP1	Down
219584_PM_at	1.62710340566301	6.53201276389067e-13	2.91041594768956e-11	PLA1A	Up
235349_PM_at	-1.62482235931612	7.3610349390736e-17	8.68015143731492e-15	FAM82A1	Down
229241_PM_at	-1.62233040810131	3.57627310483072e-18	6.09581878289136e-16	LDHD	Down
227846_PM_at	1.62088872095489	5.34926631605731e-14	3.16074629031399e-12	GPR176	Up
213407_PM_at	-1.62052279011382	3.93211479169571e-18	6.54783146291556e-16	PHLPP2	Down
205479_PM_s_at	1.62015188461946	1.40742362330341e-13	7.39032471679905e-12	PLAU	Up
234980_PM_at	-1.61952584232033	6.67774810923562e-16	6.34328103813935e-14	TMEM56	Down
214147_PM_at	-1.61190464071279	9.53177248572614e-17	1.08879108884448e-14	C1orf175	Down
208433_PM_s_at	1.61173642553561	2.8329446665862e-19	6.58000334275123e-17	LRP8	Up
215465_PM_at	1.60736250084329	5.40662945916622e-13	2.45905013182278e-11	ABCA12	Up
205019_PM_s_at	-1.6072840079606	7.53512133387645e-10	1.54067325778419e-08	VIPR1	Down
211673_PM_s_at	-1.60639285497441	2.22437557836934e-29	3.20280815185469e-26	MOCS1	Down
219543_PM_at	-1.60639140187547	1.36079191322214e-14	9.47273912620219e-13	PBLD	Down
225381_PM_at	1.60566597541465	3.72255858455269e-16	3.73156459898816e-14	LOC399959	Up
223503_PM_at	1.60306614937211	3.9547181282203e-08	5.19775167873105e-07	TMEM163	Up
224406_PM_s_at	1.60271391659679	4.93642515355701e-08	6.38375094012933e-07	FCRL5	Up
219227_PM_at	-1.60256749645821	7.76050337728688e-21	2.45442741207082e-18	CCNJL	Down
224355_PM_s_at	-1.60137392734265	2.77936286175316e-10	6.34165300170242e-09	MS4A8B	Down
230983_PM_at	1.6001817262748	1.75066549549968e-05	0.000115657646204135	FAM129C	Up
227780_PM_s_at	1.60011615708214	2.03131435456686e-19	4.96175736205918e-17	ECSCR	Up
227506_PM_at	-1.5959950636559	2.27339237845232e-09	4.0850135956328e-08	SLC16A9	Down
236518_PM_at	-1.59111111568894	1.37914045436054e-14	9.58826810169469e-13	KIAA1984	Down
209822_PM_s_at	-1.59025490984088	2.89230738622155e-17	3.7589690887675e-15	VLDLR	Down
202478_PM_at	1.59009311181465	1.8680498334668e-15	1.56764335334564e-13	TRIB2	Up
206606_PM_at	-1.58710513993697	6.5176025668371e-31	1.22969180842928e-27	LIPC	Down
227055_PM_at	-1.58708474258151	1.39582135781774e-13	7.35056454215571e-12	METTL7B	Down
209692_PM_at	-1.58681309017839	4.44127191892771e-17	5.5102991619984e-15	EYA2	Down
223549_PM_s_at	-1.58614697020075	1.96097507252552e-16	2.11210139947311e-14	ESPN	Down
209921_PM_at	1.58585548929752	1.95272738816881e-13	1.00040710715034e-11	SLC7A11	Up
219017_PM_at	-1.58399042077466	2.86239137852279e-27	3.26282800574738e-24	ETNK1	Down
206263_PM_at	-1.58391455026455	7.44630285333798e-19	1.52593430943965e-16	FMO4	Down
203887_PM_s_at	1.58320262984165	3.76908548024508e-15	2.95875913990831e-13	THBD	Up
207861_PM_at	1.58236925603069	2.24327508045401e-11	6.77751496560139e-10	CCL22	Up
207173_PM_x_at	1.57973339959136	1.8227888842713e-18	3.38080995942048e-16	CDH11	Up
210367_PM_s_at	1.57855322785054	6.62056150259018e-11	1.78621312926145e-09	PTGES	Up
236118_PM_at	-1.57699854834669	1.58831761504651e-11	5.0031547672579e-10	LOC100128893	Down
225681_PM_at	1.57691260276019	1.52316470557261e-08	2.21825810128841e-07	CTHRC1	Up
201261_PM_x_at	1.57642855721321	3.82003393482102e-12	1.40939417898673e-10	BGN	Up
238143_PM_at	-1.5745613493991	8.13359486430188e-07	7.78295982861625e-06	LOC646627	Down
201909_PM_at	-1.5739805721803	0.0309572016213903	0.0682497899393332	RPS4Y1	Not sig
213293_PM_s_at	1.56891369252416	2.15583097320691e-20	6.04904059994955e-18	TRIM22	Up
207509_PM_s_at	1.56751378721292	5.60649070251162e-07	5.59473169410766e-06	LAIR2	Up
225987_PM_at	1.5670474390667	2.74808856210198e-11	8.10575017118113e-10	STEAP4	Up
211959_PM_at	1.56595770761654	2.64766012640456e-14	1.70431439783794e-12	IGFBP5	Up
210184_PM_at	1.56570178005224	1.00713528944509e-10	2.59075728077049e-09	ITGAX	Up
220357_PM_s_at	-1.56325932334886	1.49085961818066e-13	7.78362442831632e-12	SGK2	Down
212950_PM_at	1.56092216030107	5.14218534082295e-14	3.05904200839231e-12	GPR116	Up
202450_PM_s_at	1.5582263470861	8.192830727953e-17	9.53767517616911e-15	CTSK	Up
230788_PM_at	-1.55629833511629	4.73873094196507e-25	3.60110643735581e-22	GCNT2	Down
210448_PM_s_at	1.55326343086516	6.43164590096729e-08	8.09541075388602e-07	P2RX5	Up
204818_PM_at	-1.55257999248273	2.34488529664015e-15	1.93807249253272e-13	HSD17B2	Down
235296_PM_at	1.54879192206127	2.13588022644325e-19	5.19398607065965e-17	EIF5A2	Up
1555779_PM_a_at	1.54822657284528	4.61430369783843e-11	1.29009518051727e-09	CD79A	Up
1558212_PM_at	-1.547355092954	8.07158662137129e-14	4.55765595447193e-12	FLJ35024	Down
220014_PM_at	1.54304114961305	1.37194000974847e-13	7.27380791021199e-12	PRR16	Up
203649_PM_s_at	1.54276372673741	1.67403569542842e-26	1.60692742237484e-23	PLA2G2A	Up
220834_PM_at	-1.54198431178381	9.91820428656281e-07	9.26856614072218e-06	MS4A12	Down
212624_PM_s_at	1.5419629764555	1.97702794581875e-12	7.77664155682765e-11	CHN1	Up
206478_PM_at	1.54087033591619	6.46237728863989e-08	8.12848214592946e-07	KIAA0125	Up
206513_PM_at	1.54024258921946	7.28127896495883e-11	1.94909578555637e-09	AIM2	Up
232707_PM_at	-1.53521753838148	9.74823562127035e-08	1.1704514198328e-06	ISX	Down
204135_PM_at	1.5336100167693	1.21139359898585e-20	3.64183520706105e-18	FILIP1L	Up
230105_PM_at	1.5330912763466	3.61619773127274e-07	3.7810101063747e-06	HOXB13	Up
228186_PM_s_at	1.53286345471806	8.39442525938615e-12	2.85103027974745e-10	RSPO3	Up
206983_PM_at	1.5291822972986	2.00939281318226e-12	7.89260070159852e-11	CCR6	Up
213524_PM_s_at	1.52470354299785	2.11127669246593e-09	3.81687591900334e-08	G0S2	Up
229584_PM_at	1.5190350136371	4.29843296943591e-09	7.16820359410807e-08	LRRK2	Up
204972_PM_at	1.517433811114	2.77471909854893e-13	1.3702053743421e-11	OAS2	Up
243968_PM_x_at	1.51513784490319	3.73856653693799e-06	2.97492245591277e-05	FCRL1	Up
220423_PM_at	1.51381353278207	8.91120463241526e-06	6.39612437967468e-05	PLA2G2D	Up
229450_PM_at	1.51310793458043	8.35226701703651e-12	2.84023797288473e-10	IFIT3	Up
223168_PM_at	-1.50844363995143	2.79681457911427e-17	3.64351689752946e-15	RHOU	Down
204014_PM_at	1.50516835588516	3.34252221272718e-14	2.08094141136072e-12	DUSP4	Up
204017_PM_at	1.50484981399562	4.02647410472829e-21	1.35992920148277e-18	KDELR3	Up
244313_PM_at	1.50444974484633	3.36675510086577e-09	5.76202706737163e-08	CR1	Up
220291_PM_at	-1.50158246956949	1.53650804723094e-15	1.31565004388483e-13	GDPD2	Down
201438_PM_at	1.49937872032844	1.37143497877693e-21	5.13959348382053e-19	COL6A3	Up
201389_PM_at	1.49809989736028	1.63480728653917e-16	1.77829981477118e-14	ITGA5	Up
221773_PM_at	1.49632683113116	5.15831583827968e-21	1.7002244041655e-18	ELK3	Up
228636_PM_at	1.49601309861123	4.89938344079473e-12	1.76129937557874e-10	BHLHE22	Up
236313_PM_at	-1.49431711505286	3.1822426239587e-10	7.14177215627154e-09	CDKN2B	Down
231776_PM_at	1.49400741078054	1.50806839594032e-14	1.03660756638034e-12	EOMES	Up
230147_PM_at	1.49342720241709	1.35563278713759e-15	1.18298960045029e-13	F2RL2	Up
205239_PM_at	1.49240154513738	3.9096805456897e-12	1.43762211732132e-10	AREG	Up
1557548_PM_at	-1.49170624126598	4.25899105214862e-16	4.21393662600925e-14	C10orf108	Down
227628_PM_at	1.48974669601294	1.89570551185855e-18	3.49237464920339e-16	GPX8	Up
230991_PM_at	-1.48955041971454	2.9815514693129e-14	1.88787035894043e-12	LOC100287411	Down
209546_PM_s_at	1.48916164671697	3.55658093336787e-15	2.82435886457508e-13	APOL1	Up
230953_PM_at	-1.48813352728867	2.42064162162816e-19	5.78364219770239e-17	LOC100286922	Down
204422_PM_s_at	1.48757708435732	6.4988712560907e-11	1.75684654534092e-09	FGF2	Up
209791_PM_at	-1.48484773638458	8.76169479492373e-11	2.29705860423695e-09	PADI2	Down
1558662_PM_s_at	1.48464339082122	1.28928027259254e-07	1.50845120978648e-06	BANK1	Up
203924_PM_at	-1.48414899335974	5.94581833438717e-08	7.54290401497784e-07	GSTA1	Down
1559322_PM_at	-1.48357563222213	3.53445216331396e-14	2.18517005780478e-12	LOC727916	Down
243764_PM_at	1.48206033071192	1.58125884524805e-06	1.3954609309314e-05	VSIG1	Up
203908_PM_at	-1.47992947012846	8.33740690425528e-07	7.95572408033359e-06	SLC4A4	Down
211470_PM_s_at	1.47870524546795	6.57053970212085e-06	4.89325003132629e-05	SULT1C2	Up
208792_PM_s_at	1.47642029423386	1.19666801449919e-10	3.02149009752298e-09	CLU	Up
1561254_PM_at	1.47543237367605	3.62164327639239e-07	3.78525715124756e-06	LOC340340	Up
208510_PM_s_at	-1.4751259873652	1.40266709348867e-13	7.37242363306748e-12	PPARG	Down
202637_PM_s_at	1.47345771749501	1.78657240444391e-12	7.12480387092918e-11	ICAM1	Up
220376_PM_at	-1.47299282485712	2.34882823554966e-10	5.50154695668235e-09	LRRC19	Down
204103_PM_at	1.47148938064398	1.76833596930579e-09	3.27204946095928e-08	CCL4	Up
225355_PM_at	-1.47111209703068	2.87233988561378e-19	6.63122687094337e-17	NEURL1B	Down
229084_PM_at	-1.46836483939052	4.89043031659371e-27	5.3515978954485e-24	CNTN4	Down
232224_PM_at	1.46805763894912	8.36315638283092e-08	1.01981301869087e-06	MASP1	Up
204457_PM_s_at	1.46526492516456	2.64916689645144e-05	0.000166207048204725	GAS1	Up
206354_PM_at	1.46473146100172	8.8120849479305e-07	8.33598250217872e-06	SLCO1B3	Up
227646_PM_at	1.46467881381251	1.2120954357912e-10	3.0562120631021e-09	EBF1	Up
201818_PM_at	1.46162275758714	4.95551665426605e-26	4.44493596292077e-23	LPCAT1	Up
205185_PM_at	1.46134068966181	7.03214466606698e-12	2.43675614568623e-10	SPINK5	Up
244084_PM_at	-1.4606866462351	3.39957503818006e-12	1.27054472823786e-10	AIFM3	Down
220073_PM_s_at	-1.45966184332264	4.76431636162324e-14	2.86461065633204e-12	PLEKHG6	Down
211980_PM_at	1.4591849601488	5.78338085533097e-19	1.22650264922261e-16	COL4A1	Up
220041_PM_at	-1.45838616002159	2.87128949012138e-09	4.99690217722619e-08	PIGZ	Down
202269_PM_x_at	1.45823006886017	2.34729747592127e-10	5.5003161197016e-09	GBP1	Up
204440_PM_at	1.45768130318713	7.42232056712668e-10	1.5204502801585e-08	CD83	Up
223987_PM_at	1.45608256811326	2.6873009033417e-08	3.68787732446303e-07	CHRDL2	Up
226218_PM_at	1.45593950328158	7.31893309957859e-13	3.21135063787845e-11	IL7R	Up
206385_PM_s_at	-1.45503151882692	2.53006935201905e-19	5.99275950630833e-17	ANK3	Down
213869_PM_x_at	1.45093392917378	6.66265414915497e-14	3.83733812390541e-12	THY1	Up
203471_PM_s_at	1.44871426499359	2.30359354922672e-09	4.13520738339699e-08	PLEK	Up
211748_PM_x_at	1.44469483765577	8.35580074511391e-10	1.68953302944903e-08	PTGDS	Up
213194_PM_at	1.44436383275026	3.34304578376327e-14	2.08094141136072e-12	ROBO1	Up
218353_PM_at	1.44309922369676	2.44641397445453e-17	3.26476928322634e-15	RGS5	Up
204951_PM_at	1.44157805003807	1.86792657942834e-09	3.4332800916925e-08	RHOH	Up
219434_PM_at	1.44008412529756	2.67318744527043e-06	2.21373452082122e-05	TREM1	Up
204179_PM_at	-1.43794355273176	3.9362938066812e-07	4.0821515472434e-06	MB	Down
206000_PM_at	-1.436815985775	1.02146210270156e-09	2.01548139016646e-08	MEP1A	Down
201195_PM_s_at	1.43456222280047	2.34358222399759e-11	7.04555502121034e-10	SLC7A5	Up
212587_PM_s_at	1.43265538762155	3.21049690628605e-14	2.01465443035462e-12	PTPRC	Up
204606_PM_at	1.43250025587649	3.52352230586524e-09	6.00029638859063e-08	CCL21	Up
227565_PM_at	1.42829362910921	2.03473007057966e-17	2.80428855949034e-15	KLHL5	Up
1552296_PM_at	-1.42465975559218	4.42120321856811e-07	4.53092590567436e-06	BEST4	Down
230877_PM_at	1.42464770578541	7.75604245309426e-05	0.000424669131212902	IGHD	Up
203571_PM_s_at	-1.42308491726179	5.38907338895529e-22	2.16811140056389e-19	C10orf116	Down
203986_PM_at	-1.42219612956699	3.74130732939762e-19	8.28767734931136e-17	STBD1	Down
227860_PM_at	1.41855845982594	1.81167645492136e-12	7.19868389477287e-11	CPXM1	Up
202023_PM_at	-1.41774064099228	2.09474767691712e-12	8.17504416137806e-11	EFNA1	Down
202988_PM_s_at	1.41566776630912	1.6044752142132e-09	3.00484204023338e-08	RGS1	Up
207096_PM_at	1.41553643613689	2.6178904420159e-06	2.17389399810138e-05	SAA4	Up
240770_PM_at	-1.41455929443625	8.55212346444342e-15	6.19774086565592e-13	TMEM171	Down
210119_PM_at	1.41267384542362	4.79239146050382e-06	3.70675288042786e-05	KCNJ15	Up
205404_PM_at	1.41051520441206	5.51050812443278e-07	5.50799145101096e-06	HSD11B1	Up
229146_PM_at	-1.4078613060302	4.34487223052011e-23	2.28586234704719e-20	C7orf31	Down
220951_PM_s_at	-1.40718797067299	1.5530889911155e-12	6.26971012160691e-11	A1CF	Down
206325_PM_at	-1.40712240003469	1.30349496522106e-10	3.2611214916356e-09	SERPINA6	Down
1552519_PM_at	-1.4043000031322	9.39218423082521e-11	2.44216061046922e-09	ACVR1C	Down
221942_PM_s_at	1.40391213293049	4.25560598452821e-11	1.19961608162525e-09	GUCY1A3	Up
229625_PM_at	1.40319892252388	9.85147895500536e-10	1.95227696857341e-08	GBP5	Up
215223_PM_s_at	1.39978900959899	8.69269299017623e-09	1.34166628196754e-07	SOD2	Up
214261_PM_s_at	-1.39896735791868	1.2639647905868e-14	8.86638891243037e-13	ADH6	Down
220413_PM_at	-1.39883238716859	1.59447749257577e-14	1.08509746276472e-12	SLC39A2	Down
227404_PM_s_at	1.39870234794383	3.61247206276563e-11	1.03756645099329e-09	EGR1	Up
205544_PM_s_at	1.39759368211563	0.000312447069615335	0.00141636631433331	CR2	Up
222549_PM_at	1.39652573389809	2.78484094595179e-12	1.06035193011658e-10	CLDN1	Up
213929_PM_at	-1.39518539191026	2.97485143157667e-08	4.03492801385021e-07	EXPH5	Down
206310_PM_at	-1.39476974079857	2.98141899687996e-16	3.09541442911361e-14	SPINK2	Down
205154_PM_at	-1.39320305895279	6.22204246233507e-26	5.40379449724862e-23	LRRN2	Down
210001_PM_s_at	1.39302375386706	5.36234200393877e-13	2.44296871561624e-11	SOCS1	Up
209633_PM_at	-1.3926041778703	9.15811078822248e-17	1.05270174743192e-14	PPP2R3A	Down
209278_PM_s_at	1.39061803254595	4.54544622557524e-05	0.000266506740497588	TFPI2	Up
239345_PM_at	-1.38906817156736	1.59900550798592e-34	6.24925616924639e-31	SLC19A3	Down
203435_PM_s_at	1.38886569158933	2.53025632753446e-09	4.48035517673294e-08	MME	Up
208399_PM_s_at	-1.3867333041798	2.80894521883289e-08	3.83366020574811e-07	EDN3	Down
205159_PM_at	1.38588213924307	7.90756630752906e-09	1.2323055839261e-07	CSF2RB	Up
219076_PM_s_at	-1.3853883002766	2.66395051690661e-14	1.71278557617562e-12	PXMP2	Down
213369_PM_at	-1.38203640433303	8.78886008411759e-06	6.3206308553318e-05	CDHR1	Down
209719_PM_x_at	1.38169994241575	0.000220625232852516	0.0010514336395371	SERPINB3	Up
208966_PM_x_at	1.38144635412149	1.67050530717159e-26	1.60692742237484e-23	IFI16	Up
230237_PM_at	1.3796902725976	1.45818162988351e-05	9.8560108559699e-05	ADCYAP1	Up
229276_PM_at	-1.37912796426403	5.35908294603347e-11	1.47199911341477e-09	IGSF9	Down
202291_PM_s_at	1.37650304112335	1.73371246188647e-11	5.39284123661842e-10	MGP	Up
223553_PM_s_at	1.37604985760545	4.46408331675748e-08	5.8210752782742e-07	DOK3	Up
205896_PM_at	-1.37552373941077	1.41273842091841e-12	5.78144971582278e-11	SLC22A4	Down
1554519_PM_at	1.37542208344176	5.79050955819845e-10	1.21669635359765e-08	CD80	Up
209189_PM_at	1.37428715919276	6.85045775458538e-06	5.07271343946595e-05	FOS	Up
223754_PM_at	-1.37408807548116	2.66750801979668e-10	6.12474617302456e-09	C2orf88	Down
213001_PM_at	1.37331366409344	9.92681122338445e-13	4.21369647856851e-11	ANGPTL2	Up
202998_PM_s_at	1.37152443379496	4.72007132234026e-13	2.19223307217434e-11	LOXL2	Up
220303_PM_at	-1.36906901798364	1.53441174445243e-14	1.05339195229253e-12	PDZD3	Down
1552497_PM_a_at	1.36899225166489	2.20351240317764e-11	6.66842816039075e-10	SLAMF6	Up
227295_PM_at	1.36891110773797	4.0640644904087e-16	4.04300524714022e-14	IKBIP	Up
209765_PM_at	1.36767672029953	6.75155118490328e-15	4.97188590958254e-13	ADAM19	Up
206331_PM_at	1.36595480720116	4.52960561470246e-08	5.89808118059126e-07	CALCRL	Up
227399_PM_at	1.36455282403793	9.22657591582772e-12	3.10857205193666e-10	VGLL3	Up
206964_PM_at	-1.3625565212363	2.51692835684246e-34	8.60710844028969e-31	NAT8B	Down
210643_PM_at	1.36133741555112	1.23483903657894e-09	2.38405849987355e-08	TNFSF11	Up
204464_PM_s_at	1.36107522407263	2.69417855330582e-13	1.33525343789971e-11	EDNRA	Up
213844_PM_at	-1.35775394777422	1.02290536401019e-13	5.64196239836869e-12	HOXA5	Down
231779_PM_at	1.35722848782298	2.38415312790779e-13	1.20008222993077e-11	IRAK2	Up
202422_PM_s_at	1.35678518277581	4.22068044453122e-11	1.19099809449472e-09	ACSL4	Up
205654_PM_at	1.35555896049575	4.04559908559639e-06	3.18909312733621e-05	C4BPA	Up
215925_PM_s_at	1.35425035201087	4.4640932377966e-07	4.56889003939471e-06	CD72	Up
203052_PM_at	1.35189008731604	2.59959331310495e-19	6.12284505719595e-17	C2	Up
225033_PM_at	1.35085905879858	9.36315928942571e-13	4.0149315087847e-11	ST3GAL1	Up
206539_PM_s_at	-1.35066474855678	2.91648160171667e-13	1.42988611861942e-11	CYP4F12	Down
238029_PM_s_at	1.35027147700003	7.08399526069024e-17	8.37150757426925e-15	SLC16A14	Up
228898_PM_s_at	1.35026865898556	2.31711632471624e-08	3.23420968639921e-07	SMARCB1	Up
205074_PM_at	-1.35013795645763	1.03014432901892e-20	3.131352609015e-18	SLC22A5	Down
205101_PM_at	1.34929709452492	1.03697739529451e-10	2.65668791698823e-09	CIITA	Up
203761_PM_at	1.34829429313518	4.9336737907115e-14	2.94910296849909e-12	SLA	Up
219761_PM_at	1.34807784475863	5.42114003797093e-12	1.92734033253788e-10	CLEC1A	Up
214433_PM_s_at	-1.34690416052275	2.45415107633657e-13	1.23191629487849e-11	SELENBP1	Down
207777_PM_s_at	1.34687981539306	9.09822241326621e-11	2.37504408082949e-09	SP140	Up
205064_PM_at	1.34490865426316	0.000839742716630235	0.00330526744409922	SPRR1B	Up
206380_PM_s_at	1.34454409556577	3.2924299249436e-11	9.56693060771584e-10	CFP	Up
229579_PM_s_at	-1.34303450525727	2.22138392796246e-13	1.12644134956873e-11	DISP2	Down
205125_PM_at	-1.34234972002969	5.01526886184935e-16	4.85682187214314e-14	PLCD1	Down
206398_PM_s_at	1.34227110643691	2.11770446682956e-06	1.80146455072418e-05	CD19	Up
206211_PM_at	1.34034053112441	7.17194873717856e-05	0.00039621685698175	SELE	Up
212768_PM_s_at	1.33842481182718	5.22597713899627e-23	2.6975409354734e-20	OLFM4	Up
228424_PM_at	-1.33675519776217	2.84528105751756e-20	7.70690856742936e-18	NAALADL1	Down
220622_PM_at	-1.33625927997996	2.47251194006917e-09	4.39812871608036e-08	LRRC31	Down
207697_PM_x_at	1.33592058890142	1.37307478994943e-09	2.62005888801558e-08	LILRB2	Up
227654_PM_at	1.33546754392305	5.65105818543418e-10	1.19213855064442e-08	FAM65C	Up
209485_PM_s_at	-1.33364166401635	3.50190108805847e-19	7.82067420543344e-17	OSBPL1A	Down
235496_PM_at	-1.33301551184935	3.0461271061155e-09	5.28436412844354e-08	HRCT1	Down
221286_PM_s_at	1.33293395615886	2.0208944453553e-08	2.86459169890195e-07	MGC29506	Up
209723_PM_at	1.3323153952352	9.45317798653978e-11	2.4536557568004e-09	SERPINB9	Up
219890_PM_at	1.33052326524416	8.40750092107792e-07	8.01136070994047e-06	CLEC5A	Up
226743_PM_at	1.32849373415831	5.70404297518122e-14	3.34508801057921e-12	SLFN11	Up
212989_PM_at	1.32802646731431	8.46656451546429e-15	6.14387370641417e-13	SGMS1	Up
204420_PM_at	1.32564558986517	1.14396166826392e-09	2.22754054811059e-08	FOSL1	Up
1554246_PM_at	-1.32547026965816	3.23623928503961e-09	5.56651469603717e-08	C1orf210	Down
236308_PM_at	-1.32512830880581	4.73821921197899e-09	7.81113781812083e-08	VSTM2A	Down
209900_PM_s_at	-1.31821793833907	1.2922141458117e-20	3.86357907038727e-18	SLC16A1	Down
219134_PM_at	1.31494760459132	1.89686318345795e-12	7.49363675688823e-11	ELTD1	Up
210660_PM_at	1.31428034690298	6.94313207666969e-11	1.86771618276786e-09	LILRA1	Up
238465_PM_at	-1.31336346772872	2.11396716833761e-11	6.42587297864402e-10	C5orf35	Down
226603_PM_at	1.31232548091287	3.76123889307676e-14	2.31231669701904e-12	SAMD9L	Up
220930_PM_s_at	-1.31068991890016	1.32799008713898e-12	5.46323139983529e-11	MGC5590	Down
229721_PM_x_at	1.30812846517478	1.16438731805212e-07	1.37512307591673e-06	DERL3	Up
206121_PM_at	-1.30805861499022	1.91831561189393e-12	7.57291765546729e-11	AMPD1	Down
231851_PM_at	-1.30599946680353	2.09093887730898e-14	1.38338235395358e-12	RAVER2	Down
234884_PM_x_at	1.30531502973179	2.40377595673546e-11	7.21462432653762e-10	CYAT1	Up
207505_PM_at	-1.30530180414607	1.46831676944925e-33	4.34765453658062e-30	PRKG2	Down
1562527_PM_at	1.30485881352338	1.1971944223542e-09	2.32120810840219e-08	LOC283027	Up
1558323_PM_at	-1.30437495060765	5.61296239463426e-14	3.30229287550982e-12	TMEM72	Down
205987_PM_at	1.30432537947784	1.26716062232935e-09	2.4395740130454e-08	CD1C	Up
222774_PM_s_at	-1.3017090595214	1.70509509345119e-14	1.15178121034792e-12	NETO2	Down
204379_PM_s_at	-1.30122148326443	8.2952119533854e-11	2.18733745556377e-09	FGFR3	Down
229831_PM_at	-1.29890269971376	1.30778092049971e-12	5.40855881066829e-11	CNTN3	Down
203988_PM_s_at	1.29878098707607	3.45854613856119e-12	1.28818483302502e-10	FUT8	Up
226814_PM_at	1.29758595353745	3.32156554605806e-14	2.07465135676446e-12	ADAMTS9	Up
210140_PM_at	1.29727433284182	1.85139752471979e-12	7.33520749927901e-11	CST7	Up
220645_PM_at	-1.29668366920134	2.41633997449685e-06	2.02279745570066e-05	FAM55D	Down
205922_PM_at	1.29529763928644	2.25220321648604e-06	1.90374322555281e-05	VNN2	Up
208788_PM_at	1.2942202026773	1.68754611176169e-11	5.27322018875163e-10	ELOVL5	Up
213629_PM_x_at	-1.29325791410068	5.61836071111974e-10	1.18598999347576e-08	MT1F	Down
210118_PM_s_at	1.29307844975472	8.50023938499056e-07	8.08431423517745e-06	IL1A	Up
214511_PM_x_at	1.29173818438527	3.62963089383666e-08	4.81209727056634e-07	FCGR1B	Up
202366_PM_at	-1.29035380513873	1.64002060023687e-21	5.9822484761307e-19	ACADS	Down
204359_PM_at	1.29023089937452	3.51437515428017e-13	1.68318319260264e-11	FLRT2	Up
205009_PM_at	1.28866065284644	1.1486702211199e-13	6.24746432888424e-12	TFF1	Up
205414_PM_s_at	-1.28841728322781	4.71604174268351e-15	3.59384713023577e-13	RICH2	Down
226322_PM_at	1.2882759861605	6.57597427476537e-13	2.92523928816087e-11	TMTC1	Up
203477_PM_at	1.28786492877864	2.51363682867395e-13	1.2583132578307e-11	COL15A1	Up
206953_PM_s_at	1.28764181725311	6.49749140675624e-12	2.26728470867773e-10	LPHN2	Up
206869_PM_at	-1.28746191006255	4.10911161695599e-18	6.81303157944689e-16	CHAD	Down
227168_PM_at	1.28706297115486	3.9991419458912e-08	5.24731538535821e-07	MIAT	Up
218541_PM_s_at	1.28665058403446	7.20844705941087e-12	2.48947340273623e-10	C8orf4	Up
242601_PM_at	-1.28510877979202	0.000618082336718289	0.00254216154653395	HEPACAM2	Down
227610_PM_at	1.28245998207419	2.01277053472615e-12	7.90019654286522e-11	TSPAN11	Up
36711_PM_at	1.28112319320361	2.24566107782915e-14	1.46743063063067e-12	MAFF	Up
228193_PM_s_at	1.27928229223889	1.39563833679674e-13	7.35056454215571e-12	C13orf15	Up
218546_PM_at	-1.27765584684997	3.72372159562741e-16	3.73156459898816e-14	C1orf115	Down
210511_PM_s_at	1.27739027332042	3.81523528519414e-06	3.02844332844041e-05	INHBA	Up
206387_PM_at	-1.27702306574725	1.84501672851521e-09	3.39948256141249e-08	CDX2	Down
211269_PM_s_at	1.27693441707385	1.58947809732143e-07	1.82323467704281e-06	IL2RA	Up
226372_PM_at	1.27645650075654	4.07774295550743e-14	2.47904117567321e-12	CHST11	Up
242683_PM_at	-1.27533935510452	1.35581603655885e-05	9.25096326727986e-05	FLJ38028	Down
201667_PM_at	1.27482227980648	8.47366657576085e-16	7.81849353613415e-14	GJA1	Up
236430_PM_at	-1.27357941591735	8.44151147960211e-09	1.30658359436048e-07	TMED6	Down
210147_PM_at	1.27066627393722	9.83252957670722e-10	1.94993423627958e-08	ART3	Up
217222_PM_at	1.26957554114744	1.88153527584676e-08	2.6914562775936e-07	IGHG1	Up
226435_PM_at	1.26941781762897	3.34089482802806e-10	7.46415110312598e-09	PAPLN	Up
226804_PM_at	1.26789507835313	1.64478673270879e-10	4.0188796762413e-09	FAM20A	Up
205490_PM_x_at	1.26778314901553	1.0157653778169e-12	4.30500407802105e-11	GJB3	Up
202766_PM_s_at	1.26707790571602	5.99953712244681e-15	4.44803080832896e-13	FBN1	Up
213316_PM_at	1.26666204643363	9.94634910312217e-11	2.56704948668552e-09	KIAA1462	Up
204192_PM_at	1.26610623090563	1.05606802299271e-08	1.60196179312576e-07	CD37	Up
212354_PM_at	1.26506540005397	1.54086964958847e-18	2.88728366017922e-16	SULF1	Up
218656_PM_s_at	1.26490702696581	1.00946768306148e-17	1.48876076222935e-15	LHFP	Up
229937_PM_x_at	1.26301302030628	9.67823001687758e-08	1.16383374807353e-06	LILRB1	Up
205160_PM_at	-1.26295276139397	1.18052129742517e-16	1.32361112271759e-14	PEX11A	Down
227481_PM_at	-1.26261242663428	2.11098221493098e-14	1.39495642379165e-12	CNKSR3	Down
227475_PM_at	1.26156795496382	1.81197467643501e-08	2.60352401316023e-07	FOXQ1	Up
213338_PM_at	1.26110537461089	3.2459863388978e-13	1.57450480968788e-11	TMEM158	Up
218660_PM_at	1.26008876336003	6.54868261444646e-11	1.76856450764777e-09	DYSF	Up
238021_PM_s_at	1.25988435274332	6.39686022598271e-09	1.01952871326724e-07	CRNDE	Up
224414_PM_s_at	1.2595791602818	3.07922600109768e-12	1.16353488017997e-10	CARD6	Up
227962_PM_at	-1.25931316559208	6.59064541819613e-23	3.30832260602386e-20	ACOX1	Down
1565738_PM_at	-1.25904525977969	8.64610925206948e-18	1.30322828574926e-15	SCTR	Down
203767_PM_s_at	1.25840110325652	8.87018907828012e-12	2.9940308168914e-10	STS	Up
200986_PM_at	1.25757196273166	1.25506533855451e-13	6.71269794711731e-12	SERPING1	Up
223538_PM_at	-1.25743431057911	9.27316832913718e-20	2.34898798670713e-17	SERF1A	Down
228754_PM_at	1.25691977163866	7.0564140627735e-13	3.1186728226547e-11	SLC6A6	Up
224456_PM_s_at	-1.25566789689768	1.03651256073436e-09	2.03929466956421e-08	MGC12982	Down
205207_PM_at	1.25397762020412	7.56957781208989e-05	0.000415791035025096	IL6	Up
211357_PM_s_at	1.25384853364945	9.89414223682837e-05	0.000526510399229784	ALDOB	Up
208982_PM_at	1.25375107024797	8.29533091514288e-13	3.58267563960939e-11	PECAM1	Up
203868_PM_s_at	1.2524858463199	2.68014041580256e-20	7.36903933922799e-18	VCAM1	Up
39318_PM_at	1.25208271219437	0.00134346236907114	0.00493206813766288	TCL1A	Up
207857_PM_at	1.25193622218367	1.01363850381304e-06	9.44664124274066e-06	LILRA2	Up
218736_PM_s_at	1.25170645955609	2.85901157387584e-13	1.40548803472252e-11	PALMD	Up
202957_PM_at	1.25046581856381	8.29617113293447e-13	3.58267563960939e-11	HCLS1	Up
202207_PM_at	1.25038423588824	9.83348780368204e-15	7.05162890142153e-13	ARL4C	Up
228058_PM_at	1.25028518879926	2.03515370120382e-16	2.17912788182714e-14	ZG16B	Up
213258_PM_at	1.2486225070113	3.05195950553914e-14	1.92604341805737e-12	TFPI	Up
207811_PM_at	-1.24760324495716	1.11667079641074e-10	2.83520383413521e-09	KRT12	Down
213169_PM_at	-1.24745473901561	8.84682655760063e-19	1.76662085802598e-16	SEMA5A	Down
223316_PM_at	1.2473625984233	1.6982091943812e-10	4.13334146221385e-09	CCDC3	Up
210037_PM_s_at	1.2434767930629	1.96845657713654e-07	2.19804289016379e-06	NOS2	Up
230360_PM_at	1.24336157660392	0.000281003244018776	0.00129463560933709	GLDN	Up
205270_PM_s_at	1.24059809176858	1.46999431388609e-10	3.62339849968711e-09	LCP2	Up
226907_PM_at	-1.24036345953682	1.45852737129459e-10	3.60285892191347e-09	PPP1R14C	Down
204130_PM_at	-1.24023975963994	2.53399450975235e-07	2.75094265081547e-06	HSD11B2	Down
228776_PM_at	1.24003592125172	3.31001276249765e-11	9.60723145031296e-10	GJC1	Up
206545_PM_at	1.23975369334336	5.81812197946055e-08	7.39634163815483e-07	CD28	Up
206390_PM_x_at	1.23887014798431	9.03908669709261e-09	1.39003268305627e-07	PF4	Up
229942_PM_at	1.23864251886547	1.28568941058495e-12	5.32928000758756e-11	BNC2	Up
217764_PM_s_at	1.2372027319995	1.47928474426133e-15	1.2726268047525e-13	RAB31	Up
203238_PM_s_at	1.23538216189127	1.22516741995188e-10	3.08490728866393e-09	NOTCH3	Up
211742_PM_s_at	1.23497482218753	1.43513043442794e-09	2.72177336983448e-08	EVI2B	Up
204622_PM_x_at	1.23469232298262	8.19181758407151e-06	5.94686611533067e-05	NR4A2	Up
231769_PM_at	1.23454507931689	4.25021424467176e-15	3.27535876615796e-13	FBXO6	Up
241899_PM_at	-1.23371814506414	9.64353622822031e-17	1.09926267651474e-14	LOC553103	Down
214467_PM_at	1.23298582511734	1.85083924663105e-10	4.47299776410857e-09	GPR65	Up
229228_PM_at	1.23186826143734	2.47168549871763e-08	3.42809308142801e-07	CREB5	Up
207571_PM_x_at	1.2315427253496	1.02593003530056e-11	3.41862130825032e-10	C1orf38	Up
232504_PM_at	1.22944473790731	9.17777715020936e-09	1.40740492369312e-07	LOC285628	Up
210105_PM_s_at	1.22927229257621	3.02714828282293e-16	3.11921691703685e-14	FYN	Up
229313_PM_at	-1.22775585311437	7.93380380969332e-10	1.61374749236941e-08	ANO5	Down
202112_PM_at	1.22617435910409	2.82839759848123e-08	3.85732239782902e-07	VWF	Up
219693_PM_at	1.22468808295025	1.04743911880757e-13	5.76222478629068e-12	AGPAT4	Up
206932_PM_at	1.22431408862675	8.77567100903319e-15	6.34294371544585e-13	CH25H	Up
215035_PM_at	1.22404164136815	5.25635853204119e-08	6.75914587733569e-07	IGLV6-57	Up
221558_PM_s_at	1.22404046366168	8.67985888913644e-12	2.93885197474691e-10	LEF1	Up
213644_PM_at	1.22397861720685	2.70701728192818e-15	2.21728219432186e-13	CCDC46	Up
239656_PM_at	-1.22388849664132	1.22685540917302e-12	5.11539175845833e-11	LOC723809	Down
202391_PM_at	1.22262081417873	3.929817274385e-10	8.67015936161191e-09	BASP1	Up
218627_PM_at	1.22203616941818	7.20985020140685e-14	4.10923910177058e-12	DRAM1	Up
206407_PM_s_at	-1.2201833412843	8.31850604931821e-08	1.01482064322953e-06	CCL13	Down
205044_PM_at	1.21985371213655	7.86954141743361e-12	2.69450537330964e-10	GABRP	Up
239297_PM_at	-1.21630165355962	4.56083110612953e-10	9.85179131353642e-09	C8orf79	Down
204205_PM_at	1.21405776616455	9.67185702557571e-12	3.24460856624387e-10	APOBEC3G	Up
218807_PM_at	-1.21349052172782	4.81036099231656e-12	1.731571721675e-10	VAV3	Down
213170_PM_at	1.21318194721523	2.7177555581206e-09	4.76151121878221e-08	GPX7	Up
202878_PM_s_at	1.21242934604524	2.85497182674786e-13	1.40476424011249e-11	CD93	Up
208747_PM_s_at	1.21088018643806	1.362705493263e-15	1.18726801057142e-13	C1S	Up
215300_PM_s_at	-1.210468754879	9.48309886503825e-06	6.74204462578701e-05	FMO5	Down
202768_PM_at	1.20823438551094	0.000361738733032285	0.00160397372125409	FOSB	Up
202803_PM_s_at	1.20735203183277	3.2822311756611e-11	9.54236337812418e-10	ITGB2	Up
210439_PM_at	1.20676799616427	3.45767147449903e-10	7.69363540980945e-09	ICOS	Up
235291_PM_s_at	1.20603939220901	3.28600047115768e-10	7.35351802778702e-09	FLJ32255	Up
205901_PM_at	1.20590853837183	7.43174693721579e-08	9.19141124931651e-07	PNOC	Up
206070_PM_s_at	1.20444626473338	6.50300005241573e-09	1.03253525208336e-07	EPHA3	Up
228869_PM_at	1.20435355914072	1.59452594788589e-09	2.99192343067821e-08	SNX20	Up
215937_PM_at	-1.2041747836374	6.23229785802144e-10	1.30152739428108e-08	PTGDR	Down
220005_PM_at	1.20310270935129	1.44407934323804e-08	2.11773790579656e-07	P2RY13	Up
226789_PM_at	1.20285384537543	1.7842940291971e-16	1.93322074866375e-14	EMB	Up
200629_PM_at	1.20221864260174	9.80782629115036e-12	3.28619237918121e-10	WARS	Up
204307_PM_at	-1.20208834509113	2.35171393973133e-17	3.16716994782785e-15	TECPR2	Down
205288_PM_at	-1.20156419873555	8.27545679872059e-16	7.64850707334455e-14	CDC14A	Down
206337_PM_at	1.20129605318955	4.11251203350582e-08	5.38702647625739e-07	CCR7	Up
204923_PM_at	1.19880383116006	1.44891318150953e-09	2.74600916959799e-08	SASH3	Up
201170_PM_s_at	1.19879993109164	8.3942776100629e-17	9.75144160158368e-15	BHLHE40	Up
227525_PM_at	1.19833116537042	7.20362734558308e-10	1.47897362181455e-08	GLCCI1	Up
235591_PM_at	-1.1979938322202	4.61669592115791e-08	5.99578726148006e-07	SSTR1	Down
228155_PM_at	-1.19793677899211	7.30754896435735e-23	3.53560162424217e-20	C10orf58	Down
241926_PM_s_at	1.19764742364665	1.08527047316905e-13	5.93805739394447e-12	ERG	Up
225285_PM_at	1.19737914823488	6.65112836033228e-08	8.33332924743715e-07	BCAT1	Up
244370_PM_at	-1.1969701202764	2.97059662729403e-19	6.80067759256874e-17	KIAA2022	Down
213713_PM_s_at	-1.1965500710768	5.1552238186098e-13	2.3593658223348e-11	GLB1L2	Down
227678_PM_at	-1.19584249838571	3.3750499535538e-17	4.32472735851747e-15	XRCC6BP1	Down
223502_PM_s_at	1.1939025867137	6.40378091392631e-13	2.86026834861615e-11	TNFSF13B	Up
38521_PM_at	1.19351210449976	7.19475996817992e-05	0.000397396821783731	CD22	Up
205311_PM_at	-1.19257082502096	1.04120042946842e-10	2.66585313515978e-09	DDC	Down
207030_PM_s_at	1.19253668309866	2.73289169561894e-12	1.04202208450028e-10	CSRP2	Up
207504_PM_at	-1.19216733069265	1.21495120073937e-05	8.39344128137055e-05	CA7	Down
205757_PM_at	-1.19134784336119	3.24740770834441e-09	5.58221529255621e-08	ENTPD5	Down
1557359_PM_at	-1.19090814516052	1.33709657880917e-09	2.55980543420377e-08	LOC285758	Down
236681_PM_at	1.19090762136063	0.000683581355869549	0.0027717618116498	HOXD13	Up
229534_PM_at	-1.18932023231272	3.14651690102481e-13	1.52761022395362e-11	ACOT4	Down
232428_PM_at	-1.18875874196471	8.34918668977404e-07	7.96557540943307e-06	MOGAT2	Down
220066_PM_at	1.18859146307379	3.68752339533645e-11	1.05634996113002e-09	NOD2	Up
216412_PM_x_at	1.18843639228612	5.65523781560738e-13	2.56359848451498e-11	LOC100290557	Up
219155_PM_at	1.18838480474359	6.30176745001948e-16	5.99654271352724e-14	PITPNC1	Up
202590_PM_s_at	-1.18752141050105	9.76495176357531e-27	9.89424695822265e-24	PDK2	Down
231823_PM_s_at	1.18593790971559	1.6962546986996e-11	5.29136692356607e-10	SH3PXD2B	Up
220027_PM_s_at	1.18516194668517	1.16274229442732e-11	3.79817579937855e-10	RASIP1	Up
208782_PM_at	1.18516063790827	9.52534020912291e-18	1.42398631022448e-15	FSTL1	Up
202242_PM_at	-1.18437793679707	8.44103074606883e-12	2.86508062823298e-10	TSPAN7	Down
209198_PM_s_at	1.18267760791627	5.16616301018338e-12	1.8438787286509e-10	SYT11	Up
223767_PM_at	1.18253316515839	4.00886843621712e-06	3.16515492767128e-05	GPR84	Up
200884_PM_at	-1.18200901470687	1.085120603263e-05	7.59820499200602e-05	CKB	Down
220330_PM_s_at	1.18057323127186	6.80962986964492e-10	1.40865367983978e-08	SAMSN1	Up
202388_PM_at	1.18024316843515	1.32515527285856e-15	1.16381815015178e-13	RGS2	Up
210845_PM_s_at	1.17880936503117	8.03648758818507e-10	1.63281254507072e-08	PLAUR	Up
213435_PM_at	-1.17880120493249	1.36381942698729e-06	1.22793121519845e-05	SATB2	Down
209590_PM_at	1.17753301216257	6.85608463849691e-14	3.93218732699537e-12	BMP7	Up
214777_PM_at	1.175961857538	2.71439861309234e-09	4.75715311067737e-08	IGKV4-1	Up
202211_PM_at	1.17545370394464	2.17692383081852e-19	5.27037112403695e-17	ARFGAP3	Up
203140_PM_at	1.17293239222829	2.30492881494668e-08	3.22130728249828e-07	BCL6	Up
226960_PM_at	1.17280872991779	8.03540257547463e-07	7.69842500292583e-06	CXCL17	Up
237654_PM_at	-1.17165344830909	1.62250487488115e-11	5.09325038606552e-10	C14orf50	Down
228176_PM_at	1.17156545643353	8.61032758577919e-07	8.17338781845781e-06	S1PR3	Up
226649_PM_at	-1.17023931896377	1.20312830543441e-10	3.0350007022519e-09	PANK1	Down
210784_PM_x_at	1.16956547040796	3.86916189496331e-08	5.09632145120168e-07	LILRB3	Up
226930_PM_at	1.16949138019102	2.10491461101559e-07	2.3351663207972e-06	FNDC1	Up
204409_PM_s_at	-1.16903302637792	0.0715761310012171	0.134519310353126	EIF1AY	Not sig
221729_PM_at	1.16887198658455	2.61598881573956e-14	1.68591081334735e-12	COL5A2	Up
208335_PM_s_at	1.16766041431751	4.1979820277473e-10	9.19138001793492e-09	DARC	Up
209606_PM_at	1.16697770959224	6.81563142647874e-10	1.40882989610799e-08	CYTIP	Up
223062_PM_s_at	1.1661067180829	1.99749712332356e-09	3.6467485853403e-08	PSAT1	Up
210538_PM_s_at	1.16519385197714	8.70649169105514e-13	3.75098970768568e-11	BIRC3	Up
214453_PM_s_at	1.16400376586579	3.93629830750738e-11	1.11999252155625e-09	IFI44	Up
227184_PM_at	1.16332184153969	2.02421779120483e-10	4.83695166194935e-09	PTAFR	Up
220918_PM_at	1.16148213008741	1.98718748515631e-08	2.82193000909233e-07	C21orf96	Up
228665_PM_at	1.16115391476566	4.75397736734976e-13	2.20248832899697e-11	CYYR1	Up
205271_PM_s_at	-1.16073843616581	4.70280171613296e-23	2.450607579983e-20	CDK20	Down
227717_PM_at	-1.15825191160455	7.32697436273683e-19	1.50712557239528e-16	ARHGEF37	Down
213603_PM_s_at	1.15806030204027	1.41237393730762e-13	7.40920805175325e-12	RAC2	Up
203633_PM_at	-1.1577994817417	1.42939706362026e-23	8.23257477220871e-21	CPT1A	Down
201939_PM_at	1.15767906896618	9.29560246109311e-14	5.17931658511924e-12	PLK2	Up
227782_PM_at	-1.15737949012635	1.14031962323852e-08	1.72117484649643e-07	ZBTB7C	Down
222245_PM_s_at	1.15720557169842	2.4883070080944e-05	0.00015750545806095	FER1L4	Up
204663_PM_at	-1.15538060229758	3.58894448944132e-24	2.28152250915122e-21	ME3	Down
228961_PM_at	-1.15464275329845	4.68345225993605e-15	3.57898170953074e-13	MIER3	Down
225241_PM_at	1.15337052866683	6.64344982027378e-08	8.32561513779844e-07	CCDC80	Up
235175_PM_at	1.15050711683581	7.93329021684778e-09	1.23525889076502e-07	GBP4	Up
225259_PM_at	-1.14896433703415	1.72034452796459e-28	2.29582075238006e-25	RAB6B	Down
205111_PM_s_at	-1.1489414568094	1.70350686172288e-11	5.30189863135195e-10	PLCE1	Down
228360_PM_at	1.14891740538352	1.22169383874613e-10	3.07757727380269e-09	LYPD6B	Up
227307_PM_at	1.14829682539682	4.49128065077229e-18	7.24897996480843e-16	TSPAN18	Up
240070_PM_at	1.14811988415686	4.17732070345429e-10	9.15713550839348e-09	TIGIT	Up
203335_PM_at	-1.14804563010187	6.53342952695596e-20	1.70226950746379e-17	PHYH	Down
201649_PM_at	1.14768065578589	2.61127338001954e-20	7.21595065594792e-18	UBE2L6	Up
202465_PM_at	1.14631207028652	5.8724122787481e-11	1.60173996925076e-09	PCOLCE	Up
209301_PM_at	-1.1455973711221	5.17077906777324e-07	5.1990737111326e-06	CA2	Down
208037_PM_s_at	1.14548810318906	9.5980497725975e-08	1.15587258716851e-06	MADCAM1	Up
203066_PM_at	1.1453561369397	2.17842306010294e-09	3.92855694573278e-08	CHST15	Up
229390_PM_at	1.1444068048207	5.98750966698596e-08	7.59049676815657e-07	FAM26F	Up
204852_PM_s_at	1.14390865619067	5.92073695530261e-08	7.51631374731745e-07	PTPN7	Up
210473_PM_s_at	-1.14356218834629	6.23303896508711e-11	1.69083156655796e-09	GPR125	Down
209374_PM_s_at	1.14211545474696	1.55038885191688e-09	2.91911651867282e-08	IGHM	Up
205470_PM_s_at	1.14169196277985	1.90277943803431e-08	2.71616428259972e-07	KLK11	Up
212865_PM_s_at	1.14150516427174	1.76501311119373e-12	7.0439600568173e-11	COL14A1	Up
223748_PM_at	1.14116996125712	3.87418080390336e-09	6.52703332947013e-08	SLC4A11	Up
211796_PM_s_at	1.14067329656615	4.45796056069717e-12	1.61320973596922e-10	TRBC1	Up
228262_PM_at	-1.13995875304787	1.12239001453787e-19	2.81704447914861e-17	MAP7D2	Down
221969_PM_at	1.13949649193821	7.7979389204924e-05	0.000426493630582508	PAX5	Up
236098_PM_at	-1.13913392628251	2.81007083894298e-14	1.78782588317169e-12	LOC100130933	Down
236548_PM_at	-1.13868211346267	7.8147638770107e-08	9.61080704721601e-07	GIPC2	Down
220421_PM_at	-1.13808111886933	0.00501242532141542	0.0150128558934336	BTNL8	Down
219569_PM_s_at	1.13762481471844	2.30923122970632e-09	4.14345660979685e-08	TMEM22	Up
207455_PM_at	-1.13735505874076	1.48345624246254e-09	2.80273854648956e-08	P2RY1	Down
221728_PM_x_at	1.13722232148881	0.15268763430611	0.247342849590728	XIST	Not sig
225303_PM_at	1.1356486673702	2.12313312178688e-13	1.07962108511681e-11	KIRREL	Up
240838_PM_s_at	-1.13556189199217	3.54932438836515e-09	6.03859713648629e-08	LOC145837	Down
242765_PM_at	-1.13555450217326	1.76394810450526e-22	7.8467008567484e-20	MOBP	Down
202007_PM_at	1.13542307658947	1.49886017807954e-14	1.03157402067449e-12	NID1	Up
217148_PM_x_at	1.13514797443162	4.41608079195315e-17	5.5102991619984e-15	LOC100293440	Up
1553715_PM_s_at	-1.13489197193551	9.24248128638857e-17	1.05795473553295e-14	FAM195A	Down
206741_PM_at	-1.1348483119862	1.35570012309134e-19	3.37168782886104e-17	C3orf32	Down
229686_PM_at	1.1341012408323	2.96615930895564e-08	4.02513409200168e-07	P2RY8	Up
202403_PM_s_at	1.13365906915893	1.67279252880575e-15	1.41902082501716e-13	COL1A2	Up
1562364_PM_at	1.13363782442343	2.90907546042316e-08	3.95453574700753e-07	GVIN1	Up
243606_PM_at	1.1329234490801	1.79961246310634e-07	2.03441727105089e-06	FAM55C	Up
219313_PM_at	-1.13274798864699	6.11770954060097e-21	1.98065371310049e-18	GRAMD1C	Down
226638_PM_at	1.13263848411253	1.5612366060743e-14	1.06778826126694e-12	ARHGAP23	Up
204642_PM_at	1.13220225084569	6.01582087431269e-10	1.25920290412402e-08	S1PR1	Up
231698_PM_at	-1.13214261451798	1.39466862526618e-10	3.46388079125915e-09	FLJ36848	Down
232080_PM_at	1.1320206233556	2.14434550126709e-10	5.09014594801861e-09	HECW2	Up
229657_PM_at	-1.13196112653116	2.0235178257179e-07	2.25538353705755e-06	THRB	Down
223194_PM_s_at	-1.13169890324881	3.4279027153376e-12	1.27938401821075e-10	SLC22A23	Down
206707_PM_x_at	1.13146962538911	1.51047498199071e-07	1.74100776573882e-06	FAM65B	Up
229889_PM_at	-1.13128474836403	1.52930614631438e-09	2.88339027552004e-08	C17orf76	Down
213069_PM_at	1.13082834904251	8.48968257815349e-14	4.76912712796374e-12	HEG1	Up
223395_PM_at	1.13064354622642	9.63930911805901e-09	1.47240312226298e-07	ABI3BP	Up
212067_PM_s_at	1.13024459864496	3.9644846252189e-11	1.12625532849871e-09	C1R	Up
205779_PM_at	1.12993307263808	4.52534270832268e-16	4.42150225510492e-14	RAMP2	Up
214457_PM_at	-1.12973050640414	1.09225778547424e-18	2.11176271138598e-16	HOXA2	Down
232568_PM_at	1.12858502038338	2.08319220330823e-09	3.77173598292554e-08	MGC24103	Up
238439_PM_at	1.12828556080802	3.51867942346988e-11	1.01275404868572e-09	ANKRD22	Up
219049_PM_at	1.12809441866404	1.22936319236845e-08	1.83132608413939e-07	CSGALNACT1	Up
209795_PM_at	1.12615129600717	4.36516871607444e-09	7.25737484959019e-08	CD69	Up
205590_PM_at	1.12585974450902	8.23571474291868e-11	2.17374400462516e-09	RASGRP1	Up
208885_PM_at	1.12522665500525	1.09336881076668e-09	2.13885142942793e-08	LCP1	Up
229526_PM_at	-1.12253061482638	6.51114536455729e-14	3.76195690202484e-12	AQP11	Down
243856_PM_at	-1.1218794489259	2.48507066778378e-19	5.91176702555606e-17	LANCL3	Down
219559_PM_at	1.12151221195825	3.12451298534067e-16	3.20746206365693e-14	SLC17A9	Up
205304_PM_s_at	1.1213149398618	5.89452710539868e-11	1.60617057057713e-09	KCNJ8	Up
212338_PM_at	-1.12034480994786	3.27933924305744e-14	2.05296392086828e-12	MYO1D	Down
202464_PM_s_at	1.12030240384152	2.26035340887822e-15	1.87956286879592e-13	PFKFB3	Up
205286_PM_at	1.11992065130444	2.26926608411702e-08	3.17877352259249e-07	TFAP2C	Up
1556078_PM_at	-1.11910780808782	3.07087380934751e-08	4.14993547690273e-07	LOC100289632	Down
202743_PM_at	1.11903487991635	4.21193874453362e-18	6.8998870780586e-16	PIK3R3	Up
220149_PM_at	-1.11893165086112	1.24368823061723e-17	1.79899070960789e-15	C2orf54	Down
206618_PM_at	1.11762719012923	3.07901137520269e-12	1.16353488017997e-10	IL18R1	Up
209487_PM_at	1.11592330644461	2.86241638124266e-14	1.81690385498483e-12	RBPMS	Up
206247_PM_at	1.1157599613535	2.19850497225689e-10	5.19167887600499e-09	MICB	Up
236262_PM_at	1.11553002790066	1.33152980123918e-11	4.27801838372295e-10	MMRN2	Up
205364_PM_at	-1.11515705876967	1.2264093624057e-18	2.34625833091007e-16	ACOX2	Down
212646_PM_at	1.11502261302416	3.96782668195174e-11	1.12661980748827e-09	RFTN1	Up
219188_PM_s_at	-1.11501673268377	4.29423786980871e-16	4.24114124632823e-14	MACROD1	Down
230170_PM_at	1.11213751481771	0.000146655359787436	0.000741242899857897	OSM	Up
229764_PM_at	1.11201221195825	3.49539214484021e-08	4.64989985910363e-07	TPRG1	Up
215777_PM_at	1.11117342185407	0.000263408940762521	0.00122336136098984	IGLV4-60	Up
208677_PM_s_at	-1.11109085398175	8.37428397565273e-15	6.08497938549587e-13	BSG	Down
209459_PM_s_at	-1.11039192712098	2.21850125506057e-14	1.45895788666634e-12	ABAT	Down
209083_PM_at	1.10988209948824	9.02523829487838e-09	1.38829326203056e-07	CORO1A	Up
229523_PM_at	1.1093155549773	1.35381866972217e-09	2.58819666365648e-08	TMEM200C	Up
238440_PM_at	-1.10860399331155	2.79135830938944e-15	2.2829472331576e-13	CLYBL	Down
219259_PM_at	1.10843003681537	3.33961730709062e-11	9.67834538969614e-10	SEMA4A	Up
226705_PM_at	1.10822058287796	9.61218382204983e-15	6.9125067163576e-13	FGFR1	Up
222446_PM_s_at	1.1078917801486	4.52280228719745e-20	1.20714696167809e-17	BACE2	Up
228055_PM_at	1.10751343351548	5.97410367964054e-07	5.9066332278918e-06	NAPSB	Up
229310_PM_at	1.10646117062287	2.29357826071924e-11	6.89901784141029e-10	KLHL29	Up
223646_PM_s_at	-1.10497147218126	0.0493683801148494	0.0997160238133089	CYorf15B	Not sig
204971_PM_at	1.10353324370428	6.96742390024156e-07	6.77127173537686e-06	CSTA	Up
231154_PM_x_at	-1.10317155434123	2.55441482114659e-12	9.8011786072255e-11	TINAG	Down
205504_PM_at	1.10314406231628	4.56478681433403e-08	5.93541612514939e-07	BTK	Up
1569040_PM_s_at	1.1027912517709	1.00298418940008e-05	7.08472500942751e-05	FLJ40330	Up
204698_PM_at	1.10161896642283	1.47171730091064e-14	1.01416891837941e-12	ISG20	Up
221087_PM_s_at	1.1009783389231	3.06040480348609e-13	1.48976911764005e-11	APOL3	Up
223322_PM_at	1.10092112643479	7.97558418017137e-14	4.51276203121072e-12	RASSF5	Up
230748_PM_at	1.10030959392257	5.97623178661736e-09	9.59476297549204e-08	SLC16A6	Up
230964_PM_at	-1.10024526170719	1.64120122619061e-27	1.91060266151105e-24	FREM2	Down
219888_PM_at	1.09874732775321	6.67130119168646e-07	6.50892019798724e-06	SPAG4	Up
202625_PM_at	1.09835219928489	4.89347913991808e-17	6.0032894874578e-15	LYN	Up
209946_PM_at	1.09706776414067	5.00976494234224e-15	3.78081777683111e-13	VEGFC	Up
211798_PM_x_at	1.09535849982171	9.55502793945332e-14	5.30764826098669e-12	IGLJ3	Up
204059_PM_s_at	1.09505035923902	2.46930245185038e-08	3.42565627923412e-07	ME1	Up
228568_PM_at	-1.09424116093715	4.97781431938805e-10	1.06515882082643e-08	GCOM1	Down
238063_PM_at	1.09280642630661	4.43492721944192e-11	1.24312009637175e-09	TMEM154	Up
206097_PM_at	-1.09263981601951	6.35935644907831e-12	2.22760683810064e-10	SLC22A18AS	Down
210982_PM_s_at	1.09253177108933	1.67125502193822e-14	1.13311918866604e-12	HLA-DRA	Up
217739_PM_s_at	1.09167361291814	1.40631585597043e-09	2.67454195548913e-08	NAMPT	Up
225570_PM_at	1.09149717764863	1.21975958087033e-14	8.58933661098069e-13	SLC41A1	Up
205349_PM_at	1.09138876745598	1.24113628491925e-12	5.16416515812598e-11	GNA15	Up
204719_PM_at	-1.08996828601305	1.28747516984145e-06	1.16610170365627e-05	ABCA8	Down
206201_PM_s_at	1.08991472374013	4.49074538560036e-09	7.44128206460097e-08	MEOX2	Up
214651_PM_s_at	-1.08931085451182	7.24952893277879e-18	1.12347797095455e-15	HOXA9	Down
202834_PM_at	1.0890512439645	1.53146771862747e-06	1.35831182079271e-05	AGT	Up
220177_PM_s_at	1.08794050630776	1.05487805587952e-09	2.07170326013812e-08	TMPRSS3	Up
222750_PM_s_at	1.0877670606008	8.91023154740164e-11	2.33264745988555e-09	SRD5A3	Up
224927_PM_at	1.08752186972947	6.33346669117436e-13	2.8358071195385e-11	KIAA1949	Up
204733_PM_at	1.08740901808001	8.22376901271706e-05	0.000447057646826442	KLK6	Up
211138_PM_s_at	1.08613344320121	5.72027544364131e-08	7.279293998113e-07	KMO	Up
209368_PM_at	-1.0851347746263	2.08755206669067e-07	2.31731408660946e-06	EPHX2	Down
204468_PM_s_at	1.08424322529659	2.45174022702423e-11	7.33444322152165e-10	TIE1	Up
204686_PM_at	1.08337117799559	1.04490067326668e-18	2.04916632035077e-16	IRS1	Up
212336_PM_at	-1.0832023055387	1.29576754223861e-16	1.44394951270032e-14	EPB41L1	Down
206574_PM_s_at	1.0824122902632	1.43613331634991e-07	1.66162052028093e-06	PTP4A3	Up
226433_PM_at	-1.0813732912655	1.19884174480342e-08	1.79122408702674e-07	RNF157	Down
228004_PM_at	1.08100800372972	6.08189895094695e-07	5.99695622816836e-06	C20orf56	Up
235521_PM_at	-1.07953807307177	3.62731860905513e-12	1.34829305498948e-10	HOXA3	Down
220358_PM_at	1.07953470885015	8.55411817018323e-10	1.72263001723068e-08	BATF3	Up
200757_PM_s_at	1.07918896044756	3.97806914124309e-26	3.62766755105193e-23	CALU	Up
206561_PM_s_at	-1.07853486208691	5.4970409967407e-09	8.90117188921774e-08	AKR1B10	Down
232593_PM_at	-1.07821221268106	8.99671648226636e-14	5.02301369721637e-12	NEURL3	Down
222557_PM_at	1.07788378268328	3.55512060534629e-15	2.82435886457508e-13	STMN3	Up
219181_PM_at	1.07774238418096	7.34135084518523e-10	1.5055547657208e-08	LIPG	Up
228964_PM_at	1.07738532517034	1.64203141383497e-11	5.14569008064036e-10	PRDM1	Up
217147_PM_s_at	1.07704050221181	9.10037614248295e-07	8.58051147054894e-06	TRAT1	Up
203759_PM_at	1.07654850064089	6.84073772143106e-10	1.41348551521186e-08	ST3GAL4	Up
228737_PM_at	1.07635589286919	3.2089688307288e-11	9.34944260372233e-10	TOX2	Up
205297_PM_s_at	1.07634722125847	1.61594227012231e-06	1.42285615239366e-05	CD79B	Up
211339_PM_s_at	1.0752515860969	4.14028080203141e-10	9.07957771876347e-09	ITK	Up
212992_PM_at	1.07485250310811	5.18071732756608e-09	8.42887150097467e-08	AHNAK2	Up
213050_PM_at	-1.074547394975	1.36159188369133e-11	4.3669108977826e-10	COBL	Down
229491_PM_at	1.07425920071125	1.40092462568141e-10	3.47783987723042e-09	NHEDC2	Up
226875_PM_at	1.0731690032864	1.82673689044013e-12	7.24799919945117e-11	DOCK11	Up
41660_PM_at	1.07196253602027	4.64649602506259e-17	5.73889458264784e-15	CELSR1	Up
206797_PM_at	-1.07196040636655	6.08578052058172e-08	7.69904002736714e-07	NAT2	Down
217036_PM_at	1.07174405002842	1.88452968270066e-13	9.66373398209623e-12	LOC100293679	Up
219410_PM_at	1.07165602586713	1.25325297773162e-11	4.06471468148106e-10	TMEM45A	Up
203528_PM_at	1.07129824837848	2.11685479584873e-12	8.25543194261322e-11	SEMA4D	Up
214469_PM_at	-1.07020589648326	1.21380063837763e-12	5.06970243731543e-11	HIST1H2AE	Down
231052_PM_at	-1.0700313904068	1.68175456119334e-10	4.09693681280915e-09	GLOD5	Down
231734_PM_at	-1.06897946362313	7.99584909930201e-10	1.6251592996594e-08	RBP2	Down
237411_PM_at	1.06878007126955	2.90886527738913e-11	8.56612290916826e-10	ADAMTS6	Up
207259_PM_at	-1.06798674983858	4.85186374956525e-07	4.91519579813854e-06	C17orf73	Down
205388_PM_at	-1.0676928108827	1.15076884438005e-18	2.21705342676952e-16	TNNC2	Down
225344_PM_at	1.06729279064388	1.16211945638664e-13	6.30182022360706e-12	NCOA7	Up
219836_PM_at	1.06691548630988	5.40057735973516e-07	5.40898023499742e-06	ZBED2	Up
202510_PM_s_at	1.06597444511907	5.26316434545707e-10	1.12095771569359e-08	TNFAIP2	Up
210321_PM_at	1.06458884768844	2.80538240177245e-10	6.39568742137416e-09	GZMH	Up
207095_PM_at	-1.06329423290061	2.14676693065204e-22	9.29523622089317e-20	SLC10A2	Down
219418_PM_at	-1.06326596577712	3.06650414399616e-12	1.16033038892635e-10	NHEJ1	Down
209369_PM_at	1.06299649892542	3.20903832765979e-11	9.34944260372233e-10	ANXA3	Up
227194_PM_at	-1.06292294889216	0.00897884924510202	0.0244940786979986	FAM3B	Down
235245_PM_at	1.06289465213326	4.12643597523641e-10	9.05647590794464e-09	TMEM92	Up
226219_PM_at	1.0618393914862	1.27724185205693e-08	1.89542413711133e-07	ARHGAP30	Up
203126_PM_at	-1.06174969111709	4.66778437190956e-14	2.81585250175338e-12	IMPA2	Down
206878_PM_at	-1.06156385274814	1.85189435753459e-15	1.55647311478503e-13	DAO	Down
209191_PM_at	1.06038461705265	3.37293829240294e-13	1.62456266433826e-11	TUBB6	Up
205145_PM_s_at	-1.06009062846349	3.76024888649185e-17	4.75154775575985e-15	MYL5	Down
206950_PM_at	-1.05921876813061	2.1120264417453e-10	5.02214370969552e-09	SCN9A	Down
229238_PM_at	-1.05915090400054	2.3694067498021e-08	3.30130100115665e-07	C17orf97	Down
230836_PM_at	1.05880386730081	7.21764667831343e-10	1.48129609153758e-08	ST8SIA4	Up
204797_PM_s_at	1.05875349601488	1.41015626429907e-11	4.51208771936395e-10	EML1	Up
228377_PM_at	1.05837368833184	8.10389851365869e-06	5.8885100554427e-05	KLHL14	Up
201162_PM_at	1.0573191938686	3.0258791985185e-14	1.91178961139653e-12	IGFBP7	Up
206206_PM_at	1.05603524927478	1.97668052678242e-07	2.20677565849623e-06	CD180	Up
217478_PM_s_at	1.05465651521285	1.05992190230959e-16	1.19821543150556e-14	HLA-DMA	Up
213592_PM_at	1.05394364115612	1.01837864561898e-09	2.01012220761337e-08	APLNR	Up
200782_PM_at	1.05370451879801	8.79366586592727e-20	2.25889872232024e-17	ANXA5	Up
230391_PM_at	1.05366570459999	6.17734633252629e-11	1.67738711952445e-09	CD84	Up
238805_PM_at	-1.0531536306994	3.4322897133088e-11	9.92064086971427e-10	C11orf52	Down
218501_PM_at	1.0521887826351	1.34748097137184e-25	1.07312992032569e-22	ARHGEF3	Up
213262_PM_at	1.05038633012403	2.86552147225778e-10	6.50838552738001e-09	SACS	Up
200982_PM_s_at	1.04985476648259	6.5031444825246e-14	3.76130602918957e-12	ANXA6	Up
207200_PM_at	-1.04973322707954	1.64132056320768e-13	8.49620195041702e-12	OTC	Down
221610_PM_s_at	-1.04955523414385	1.6035735596797e-09	3.00477833280393e-08	STAP2	Down
200795_PM_at	1.04919440468962	9.70158776115457e-14	5.36726364359527e-12	SPARCL1	Up
220812_PM_s_at	-1.04895250503562	6.36412484608444e-09	1.01519851589945e-07	HHLA2	Down
204714_PM_s_at	1.04843542371411	4.95182634301467e-08	6.40215449806351e-07	F5	Up
216365_PM_x_at	1.04839840113337	1.19431493253641e-09	2.31644599552391e-08	IGLV3-19	Up
217235_PM_x_at	1.04813189878663	5.65734911800768e-16	5.45929201043721e-14	IGLV2-23	Up
240028_PM_at	-1.04660044477212	5.90749362611e-16	5.65084814252812e-14	FSIP2	Down
226225_PM_at	1.04642513516639	3.69192288097737e-09	6.24238443858704e-08	MCC	Up
206924_PM_at	1.04593292662947	0.000875753451073979	0.00342752861770477	IL11	Up
206715_PM_at	1.04472437187382	3.62904300336759e-08	4.81209727056634e-07	TFEC	Up
206210_PM_s_at	1.04359121755766	2.80254705056322e-06	2.30276861197728e-05	CETP	Up
232181_PM_at	-1.04354614402329	3.87568850095157e-10	8.56109391722104e-09	PPARGC1B	Down
225623_PM_at	-1.04331306222955	1.68788826643824e-17	2.36802067944022e-15	KIAA1737	Down
227862_PM_at	1.04268719244225	3.50198683700725e-07	3.67846438446634e-06	TRNP1	Up
221601_PM_s_at	1.04246155082352	2.96063400572891e-06	2.42030613511815e-05	FAIM3	Up
209605_PM_at	-1.04202626564894	1.66646530959645e-13	8.61007076624831e-12	TST	Down
227320_PM_at	-1.04118277772959	1.11330003188842e-10	2.82795781080663e-09	FAM101A	Down
204269_PM_at	1.04043516856044	8.68422111663253e-11	2.28111933939774e-09	PIM2	Up
218810_PM_at	1.03984366886402	1.05095895322619e-11	3.48082440228638e-10	ZC3H12A	Up
213790_PM_at	1.03977601121809	1.73031950881209e-06	1.50923691893278e-05	ADAM12	Up
1554547_PM_at	1.03890974209963	1.23540130983453e-06	1.12414739177775e-05	FAM13C	Up
206484_PM_s_at	-1.03828797187769	5.34439052880935e-11	1.4687007924852e-09	XPNPEP2	Down
227361_PM_at	1.03718398820366	4.52517561719928e-11	1.26711864838822e-09	HS3ST3B1	Up
211715_PM_s_at	-1.03633710739102	8.79350456181319e-11	2.30352399487059e-09	BDH1	Down
244033_PM_at	1.03576742056264	8.91404153746444e-08	1.0809658305017e-06	C14orf145	Up
212415_PM_at	1.03564917936411	7.10833400217211e-09	1.11858641049424e-07	SEPT6	Up
210176_PM_at	1.0355716642091	9.91020405840441e-07	9.26267193467026e-06	TLR1	Up
218885_PM_s_at	-1.03448895586973	6.63288947627617e-07	6.47490718455755e-06	GALNT12	Down
219985_PM_at	1.03448274905793	1.32753685717105e-10	3.31369430383733e-09	HS3ST3A1	Up
206584_PM_at	1.03426474831583	1.34513495761237e-08	1.98647933078977e-07	LY96	Up
225207_PM_at	-1.03338913898286	3.69306891353057e-08	4.89027748315163e-07	PDK4	Down
213385_PM_at	-1.03258055410993	9.80721580789168e-10	1.94561933621753e-08	CHN2	Down
218657_PM_at	-1.03257762670946	9.07666033399187e-10	1.81384028551631e-08	RAPGEFL1	Down
201236_PM_s_at	1.03247819411918	3.48749515588926e-15	2.78757916088271e-13	BTG2	Up
207094_PM_at	1.03230486743574	7.62650165470265e-05	0.000418421351152919	CXCR1	Up
57540_PM_at	-1.03181292176252	8.92638197302783e-20	2.2822756525898e-17	RBKS	Down
202273_PM_at	1.03146369806575	7.1157310702931e-12	2.46260104687594e-10	PDGFRB	Up
205249_PM_at	1.0303074054799	1.22299152970968e-07	1.43812554369364e-06	EGR2	Up
225891_PM_at	-1.0300710233132	3.06849303930434e-14	1.93424650513291e-12	TPRN	Down
206236_PM_at	1.02946199270439	2.07670646447099e-08	2.93382375945082e-07	GPR4	Up
204573_PM_at	-1.02862071563497	2.70668654100451e-14	1.7313417369249e-12	CROT	Down
229372_PM_at	-1.02847800907855	3.32213361244152e-12	1.24500370277218e-10	GOLT1A	Down
226390_PM_at	1.02835808034811	5.79374992176233e-07	5.75013653127564e-06	STARD4	Up
212345_PM_s_at	1.02826034685478	4.35396465261502e-18	7.0900945228521e-16	CREB3L2	Up
214181_PM_x_at	1.02787819050511	6.86806875068736e-09	1.08389495729408e-07	LST1	Up
226997_PM_at	1.02655504332071	1.28067106415318e-06	1.16089988858749e-05	ADAMTS12	Up
205352_PM_at	1.02591289525929	7.79457308254431e-08	9.59028707468882e-07	SERPINI1	Up
208206_PM_s_at	1.02485911590097	2.69837472102955e-06	2.23090923029815e-05	RASGRP2	Up
207719_PM_x_at	1.02447450896773	5.16005424459776e-12	1.84290057436793e-10	CEP170	Up
1557122_PM_s_at	-1.02410320712985	1.85949965520437e-09	3.42106669921006e-08	GABRB2	Down
202833_PM_s_at	1.02357863118127	2.48708573504889e-22	1.05489066661395e-19	SERPINA1	Up
228367_PM_at	1.02355270911036	4.15766048822862e-06	3.26192133084928e-05	ALPK2	Up
225016_PM_at	1.02347151338171	4.14777779766764e-16	4.11133446013379e-14	APCDD1	Up
201315_PM_x_at	1.02322192900029	4.43875972847791e-17	5.5102991619984e-15	IFITM2	Up
222572_PM_at	1.02319969641772	1.58538368282723e-14	1.08159935418818e-12	PDP1	Up
208025_PM_s_at	-1.02268263533505	1.97876997556157e-07	2.20865767468077e-06	HMGA2	Down
229402_PM_at	-1.02264128357475	1.02199531838295e-08	1.55372252973946e-07	SAMD13	Down
226961_PM_at	-1.02237093392508	1.1662256620826e-08	1.75109871297611e-07	PRR15	Down
218858_PM_at	-1.02221139469551	1.59197617476887e-09	2.9881638560027e-08	DEPDC6	Down
209324_PM_s_at	1.02147258049749	5.29578420864107e-08	6.80504539633152e-07	RGS16	Up
209683_PM_at	1.02144015357408	3.06576810059834e-10	6.90586667864298e-09	FAM49A	Up
230972_PM_at	-1.02026654089686	3.68327173561396e-07	3.84526260282614e-06	ANKRD9	Down
226099_PM_at	1.02019147608446	1.00086098824068e-15	9.08161011137462e-14	ELL2	Up
235146_PM_at	-1.01987365580517	3.24735331393603e-12	1.21948480831853e-10	TMCC3	Down
39248_PM_at	1.01930826514779	7.07801018517116e-27	7.59359465258117e-24	AQP3	Up
205692_PM_s_at	1.01907480532184	2.25113964144384e-07	2.47486503523518e-06	CD38	Up
203499_PM_at	1.01897432224053	2.85920891643889e-09	4.9790456990119e-08	EPHA2	Up
226771_PM_at	1.0189134506221	6.32728414511967e-12	2.21779213324935e-10	ATP8B2	Up
230914_PM_at	-1.01862943736086	1.06697379143129e-07	1.26933011873886e-06	HNF4A	Down
214460_PM_at	1.01859003021366	9.58739443553337e-12	3.22220077727401e-10	LSAMP	Up
209827_PM_s_at	1.01857718000983	1.13969089699116e-07	1.34823929036303e-06	IL16	Up
228066_PM_at	1.01843145546015	1.15756086254548e-08	1.74287128767683e-07	C17orf96	Up
209874_PM_x_at	-1.01829513232332	5.08777509009499e-14	3.03243588294714e-12	CNNM2	Down
203680_PM_at	1.01827367893524	1.34763892277746e-08	1.98964014192576e-07	PRKAR2B	Up
224342_PM_x_at	1.01724272559054	2.79269152825487e-06	2.29674007167391e-05	LOC96610	Up
203021_PM_at	1.01716583880263	3.18797620602678e-11	9.30293963268028e-10	SLPI	Up
219911_PM_s_at	1.01612955975751	1.58536033422083e-14	1.08159935418818e-12	SLCO4A1	Up
204689_PM_at	1.01542238654215	8.04056078047536e-10	1.6330337160494e-08	HHEX	Up
212741_PM_at	-1.01475272790355	3.23109367061128e-09	5.56116043370544e-08	MAOA	Down
205530_PM_at	-1.0143191372481	2.21285439645293e-19	5.33375895603182e-17	ETFDH	Down
203185_PM_at	1.01422338667707	3.92417763415978e-09	6.59635573742096e-08	RASSF2	Up
205100_PM_at	1.01371624309712	5.74383962803777e-07	5.70577678373432e-06	GFPT2	Up
230606_PM_at	-1.01333099382235	1.60136239359028e-20	4.66056081730276e-18	LOC100287525	Down
206481_PM_s_at	1.01331065742427	6.3863423934349e-11	1.72813414469234e-09	LDB2	Up
204745_PM_x_at	-1.01319132694365	2.55940829558479e-08	3.53116017616537e-07	MT1G	Down
204677_PM_at	1.01277688245101	4.36843949693371e-11	1.22636822511405e-09	CDH5	Up
230485_PM_at	-1.01236059959908	6.05617784691468e-11	1.64693723108318e-09	PHGR1	Down
225671_PM_at	1.01218844821272	1.12705365741442e-12	4.75456753010253e-11	SPNS2	Up
230047_PM_at	-1.01217636154239	4.51368699703417e-09	7.47250783790392e-08	ARHGAP42	Down
205380_PM_at	-1.01127334884976	2.85278923573494e-05	0.000177153970075175	PDZK1	Down
214476_PM_at	1.01101008350922	0.000373141825132534	0.00164542673776004	TFF2	Up
214135_PM_at	1.01076673147907	0.00036354215212954	0.00161036341108871	CLDN18	Up
200600_PM_at	1.00969467140833	3.17792456572712e-17	4.09129747326493e-15	MSN	Up
227522_PM_at	-1.00834336720926	1.61447792445656e-12	6.50008533014281e-11	CMBL	Down
205591_PM_at	1.00822304767687	4.28502774974739e-11	1.20666646076906e-09	OLFM1	Up
219489_PM_s_at	1.00688057796281	3.21506588933619e-10	7.20952172684548e-09	NXN	Up
201108_PM_s_at	-1.00597609602838	4.45478118368753e-09	7.388401105349e-08	THBS1	Down
227135_PM_at	-1.00466906978537	1.37504228012008e-13	7.28210390783452e-12	NAAA	Down
205313_PM_at	-1.0046612217018	4.39681929444798e-08	5.73473105353328e-07	HNF1B	Down
228083_PM_at	-1.0038940611116	1.08025039861761e-18	2.09940771110355e-16	CACNA2D4	Down
235371_PM_at	-1.00354775855091	1.9022792357671e-11	5.85724301547536e-10	GXYLT2	Down
207651_PM_at	1.00343798103334	1.72081067225984e-09	3.19817105749652e-08	GPR171	Up
823_PM_at	1.00312980165958	7.01687924588919e-17	8.32816806808736e-15	CX3CL1	Up
213425_PM_at	1.00293635686818	2.55117447901119e-06	2.12494309056321e-05	WNT5A	Up
205686_PM_s_at	1.00254273956496	9.80822813637663e-09	1.49653430697671e-07	CD86	Up
230860_PM_at	1.00150971535548	2.88854262936823e-10	6.55523060829044e-09	C3orf34	Up
212276_PM_at	1.00132389047908	3.41340991450602e-19	7.68579108939083e-17	LPIN1	Up
38241_PM_at	1.00102955542064	1.90793561053073e-17	2.65630272086994e-15	BTN3A3	Up
218218_PM_at	-1.00070837453379	5.06224866660994e-09	8.26808763562875e-08	APPL2	Down
220485_PM_s_at	1.00026111111111	3.69038339460241e-06	2.94300142013804e-05	SIRPG	Up
203910_PM_at	0.999280649039617	2.50807921175062e-08	3.47416592584646e-07	ARHGAP29	Not sig
207339_PM_s_at	0.999013921897429	1.02157305723973e-06	9.51410550244624e-06	LTB	Not sig
220335_PM_x_at	-0.998887126666091	1.28966894082895e-09	2.47680716382788e-08	CES3	Not sig
219615_PM_s_at	-0.998776901967025	3.18143325488097e-10	7.14177215627154e-09	KCNK5	Not sig
203217_PM_s_at	0.998426874018177	7.63255176172536e-13	3.33026371325999e-11	ST3GAL5	Not sig
205831_PM_at	0.997697503397228	1.84131771973415e-09	3.39446425320937e-08	CD2	Not sig
213558_PM_at	-0.997604347972751	7.27364574587619e-08	9.02170012901296e-07	PCLO	Not sig
202800_PM_at	0.997516041190817	2.02704088667609e-07	2.25839018762945e-06	SLC1A3	Not sig
207063_PM_at	-0.997210278910185	0.0247645321724144	0.0567345550313468	NCRNA00185	Not sig
224739_PM_at	0.996899001792576	7.0855537199763e-22	2.76918622706074e-19	PIM3	Not sig
224451_PM_x_at	0.996580847331849	1.94149734680099e-07	2.17237274703918e-06	ARHGAP9	Not sig
203961_PM_at	0.99651175007951	2.67996200789308e-16	2.83132583208186e-14	NEBL	Not sig
200670_PM_at	0.996466851225414	7.77049751679199e-19	1.58053074955864e-16	XBP1	Not sig
209310_PM_s_at	0.996378870192077	1.22096221119871e-15	1.08449589911912e-13	CASP4	Not sig
204967_PM_at	-0.996080083075532	6.74911144941605e-11	1.81820597220482e-09	SHROOM2	Not sig
225269_PM_s_at	0.995972731083928	1.96583366127827e-14	1.30534695117525e-12	RBMS1	Not sig
212561_PM_at	0.99584745882364	7.13354535665027e-15	5.24612814770322e-13	DENND5A	Not sig
1566079_PM_at	0.995344127128692	8.03848011243237e-09	1.25056991570013e-07	RPS16P5	Not sig
213094_PM_at	0.994855296787811	1.18072266783515e-08	1.76879326090908e-07	GPR126	Not sig
239148_PM_at	-0.994747252821393	4.95840551523993e-09	8.12759609845275e-08	MARVELD3	Not sig
213125_PM_at	0.994686756343908	2.5102728520001e-12	9.65890148362767e-11	OLFML2B	Not sig
215903_PM_s_at	-0.994600694866081	9.52248752389967e-15	6.86459690211028e-13	MAST2	Not sig
220088_PM_at	0.994470950067936	3.23732978549616e-05	0.000197844855594128	C5AR1	Not sig
209082_PM_s_at	0.993583351403705	7.77524493178342e-07	7.47929898808948e-06	COL18A1	Not sig
214508_PM_x_at	0.993567323223559	5.5479090090426e-09	8.97026718173068e-08	CREM	Not sig
218862_PM_at	-0.993020178101595	7.4463128512191e-18	1.14124652004048e-15	ASB13	Not sig
232321_PM_at	0.992174515713995	0.000102939623742973	0.000545030144483912	MUC17	Not sig
222253_PM_s_at	0.992111378793571	8.83272750305367e-08	1.07181788718027e-06	POM121L9P	Not sig
229358_PM_at	-0.991852701400333	2.43495804875594e-08	3.3840165008301e-07	IHH	Not sig
212750_PM_at	0.991411856092368	7.32806267294603e-09	1.14985646444004e-07	PPP1R16B	Not sig
203820_PM_s_at	0.990869179894179	1.42648679671004e-06	1.27553889658425e-05	IGF2BP3	Not sig
205379_PM_at	0.990726478879346	5.04612052743522e-11	1.39373288570731e-09	CBR3	Not sig
203561_PM_at	0.99054412375556	1.29966919976408e-07	1.51785272710975e-06	FCGR2A	Not sig
210241_PM_s_at	-0.990443632241405	2.66130498265919e-17	3.50031976264899e-15	TP53TG1	Not sig
223220_PM_s_at	0.990045916577515	1.26127305007183e-14	8.85886456157643e-13	PARP9	Not sig
1564299_PM_at	0.989747245593236	9.16818339314493e-05	0.000492380402783593	LOC100127940	Not sig
227867_PM_at	-0.989219546120415	1.02828808094508e-07	1.2273730878907e-06	C2orf89	Not sig
204920_PM_at	0.988622958529698	0.00964638468331584	0.0260026573035583	CPS1	Not sig
237338_PM_at	-0.988559233478862	1.41865909496857e-18	2.66742035674244e-16	B3GNT8	Not sig
214913_PM_at	0.988383153834294	8.53699674865768e-11	2.24460248487653e-09	ADAMTS3	Not sig
204924_PM_at	0.987715191642332	4.92443128828213e-06	3.79493321039939e-05	TLR2	Not sig
227983_PM_at	0.987452472027063	6.11700067843402e-15	4.52286070433132e-13	RILPL2	Not sig
237461_PM_at	0.98664272438585	1.15062641269591e-05	8.00159178579774e-05	NLRP7	Not sig
202381_PM_at	0.986332413912736	4.03463418888277e-14	2.4582963212107e-12	ADAM9	Not sig
204513_PM_s_at	0.986023724231647	2.44340250493704e-10	5.68896885351618e-09	ELMO1	Not sig
204279_PM_at	0.985546816241165	3.73675585043488e-15	2.94182153030999e-13	PSMB9	Not sig
205509_PM_at	0.98424528917416	0.000156894923523209	0.000784904977651311	CPB1	Not sig
204519_PM_s_at	0.984214028151235	5.89397163495786e-06	4.44996078386532e-05	PLLP	Not sig
226459_PM_at	0.984022035254092	3.26580297508344e-14	2.04683172716713e-12	PIK3AP1	Not sig
219909_PM_at	-0.983393873902533	2.30627955313283e-06	1.94219578313851e-05	MMP28	Not sig
203416_PM_at	0.983028022571105	2.38161258379889e-10	5.57118138189637e-09	CD53	Not sig
238638_PM_at	-0.982915842416708	2.81197567660253e-10	6.40538089697366e-09	SLC37A2	Not sig
220161_PM_s_at	-0.982609209625966	2.64968941067714e-08	3.6398016454981e-07	EPB41L4B	Not sig
237261_PM_at	0.982369588043677	1.74101838612739e-09	3.23024147158223e-08	ANGPT2	Not sig
206150_PM_at	0.981878018957028	1.45764347549505e-07	1.68472671655496e-06	CD27	Not sig
219215_PM_s_at	-0.981814861315902	6.30135582667947e-10	1.31394315570414e-08	SLC39A4	Not sig
216442_PM_x_at	0.9806977120498	8.08973799687817e-11	2.13830924878835e-09	FN1	Not sig
225510_PM_at	-0.980118086998008	2.68444389460872e-11	7.93942419964951e-10	OAF	Not sig
228293_PM_at	-0.979100124565105	5.72564098940171e-10	1.20538071079305e-08	DEPDC7	Not sig
203508_PM_at	0.978601898593883	3.12244932884137e-11	9.12632558907883e-10	TNFRSF1B	Not sig
222126_PM_at	-0.978240859523325	4.464193690182e-17	5.526207189102e-15	AGFG2	Not sig
202295_PM_s_at	0.977213946955022	3.1008809228178e-12	1.16929496686407e-10	CTSH	Not sig
230011_PM_at	0.976897097175244	1.39458177367574e-06	1.25171492366582e-05	MEI1	Not sig
234312_PM_s_at	-0.976815684602117	2.9086532423093e-13	1.42732701482469e-11	ACSS2	Not sig
219736_PM_at	-0.976506833733295	1.17415334088656e-09	2.28260359134431e-08	TRIM36	Not sig
201615_PM_x_at	0.976481727479497	6.67010894463215e-08	8.34957949264833e-07	CALD1	Not sig
1560397_PM_s_at	0.975933442719326	9.59935124937168e-08	1.15587258716851e-06	KLHL6	Not sig
209747_PM_at	0.975909605728552	6.91377719907633e-08	8.62596648772178e-07	TGFB3	Not sig
230875_PM_s_at	0.975667372134038	1.28281705478017e-11	4.14585559080314e-10	ATP11A	Not sig
223895_PM_s_at	-0.9749874675938	1.28427044180195e-05	8.81998961004062e-05	EPN3	Not sig
218698_PM_at	0.973888164387384	3.35716135585882e-09	5.74740561908058e-08	APIP	Not sig
211902_PM_x_at	0.973627719952589	2.49343062849166e-11	7.42667701893964e-10	TRD@	Not sig
213475_PM_s_at	0.973391999402466	3.9888545775375e-07	4.1296154817401e-06	ITGAL	Not sig
231008_PM_at	0.973357091778221	7.19720654775514e-10	1.47824925356149e-08	UNC5CL	Not sig
212397_PM_at	0.973192948940351	1.16319593807299e-08	1.74939710290539e-07	RDX	Not sig
202364_PM_at	-0.97284942006149	2.05422524962044e-08	2.90506421641206e-07	MXI1	Not sig
221111_PM_at	0.972758056495217	2.58287763609933e-09	4.5573089280611e-08	IL26	Not sig
225793_PM_at	0.972602951494295	3.00122238068207e-16	3.10903006984342e-14	LIX1L	Not sig
207122_PM_x_at	-0.972598325478748	1.23097579811163e-13	6.60969978348163e-12	SULT1A2	Not sig
1552772_PM_at	0.972525649328743	0.000421933343504624	0.00182947007606431	CLEC4D	Not sig
207214_PM_at	0.972452703809708	3.15161902389373e-06	2.55581495319913e-05	SPINK4	Not sig
211916_PM_s_at	-0.972436665269226	1.89799782516044e-06	1.63754767559482e-05	MYO1A	Not sig
241370_PM_at	-0.971607846637946	7.07708689757784e-20	1.83517919242167e-17	LOC286052	Not sig
239118_PM_at	0.971482135869932	1.42425539807508e-07	1.6500653034449e-06	KCNA2	Not sig
209210_PM_s_at	0.971328393134225	3.62653910214273e-18	6.14322250692692e-16	FERMT2	Not sig
219778_PM_at	0.970768904019817	2.44829061350675e-11	7.32813024715656e-10	ZFPM2	Not sig
216207_PM_x_at	0.970512982238029	1.37473437364607e-17	1.96393188652859e-15	IGKV1D-13	Not sig
229308_PM_at	0.970041006736637	4.2283403373442e-07	4.35042318195215e-06	ANKRD29	Not sig
226364_PM_at	0.969879865749174	2.85563052674013e-14	1.81470179176058e-12	HIP1	Not sig
230924_PM_at	-0.969279270149674	1.24475334941857e-05	8.57658727029812e-05	TTLL6	Not sig
1558586_PM_at	-0.9687866059984	6.03886805080511e-11	1.64304657085928e-09	ZNF33B	Not sig
234985_PM_at	0.968754518316131	1.14438743921351e-08	1.72493550238477e-07	LDLRAD3	Not sig
201792_PM_at	0.968572536646715	9.01966269807979e-08	1.09150491714136e-06	AEBP1	Not sig
40273_PM_at	-0.967877742359846	3.23950000480831e-15	2.61429561597473e-13	SPHK2	Not sig
230061_PM_at	0.967850400680412	2.99174500396024e-13	1.46024378137096e-11	TM4SF18	Not sig
1552362_PM_a_at	-0.967288325575116	1.97555061302745e-12	7.77642099221561e-11	LEAP2	Not sig
223218_PM_s_at	0.966831747718309	2.69689340822357e-16	2.832255716525e-14	NFKBIZ	Not sig
204105_PM_s_at	0.966633179132813	0.000171671174101016	0.000847589631017605	NRCAM	Not sig
235976_PM_at	-0.966228801765597	2.94682808188055e-07	3.14790508590578e-06	SLITRK6	Not sig
229396_PM_at	-0.965249996144989	1.22402883408766e-09	2.36569189887341e-08	OVOL1	Not sig
211368_PM_s_at	0.964328309046749	4.66719923983874e-13	2.17147794564436e-11	CASP1	Not sig
201578_PM_at	0.963965758088296	1.13231746524267e-14	8.03563555262678e-13	PODXL	Not sig
238778_PM_at	-0.963509123370043	5.99952582908622e-15	4.44803080832896e-13	MPP7	Not sig
203570_PM_at	0.963437649743161	5.743648279222e-12	2.03012736174181e-10	LOXL1	Not sig
236055_PM_at	-0.963309583803166	1.33506703417201e-08	1.97267601336002e-07	DQX1	Not sig
201923_PM_at	0.96263400531028	2.2246223793193e-17	3.03541679512358e-15	PRDX4	Not sig
227272_PM_at	-0.962364375343335	1.92611441668584e-08	2.74303358430415e-07	C15orf52	Not sig
209543_PM_s_at	0.961604303399159	7.36674571589914e-12	2.53663619789441e-10	CD34	Not sig
236295_PM_s_at	0.961075442603671	1.72525590643852e-06	1.50578045813979e-05	NLRC3	Not sig
209933_PM_s_at	0.960359863291597	1.42733243214534e-07	1.65249270913337e-06	CD300A	Not sig
213380_PM_x_at	-0.960121085475278	3.23704261212355e-05	0.000197844855594128	MST1P9	Not sig
200665_PM_s_at	0.959943447200779	2.08669442180808e-18	3.83132500970567e-16	SPARC	Not sig
211031_PM_s_at	-0.959862504939235	3.68327194690226e-12	1.36723354528329e-10	CLIP2	Not sig
238018_PM_at	-0.95980413907923	8.80849813014152e-07	8.33403035086795e-06	FAM150B	Not sig
242649_PM_x_at	-0.959741998197781	5.45244948438677e-07	5.4559395306917e-06	C15orf21	Not sig
210357_PM_s_at	0.95952567872322	4.31228596048022e-09	7.18473588086709e-08	SMOX	Not sig
206181_PM_at	0.958947334258539	1.08786172608856e-07	1.29171775917829e-06	SLAMF1	Not sig
222218_PM_s_at	0.958579995133044	6.37709860317738e-07	6.26095370667235e-06	PILRA	Not sig
217480_PM_x_at	0.958331321980323	5.83876333624598e-16	5.61455071955534e-14	LOC100287723	Not sig
229693_PM_at	-0.957897897090434	1.96018729779839e-06	1.68422814068842e-05	TMEM220	Not sig
203934_PM_at	0.957634259741137	2.11874220661112e-09	3.82849999454186e-08	KDR	Not sig
212501_PM_at	0.957591121423269	2.54430567332341e-09	4.50086275188782e-08	CEBPB	Not sig
204789_PM_at	0.956440160320353	5.90090434092948e-09	9.48774554845596e-08	FMNL1	Not sig
240890_PM_at	0.956263068012065	7.46794530703812e-13	3.27410759194383e-11	LOC643733	Not sig
203245_PM_s_at	0.956202518528159	3.15385847805754e-14	1.98576946636269e-12	NCRNA00094	Not sig
218638_PM_s_at	0.956044322288722	1.29946971147064e-07	1.51785272710975e-06	SPON2	Not sig
219669_PM_at	-0.954963301481285	0.00915592369896945	0.0249001622938075	CD177	Not sig
226614_PM_s_at	0.954689332697256	5.98632507587254e-08	7.59049676815657e-07	FAM167A	Not sig
229553_PM_at	0.954157179238826	9.48544306186311e-12	3.18989561849932e-10	PGM2L1	Not sig
1554704_PM_at	0.954061218087721	9.29778514249523e-10	1.85261585605108e-08	ATP8B3	Not sig
221218_PM_s_at	0.954045788398341	8.57069948670924e-13	3.69539655173598e-11	TPK1	Not sig
209596_PM_at	0.953886470832011	7.37275651830898e-10	1.51142889808646e-08	MXRA5	Not sig
217207_PM_s_at	-0.953762274361278	1.21395474117062e-07	1.42780596868338e-06	BTNL3	Not sig
225369_PM_at	0.95345799457407	4.05248667337782e-15	3.1451320331045e-13	ESAM	Not sig
220351_PM_at	0.953142570908143	2.53597613489293e-05	0.000160078373581756	CCRL1	Not sig
230666_PM_at	-0.953103294590453	1.06912538764881e-08	1.61997218458058e-07	HOXA11AS	Not sig
204268_PM_at	0.952520495417354	2.71443668007724e-07	2.9219044452179e-06	S100A2	Not sig
221245_PM_s_at	-0.951415241275626	4.02081011384284e-08	5.27321729096144e-07	FZD5	Not sig
225354_PM_s_at	-0.951304825030597	6.16301329216566e-08	7.79134178098068e-07	SH3BGRL2	Not sig
228307_PM_at	-0.950508198648812	5.75660273533838e-11	1.57093525518224e-09	EMILIN3	Not sig
208963_PM_x_at	0.950108303216045	9.64519500896719e-10	1.91556023562846e-08	FADS1	Not sig
209545_PM_s_at	0.949428719364692	1.80074497175267e-12	7.16699609510836e-11	RIPK2	Not sig
1553828_PM_at	-0.949313785767291	5.74067499690423e-05	0.000326440482701741	FAM55A	Not sig
205431_PM_s_at	-0.949311593710549	9.05324674851416e-08	1.09469258750266e-06	BMP5	Not sig
228427_PM_at	0.949311403128341	2.99455559054988e-11	8.78536778214136e-10	FBXO16	Not sig
212764_PM_at	0.948576407561603	2.22561479422376e-11	6.72787367215209e-10	ZEB1	Not sig
207140_PM_at	-0.94845510692842	2.09169751043509e-13	1.06462538868331e-11	ALPI	Not sig
1563674_PM_at	0.94734702103873	6.75663841477039e-05	0.000375968138781818	FCRL2	Not sig
215217_PM_at	0.946858866288867	6.59055170100004e-17	7.87340690655497e-15	IGKC	Not sig
227572_PM_at	-0.946791321161129	4.41581953081291e-17	5.5102991619984e-15	USP30	Not sig
211908_PM_x_at	0.946594256512562	3.77199799888268e-08	4.98153199393836e-07	IGKV3-20	Not sig
231629_PM_x_at	-0.945913378581546	4.42995016325141e-10	9.60519696204627e-09	KLK3	Not sig
214909_PM_s_at	-0.945851268299259	5.5226309932035e-18	8.68306766646923e-16	DDAH2	Not sig
219551_PM_at	0.945733286591297	3.37986180635305e-07	3.56661791195e-06	EAF2	Not sig
218124_PM_at	-0.945265757606419	4.71682000802139e-12	1.69901781921587e-10	RETSAT	Not sig
200788_PM_s_at	0.945085002313006	5.01981827980127e-19	1.08561010742817e-16	PEA15	Not sig
201150_PM_s_at	0.945034747641214	2.25732324947053e-12	8.77821191149823e-11	TIMP3	Not sig
209447_PM_at	0.944568088684573	2.36865334059289e-14	1.53555530249455e-12	SYNE1	Not sig
205412_PM_at	-0.944190690384636	2.98457070361596e-14	1.88787035894043e-12	ACAT1	Not sig
226633_PM_at	0.943898850724263	2.47924787784406e-11	7.39396185116232e-10	RAB8B	Not sig
201525_PM_at	0.943739174159845	6.22456877981697e-06	4.6673602958433e-05	APOD	Not sig
206242_PM_at	-0.943598691223099	7.19235566833808e-07	6.96882841142408e-06	TM4SF5	Not sig
226673_PM_at	0.9433515942888	2.77803229589849e-10	6.34126145473866e-09	SH2D3C	Not sig
202524_PM_s_at	0.943072155000431	4.38774924930002e-09	7.29048588446556e-08	SPOCK2	Not sig
239319_PM_at	-0.942925652460948	8.59314108306439e-07	8.1584888835653e-06	LOC728342	Not sig
230433_PM_at	-0.942808233825815	3.88777739424445e-18	6.52514540264065e-16	LOC729970	Not sig
209732_PM_at	0.941958517892079	2.10729140076014e-11	6.41029399574319e-10	CLEC2B	Not sig
209522_PM_s_at	-0.941599943138559	2.67607993412657e-14	1.71856471356497e-12	CRAT	Not sig
207111_PM_at	0.941429804309903	4.18019841972754e-07	4.3081476085024e-06	EMR1	Not sig
219796_PM_s_at	-0.940585843910529	7.87589670261434e-07	7.56680751683132e-06	CDHR5	Not sig
210889_PM_s_at	0.940164000925209	4.93824066728006e-07	4.99253211585788e-06	FCGR2B	Not sig
214339_PM_s_at	0.939588963579763	8.4859442251685e-07	8.07422749656534e-06	MAP4K1	Not sig
200635_PM_s_at	-0.93910899711838	4.71939869023283e-08	6.12190373011118e-07	PTPRF	Not sig
237314_PM_at	0.938898862530237	4.13304589966745e-05	0.000245190942643722	ENKUR	Not sig
220528_PM_at	0.938719601054349	2.35435554140296e-05	0.000150015795327661	VNN3	Not sig
230404_PM_at	-0.938447941664021	3.12905559251385e-15	2.53263722994668e-13	FLJ44606	Not sig
218995_PM_s_at	-0.93841073524735	1.3675191022812e-07	1.58929073239839e-06	EDN1	Not sig
227370_PM_at	0.937923764950222	4.69100381256141e-14	2.82674310136892e-12	FAM171B	Not sig
207113_PM_s_at	0.937830326905101	1.47212635141248e-06	1.3118467967025e-05	TNF	Not sig
235153_PM_at	0.937632882778691	1.15820132580764e-07	1.3684082388591e-06	RNF183	Not sig
229377_PM_at	-0.93753078998853	1.69164497438821e-09	3.1514591342748e-08	GRTP1	Not sig
210021_PM_s_at	0.937509482127198	1.36259969999762e-09	2.60316489474056e-08	CCNO	Not sig
236738_PM_at	0.937078382291997	1.48362345019541e-08	2.16759564959792e-07	LOC401097	Not sig
207109_PM_at	-0.936559811007989	1.45003110612543e-08	2.12475768536832e-07	POU2F3	Not sig
206881_PM_s_at	0.936492862684435	1.7677524903889e-05	0.000116701951630826	LILRA3	Not sig
226611_PM_s_at	-0.936440095267006	4.23929348693406e-12	1.54478089694711e-10	CENPV	Not sig
236273_PM_at	-0.935645062451211	1.47015346236048e-10	3.62339849968711e-09	NBPF1	Not sig
232158_PM_x_at	-0.935417646080893	3.90447092711349e-06	3.09120426533084e-05	NIPAL1	Not sig
228912_PM_at	-0.935163747458096	1.99714049758321e-10	4.78640132830771e-09	VIL1	Not sig
203914_PM_x_at	-0.935056197897092	3.32327411950318e-07	3.51232264725934e-06	HPGD	Not sig
228771_PM_at	0.934963131137908	1.05907010049303e-08	1.60518062461152e-07	ADRBK2	Not sig
231070_PM_at	-0.934557935303247	2.27141322297264e-06	1.91820303279746e-05	IYD	Not sig
207249_PM_s_at	0.933683730881544	0.002362600593721	0.00797419600798499	SLC28A2	Not sig
204264_PM_at	-0.933664770964045	2.54680168304523e-21	8.81950975239364e-19	CPT2	Not sig
226249_PM_at	-0.932733735459379	3.92250579223997e-16	3.91642161354762e-14	SNX30	Not sig
204639_PM_at	0.932289983230691	3.28608831664516e-06	2.65541754903618e-05	ADA	Not sig
229912_PM_at	0.932225901350216	5.40942900299565e-09	8.77488609246685e-08	SDK1	Not sig
228298_PM_at	0.931603546130044	5.52581517783412e-06	4.20364968843068e-05	FAM113B	Not sig
213113_PM_s_at	0.931200735584662	2.92059801223215e-10	6.61699876767214e-09	SLC43A3	Not sig
206054_PM_at	-0.931173593884023	1.7995290150704e-05	0.00011845672528823	KNG1	Not sig
218084_PM_x_at	0.930919533832558	2.01906060278507e-09	3.6738576947584e-08	FXYD5	Not sig
205237_PM_at	0.930858325864245	1.54977152519903e-07	1.78254675218131e-06	FCN1	Not sig
213620_PM_s_at	0.930705879617584	4.00246828300346e-11	1.13468938914267e-09	ICAM2	Not sig
202375_PM_at	0.930183966760151	4.70021915550533e-10	1.0105009473221e-08	SEC24D	Not sig
208063_PM_s_at	-0.929895600707392	6.89457194855043e-05	0.000382631609864019	CAPN9	Not sig
226485_PM_at	-0.929806634477311	8.76853294174944e-10	1.76191803124429e-08	VSIG10	Not sig
201811_PM_x_at	0.929748667370208	7.55985527494854e-13	3.30645468720072e-11	SH3BP5	Not sig
203524_PM_s_at	-0.929611215919273	6.1294638468462e-12	2.15535741889582e-10	MPST	Not sig
230204_PM_at	-0.929062920557825	0.000314459015444476	0.00142359962188023	HAPLN1	Not sig
206219_PM_s_at	0.928972380036814	1.73548744781721e-09	3.22107176754813e-08	VAV1	Not sig
205016_PM_at	-0.92877712170276	3.36236396277012e-15	2.70149404145326e-13	TGFA	Not sig
204613_PM_at	0.928010135310954	9.85114696885783e-07	9.22165109326015e-06	PLCG2	Not sig
230644_PM_at	0.927432695087751	7.33167810014658e-11	1.95971063629468e-09	LRFN5	Not sig
52255_PM_s_at	0.927247594953788	2.45354620286717e-05	0.000155431029859763	COL5A3	Not sig
1556034_PM_s_at	-0.927126297211863	7.59569299290207e-16	7.15315563006259e-14	MTMR11	Not sig
220000_PM_at	0.926725610537679	3.55449159333748e-06	2.84458106668802e-05	SIGLEC5	Not sig
1562031_PM_at	0.926630773845666	2.57718232827211e-07	2.79228774438433e-06	JAK2	Not sig
230489_PM_at	0.926626670907178	7.09361191201679e-11	1.90351631076998e-09	CD5	Not sig
227742_PM_at	0.926559625726425	6.23618747099603e-08	7.87293487483959e-07	CLIC6	Not sig
201185_PM_at	0.926261484806428	7.50471129142879e-11	2.00302574785622e-09	HTRA1	Not sig
223296_PM_at	-0.926137190032865	7.60332716675676e-19	1.55229867883991e-16	SLC25A33	Not sig
228224_PM_at	0.925629331588941	0.000678531398314765	0.00275577831493411	PRELP	Not sig
228601_PM_at	-0.925554331348004	8.94341028773777e-07	8.44852717357687e-06	LOC401022	Not sig
221095_PM_s_at	-0.925318504544095	1.39125119131143e-17	1.98235179511992e-15	KCNE2	Not sig
232083_PM_at	-0.92487568281917	6.22891584098193e-08	7.8655695877989e-07	KIF16B	Not sig
202084_PM_s_at	0.924439249332595	1.72966008577211e-15	1.45871840508066e-13	SEC14L1	Not sig
232448_PM_at	-0.924353629494703	2.25483183962894e-09	4.052993564563e-08	LOC100132234	Not sig
203879_PM_at	0.924169108335499	4.03942970973403e-07	4.17215862883923e-06	PIK3CD	Not sig
219928_PM_s_at	-0.924113705775776	6.05819945714668e-13	2.72818422467309e-11	CABYR	Not sig
219632_PM_s_at	-0.923995674916398	1.8910482153356e-11	5.83250863033187e-10	TRPV1	Not sig
201893_PM_x_at	0.922954080049342	4.34208952365326e-10	9.44641861974904e-09	DCN	Not sig
218931_PM_at	-0.922750928576249	6.22152413546215e-11	1.68854510452287e-09	RAB17	Not sig
201431_PM_s_at	0.922526139156334	2.63443441633869e-10	6.07173879907209e-09	DPYSL3	Not sig
224929_PM_at	0.922194497932752	4.6813632127718e-17	5.76893667087408e-15	TMEM173	Not sig
205213_PM_at	0.92188510061584	6.11069674343375e-06	4.59330639259483e-05	ACAP1	Not sig
231202_PM_at	0.921809371295573	7.70569069336273e-07	7.42283215294616e-06	ALDH1L2	Not sig
205599_PM_at	0.921562428320848	8.65886128718968e-07	8.21091153082467e-06	TRAF1	Not sig
216401_PM_x_at	0.92150881448714	1.39349475347798e-13	7.35056454215571e-12	LOC652493	Not sig
218871_PM_x_at	0.921468773190305	5.33844503808925e-13	2.43410850215878e-11	CSGALNACT2	Not sig
226388_PM_at	-0.921093292277442	1.26607459477089e-06	1.15052767734411e-05	TCEA3	Not sig
38149_PM_at	0.920912487350741	5.07542566162703e-09	8.277255292874e-08	ARHGAP25	Not sig
226380_PM_at	-0.920879137392662	7.73890061992205e-13	3.36592962972206e-11	PTPN21	Not sig
229383_PM_at	0.920568877516597	7.49155415729133e-08	9.26119262802067e-07	MARCH1	Not sig
204562_PM_at	0.920200507657016	1.82570195248149e-06	1.58359673953748e-05	IRF4	Not sig
221122_PM_at	-0.92004972460751	0.000127847066967044	0.000658987495911616	HRASLS2	Not sig
1559584_PM_a_at	0.920034040728209	1.01703926723101e-08	1.54747785057132e-07	C16orf54	Not sig
243582_PM_at	-0.919907784716798	7.62291864359224e-08	9.40022523290848e-07	SH3RF2	Not sig
227346_PM_at	0.919162126907029	8.22186326336255e-07	7.86054950995775e-06	IKZF1	Not sig
201957_PM_at	0.918460669471182	1.58390137096178e-21	5.81631969880359e-19	PPP1R12B	Not sig
206700_PM_s_at	-0.918251675966888	0.172922448019329	0.272515099610518	KDM5D	Not sig
229750_PM_at	0.917404371343764	2.57982229012467e-06	2.1461909168948e-05	POU2F2	Not sig
1563088_PM_a_at	-0.917086193752953	2.16292733168634e-10	5.12314151312633e-09	LOC284837	Not sig
226356_PM_at	-0.917071239434856	4.38431059506942e-18	7.09726491743265e-16	FAM73B	Not sig
230673_PM_at	0.916292340089242	2.16263076730168e-06	1.83599572386207e-05	PKHD1L1	Not sig
230025_PM_at	0.916241051069285	5.59869807428126e-09	9.04169908896987e-08	GJD3	Not sig
201842_PM_s_at	0.916168388893707	8.00429479925205e-12	2.73721868713173e-10	EFEMP1	Not sig
219759_PM_at	0.915956564364265	0.000102827504314389	0.000544489199512414	ERAP2	Not sig
212063_PM_at	0.915238021510964	4.1532252423689e-18	6.83033628019368e-16	CD44	Not sig
219386_PM_s_at	0.914256289453641	2.66927730664723e-07	2.88051203841846e-06	SLAMF8	Not sig
201506_PM_at	0.914154493740421	9.42190969313917e-12	3.17047840627374e-10	TGFBI	Not sig
200660_PM_at	0.91372502216633	6.88599835596824e-19	1.42714924260152e-16	S100A11	Not sig
204891_PM_s_at	0.913316660402274	1.51364637975099e-07	1.74429573858626e-06	LCK	Not sig
202421_PM_at	-0.9132265439327	1.84590380881961e-09	3.39948256141249e-08	IGSF3	Not sig
239965_PM_at	-0.913039550746429	5.24481846411321e-06	4.01356982187349e-05	LOC151878	Not sig
213071_PM_at	0.913019075326956	0.000553617518679119	0.00231089277803845	DPT	Not sig
209031_PM_at	0.912754798768322	1.17046889824627e-08	1.75650591792498e-07	CADM1	Not sig
213174_PM_at	0.912371098485941	5.96106608241071e-10	1.24921862137297e-08	TTC9	Not sig
218854_PM_at	0.912202459498266	8.1039390103266e-08	9.91518387634212e-07	DSE	Not sig
231377_PM_at	0.911965446555067	2.01809955209344e-10	4.82998999423944e-09	CXorf65	Not sig
229860_PM_x_at	-0.911718538998276	6.21321885039227e-09	9.92573049340768e-08	C4orf48	Not sig
205624_PM_at	0.911451603926334	2.63252983398351e-06	2.18472425096933e-05	CPA3	Not sig
224646_PM_x_at	0.911426426113854	3.71141968860559e-05	0.000222933722979531	H19	Not sig
222838_PM_at	0.911120302425768	2.11861248980102e-07	2.34703143104804e-06	SLAMF7	Not sig
221698_PM_s_at	0.911080322327262	8.60554952116757e-08	1.04680445097973e-06	CLEC7A	Not sig
208296_PM_x_at	0.911066923988784	3.36471845494089e-13	1.62203145605366e-11	TNFAIP8	Not sig
207766_PM_at	-0.910369946078009	1.6497691740043e-09	3.0828934547693e-08	CDKL1	Not sig
241399_PM_at	-0.910130311244111	2.19209154071431e-20	6.08833952539002e-18	FAM19A2	Not sig
227070_PM_at	0.910063254016439	1.5799267145369e-11	4.98246052944591e-10	GLT8D2	Not sig
201859_PM_at	0.909788762637207	1.77191928832237e-14	1.19397246133693e-12	SRGN	Not sig
211682_PM_x_at	-0.909411367228535	8.51149107117144e-11	2.24004922539271e-09	UGT2B28	Not sig
204231_PM_s_at	-0.908063423637014	1.73136777375504e-10	4.20656251070191e-09	FAAH	Not sig
202283_PM_at	0.907715569915478	3.14411432931268e-08	4.23302695689821e-07	SERPINF1	Not sig
229105_PM_at	-0.907366369830669	1.12614495120369e-10	2.856607371586e-09	GPR39	Not sig
212814_PM_at	-0.907284841366218	3.8667172988087e-09	6.51778918682433e-08	AHCYL2	Not sig
204000_PM_at	0.907237935255062	2.16285105007214e-12	8.42880307725765e-11	GNB5	Not sig
228885_PM_at	-0.907208124198878	0.000287024603797332	0.00131827005764887	MAMDC2	Not sig
209473_PM_at	0.906863211129423	6.54962084691924e-10	1.35949356843394e-08	ENTPD1	Not sig
218900_PM_at	-0.906839590501244	2.45246481830076e-10	5.70763983553067e-09	CNNM4	Not sig
221658_PM_s_at	0.90681599758098	1.0217922558605e-06	9.51452744714217e-06	IL21R	Not sig
219640_PM_at	-0.906726526103258	9.42824432592089e-21	2.88193513012716e-18	CLDN15	Not sig
207375_PM_s_at	0.906340547026334	2.18822034224314e-13	1.11168501416744e-11	IL15RA	Not sig
235095_PM_at	-0.905716739189096	2.44372363565471e-08	3.39361265799105e-07	CCDC64B	Not sig
244276_PM_at	-0.905394908973506	5.35957070095934e-08	6.87731967408514e-07	KLB	Not sig
203773_PM_x_at	0.904740994448781	3.61094502725487e-11	1.03756645099329e-09	BLVRA	Not sig
209101_PM_at	0.904688583860987	4.83888694858982e-09	7.95551981346431e-08	CTGF	Not sig
1553153_PM_at	-0.903835887038485	0.000259557091177031	0.0012086524462767	ATP6V0D2	Not sig
213894_PM_at	0.90373954014514	3.03317321871697e-10	6.84653765107669e-09	THSD7A	Not sig
1553972_PM_a_at	-0.903404573731942	8.26073036215674e-18	1.25203839824212e-15	CBS	Not sig
218706_PM_s_at	-0.902731941191774	7.56964057915999e-13	3.30809013010175e-11	GRAMD3	Not sig
211654_PM_x_at	0.902523802536598	1.09797876356492e-07	1.30288241267523e-06	HLA-DQB1	Not sig
203658_PM_at	-0.901981283671129	3.51881984922357e-18	6.01663212657086e-16	SLC25A20	Not sig
238689_PM_at	0.901591797978042	0.000198032124194965	0.000958454460444714	GPR110	Not sig
224694_PM_at	0.901365392343937	2.29175897697319e-09	4.11666422932004e-08	ANTXR1	Not sig
227845_PM_s_at	-0.901222263422676	3.45022980849321e-11	9.96196960272855e-10	SHD	Not sig
243849_PM_at	-0.90121415729416	3.13132225058729e-18	5.45637888346764e-16	LOC100288409	Not sig
214803_PM_at	0.900978564200422	9.08829675797949e-10	1.81550258164603e-08	CDH6	Not sig
227698_PM_s_at	-0.900793201202767	1.49485683949245e-10	3.68096723550086e-09	RAB40C	Not sig
205267_PM_at	0.900719765133337	2.42628795141924e-08	3.37453851707941e-07	POU2AF1	Not sig
201853_PM_s_at	0.900526013145589	2.26328845103894e-11	6.82291061149286e-10	CDC25B	Not sig
218910_PM_at	-0.900170351577188	2.77301395748682e-17	3.62113266548666e-15	ANO10	Not sig
235489_PM_at	0.899839713138847	1.1863872596426e-11	3.86702530314462e-10	RHOJ	Not sig
205222_PM_at	-0.899632368134462	8.21897889517062e-13	3.56058139548108e-11	EHHADH	Not sig
220059_PM_at	0.899621101136266	7.66520304245804e-05	0.000420326302333225	STAP1	Not sig
219371_PM_s_at	0.899584744749957	2.58638801713356e-11	7.67430696081684e-10	KLF2	Not sig
210116_PM_at	0.899465565819523	1.82590694068997e-08	2.62078956610314e-07	SH2D1A	Not sig
222236_PM_s_at	-0.89946351471169	3.57190657714575e-17	4.53449810599837e-15	ASAP3	Not sig
213456_PM_at	-0.899454343876795	0.000290279703129838	0.00132987138547677	SOSTDC1	Not sig
213119_PM_at	-0.898524072146564	4.82798081993922e-15	3.66384147798855e-13	SLC36A1	Not sig
205501_PM_at	0.898516880619883	2.59102340249588e-06	2.15419914097496e-05	PDE10A	Not sig
228153_PM_at	0.898484978941985	6.1614210138341e-09	9.8458572071242e-08	RNF144B	Not sig
223075_PM_s_at	0.898371686616359	1.31580418835539e-07	1.53440379722645e-06	AIF1L	Not sig
235061_PM_at	0.897967260097723	5.73537791413465e-10	1.20650212445935e-08	PPM1K	Not sig
205366_PM_s_at	-0.897319248079726	1.4062625730133e-10	3.48950823956565e-09	HOXB6	Not sig
221653_PM_x_at	0.896845503850193	1.39914217388927e-13	7.36096769657225e-12	APOL2	Not sig
232336_PM_at	-0.896721191006253	7.60129007295743e-11	2.02682546950227e-09	ZSWIM5	Not sig
223533_PM_at	0.896616026493577	2.39551571067265e-10	5.5989167923731e-09	LRRC8C	Not sig
204265_PM_s_at	0.896555337265445	3.22768015761285e-09	5.55703334876612e-08	GPSM3	Not sig
1552584_PM_at	0.896501542487062	1.46039493096154e-09	2.76394011233347e-08	IL12RB1	Not sig
211456_PM_x_at	-0.896489541108899	3.1060132253074e-08	4.18585008922893e-07	MT1P2	Not sig
1556314_PM_a_at	0.896406415223445	1.96321825167919e-10	4.71336053710516e-09	ZNF366	Not sig
209728_PM_at	-0.896374704368694	0.164789575557766	0.262419209716323	HLA-DRB4	Not sig
210479_PM_s_at	0.89623258931583	2.44810061700642e-09	4.36312134395786e-08	RORA	Not sig
217028_PM_at	0.895814074170444	2.22936137624077e-15	1.85944371495447e-13	CXCR4	Not sig
212236_PM_x_at	0.895675442362736	0.000177443722514988	0.000871763785346824	KRT17	Not sig
203710_PM_at	0.895641996511212	1.07589419162621e-11	3.5483755693085e-10	ITPR1	Not sig
210139_PM_s_at	0.895592468991234	5.44609531929118e-18	8.61222847962476e-16	PMP22	Not sig
204286_PM_s_at	0.895563228717919	1.4332472905371e-09	2.719144434873e-08	PMAIP1	Not sig
213664_PM_at	-0.894857104307018	1.31413531505917e-06	1.18730042542045e-05	SLC1A1	Not sig
227266_PM_s_at	0.894750641859654	1.30552287370481e-07	1.52371339664587e-06	FYB	Not sig
209539_PM_at	0.894727443355404	3.47955353916661e-11	1.00307572126186e-09	ARHGEF6	Not sig
210279_PM_at	0.894205739150549	6.07122736608264e-05	0.000342425734805908	GPR18	Not sig
230740_PM_at	0.893004641676544	1.91730824087981e-07	2.14970328687989e-06	EHD3	Not sig
228855_PM_at	-0.892810089532673	3.48023510022108e-13	1.66975308666465e-11	NUDT7	Not sig
204118_PM_at	0.892517848228142	1.17551874388274e-05	8.15261176718262e-05	CD48	Not sig
206747_PM_at	-0.892374517400566	3.3040851616637e-05	0.000201250160993465	GPRIN2	Not sig
208581_PM_x_at	-0.892066095883813	2.13240266882291e-07	2.36039676359793e-06	MT1X	Not sig
228071_PM_at	0.891799126357683	3.48202188044296e-13	1.66975308666465e-11	GIMAP7	Not sig
212372_PM_at	0.891419828018234	1.05158797900939e-09	2.06746806581023e-08	MYH10	Not sig
231897_PM_at	-0.891278866096126	2.93448804012074e-18	5.14617029215406e-16	PTGR1	Not sig
235372_PM_at	0.89122081658812	0.00046717424151038	0.001994338661484	FCRLA	Not sig
223809_PM_at	0.891064802045088	0.000131872021785155	0.000676926522107296	RGS18	Not sig
228562_PM_at	-0.890626832576788	1.93176159065704e-10	4.64599276627692e-09	ZBTB10	Not sig
213241_PM_at	0.890618231320052	1.87593739511688e-09	3.44667275264674e-08	PLXNC1	Not sig
219522_PM_at	0.890603565646053	9.28546945006502e-08	1.12128550200907e-06	FJX1	Not sig
219117_PM_s_at	0.890401220352544	1.24839390023463e-08	1.85613783291679e-07	FKBP11	Not sig
205216_PM_s_at	-0.890104933934719	1.2424138987432e-10	3.12402005835175e-09	APOH	Not sig
204197_PM_s_at	0.889485099652088	4.19070609183375e-08	5.47896018673079e-07	RUNX3	Not sig
206214_PM_at	0.889274169244702	1.72682521461946e-06	1.50690975467151e-05	PLA2G7	Not sig
230943_PM_at	0.889140351143492	2.36304972630192e-08	3.29328236817651e-07	SOX17	Not sig
40837_PM_at	-0.888935211447458	4.01381976628721e-07	4.15074935763381e-06	TLE2	Not sig
1564310_PM_a_at	0.888602327945952	3.28733657976789e-06	2.65603397758417e-05	PARP15	Not sig
219700_PM_at	0.888128941509816	4.09005928199179e-06	3.21765051925494e-05	PLXDC1	Not sig
212097_PM_at	0.888108087094384	5.8753859722993e-12	2.07401124822165e-10	CAV1	Not sig
226017_PM_at	0.888009467189018	4.66333331177176e-08	6.05061138614161e-07	CMTM7	Not sig
216748_PM_at	0.887585077726697	6.25508959040877e-10	1.30578873307598e-08	PYHIN1	Not sig
207076_PM_s_at	0.887383691849534	2.52729816203161e-10	5.85688771433966e-09	ASS1	Not sig
207106_PM_s_at	-0.88716722829387	1.06791702283821e-14	7.61813297321939e-13	LTK	Not sig
225929_PM_s_at	0.886588554948389	5.13953358767569e-11	1.41595961857843e-09	RNF213	Not sig
218870_PM_at	0.885868061699481	1.82796602357509e-10	4.42358075983686e-09	ARHGAP15	Not sig
229770_PM_at	0.885688306300054	2.06572587586717e-05	0.000133458721570519	GLT1D1	Not sig
209667_PM_at	-0.885656628212919	3.34147828725479e-09	5.72772507791811e-08	CES2	Not sig
217967_PM_s_at	0.884660596466876	7.65873545187825e-07	7.38410062113689e-06	FAM129A	Not sig
209156_PM_s_at	0.884442177937759	2.54418296243587e-05	0.000160540849717078	COL6A2	Not sig
219263_PM_at	-0.883794854280518	3.04237772209525e-08	4.1173311171022e-07	RNF128	Not sig
225662_PM_at	0.88350558205877	3.19809423758859e-14	2.01130719781218e-12	ZAK	Not sig
55616_PM_at	-0.883500631017435	1.96203347882867e-11	6.0209008297314e-10	PGAP3	Not sig
209583_PM_s_at	0.883056185609233	1.71086361400718e-09	3.18292766543361e-08	CD200	Not sig
208763_PM_s_at	0.882947179335202	2.7928047064865e-08	3.81448600887192e-07	TSC22D3	Not sig
221731_PM_x_at	0.882478865132368	2.84141511105724e-09	4.95278839762653e-08	VCAN	Not sig
223757_PM_at	-0.882286121712398	8.96528256064153e-11	2.34369534307454e-09	DIO3OS	Not sig
239787_PM_at	-0.882011301934256	3.7119292459843e-23	1.97182726887408e-20	KCTD4	Not sig
204994_PM_at	0.881989599656899	4.92896522936702e-06	3.79789230425033e-05	MX2	Not sig
226010_PM_at	-0.88190239637243	1.12271879831561e-09	2.19234686116483e-08	SLC25A23	Not sig
230434_PM_at	-0.881588557598707	8.2717665778909e-07	7.90135663947801e-06	PHOSPHO2	Not sig
211071_PM_s_at	0.881324380547605	7.83787801652501e-08	9.63115711582517e-07	MLLT11	Not sig
208323_PM_s_at	-0.881115437881288	0.000275017220329535	0.0012709093927644	ANXA13	Not sig
227558_PM_at	0.880957201405147	3.40731510326078e-12	1.27256823122808e-10	CBX4	Not sig
212672_PM_at	0.880752464798911	9.29458458990158e-10	1.85261585605108e-08	ATM	Not sig
32094_PM_at	0.880094376017962	1.55959283273457e-13	8.11923138373665e-12	CHST3	Not sig
219511_PM_s_at	0.880089682057805	8.1891761523969e-08	1.00038127523643e-06	SNCAIP	Not sig
219360_PM_s_at	-0.879836615394991	2.94810724848421e-08	4.00361598661737e-07	TRPM4	Not sig
203332_PM_s_at	0.879736400959896	1.83730527433542e-07	2.07274552753119e-06	INPP5D	Not sig
236124_PM_at	-0.879075074931812	8.47149027612054e-17	9.82028793343084e-15	LOC153546	Not sig
221011_PM_s_at	0.87902237545899	1.39027164642496e-10	3.4545282985532e-09	LBH	Not sig
204141_PM_at	0.878733641011552	3.08518083957333e-12	1.16498046678575e-10	TUBB2A	Not sig
205499_PM_at	0.878687756478827	4.05344378174495e-06	3.19343666692837e-05	SRPX2	Not sig
204220_PM_at	0.878166724732802	1.94428538476031e-08	2.76603158676964e-07	GMFG	Not sig
227955_PM_s_at	-0.878074340792785	1.78229981454188e-09	3.29454507948171e-08	EFNA5	Not sig
204439_PM_at	0.87782474099132	0.000404213915766298	0.00176185488736979	IFI44L	Not sig
227647_PM_at	0.877328050760889	2.21320305916915e-13	1.12333400169239e-11	KCNE3	Not sig
218699_PM_at	0.876690480045491	5.52311386188193e-14	3.2529297626789e-12	RAB7L1	Not sig
230925_PM_at	0.876617617650179	5.60431944938506e-06	4.2577108952111e-05	APBB1IP	Not sig
201426_PM_s_at	0.876183494761998	2.23413863534929e-09	4.01843837715767e-08	VIM	Not sig
232103_PM_at	-0.875756700494401	2.63414217709665e-13	1.31024626563494e-11	BPNT1	Not sig
222957_PM_at	-0.875301972561945	4.43329631073502e-12	1.60747387436625e-10	NEU4	Not sig
237056_PM_at	0.874564594838144	2.14970977882797e-06	1.82670244678634e-05	INSC	Not sig
225406_PM_at	0.874471942251915	2.9334082990459e-18	5.14617029215406e-16	TWSG1	Not sig
204602_PM_at	0.874295602634904	0.00143105881653017	0.00520130086000055	DKK1	Not sig
212298_PM_at	0.874211950058304	6.66596632410586e-06	4.9562215983619e-05	NRP1	Not sig
204034_PM_at	-0.873978776708015	2.54750258401693e-08	3.52075281345002e-07	ETHE1	Not sig
227856_PM_at	0.873823779888396	1.19027591428731e-10	3.00673807249447e-09	C4orf32	Not sig
1554628_PM_at	-0.87352923738206	1.10932539449822e-09	2.16851514683709e-08	ZNF57	Not sig
205326_PM_at	0.87332250171066	1.20328255475426e-09	2.33114868404408e-08	RAMP3	Not sig
223423_PM_at	-0.872828960303002	5.60067794056047e-06	4.25553525229504e-05	GPR160	Not sig
213766_PM_x_at	-0.872635372635198	2.11898431306378e-14	1.39796612262906e-12	GNA11	Not sig
228109_PM_at	0.872128695752739	1.12141069420497e-08	1.69497199263604e-07	RASGRF2	Not sig
227456_PM_s_at	-0.871882172010686	1.00712436643737e-13	5.56052570228264e-12	C6orf136	Not sig
219243_PM_at	0.871868846194611	1.15403499216849e-10	2.92464217677159e-09	GIMAP4	Not sig
238520_PM_at	0.871435787530959	1.3876668290822e-10	3.44962246947899e-09	TRERF1	Not sig
226878_PM_at	0.871047036940659	1.16525596057369e-07	1.37581255536089e-06	HLA-DOA	Not sig
207202_PM_s_at	-0.870510198918677	1.91932349959277e-08	2.73621118499787e-07	NR1I2	Not sig
219032_PM_x_at	-0.870331226568753	3.28956497729645e-18	5.6600172243011e-16	OPN3	Not sig
207177_PM_at	0.870246365686529	1.31012728413586e-05	8.97054365554919e-05	PTGFR	Not sig
212850_PM_s_at	-0.869945751052905	0.000129955700063176	0.000668219728310938	LRP4	Not sig
216699_PM_s_at	-0.869896026445394	1.12480775858261e-05	7.84197967773287e-05	KLK1	Not sig
201721_PM_s_at	0.869771993330826	4.59884961310007e-10	9.92607718267339e-09	LAPTM5	Not sig
202842_PM_s_at	0.869660049536915	1.3864526378977e-09	2.64227642224217e-08	DNAJB9	Not sig
1568868_PM_at	0.869414186206759	3.25965660649621e-06	2.63522622967554e-05	CYP27C1	Not sig
231021_PM_at	-0.869122535682962	5.27813164321337e-10	1.1223978735267e-08	SLC6A19	Not sig
202003_PM_s_at	-0.868977461907658	1.35477898109594e-16	1.49750973637706e-14	ACAA2	Not sig
223839_PM_s_at	0.868749017212643	4.63656869350262e-13	2.16090167005959e-11	SCD	Not sig
228876_PM_at	-0.868047648923972	2.47791586029768e-10	5.75952278233592e-09	BAIAP2L2	Not sig
215346_PM_at	0.867645613958999	1.83824765950658e-10	4.44649516754653e-09	CD40	Not sig
205498_PM_at	-0.867463281965284	0.000200004148114378	0.000966886990994714	GHR	Not sig
229245_PM_at	-0.866910860535269	2.49093929044654e-07	2.71011619162423e-06	PLEKHA6	Not sig
218865_PM_at	-0.866873444743208	1.12077238486018e-10	2.84429782178223e-09	MOSC1	Not sig
1558290_PM_a_at	0.866854552047491	1.74381621790327e-07	1.9786998001364e-06	PVT1	Not sig
212489_PM_at	0.866397385096523	1.03127577987637e-07	1.23017248676242e-06	COL5A1	Not sig
218223_PM_s_at	0.866386483119864	8.15513561128697e-07	7.80084344355886e-06	PLEKHO1	Not sig
209685_PM_s_at	0.866367961710086	7.17923077635701e-07	6.9598088576962e-06	PRKCB	Not sig
204436_PM_at	0.865953065699062	2.50498142482515e-09	4.44423017702037e-08	PLEKHO2	Not sig
220753_PM_s_at	-0.865569581779283	6.62072290713398e-13	2.9403640735701e-11	CRYL1	Not sig
241918_PM_at	-0.865212330018022	1.63552473229304e-05	0.000109011738003915	ANO7	Not sig
238497_PM_at	0.864901361301447	8.89359089171553e-09	1.37035433860945e-07	TMEM136	Not sig
221870_PM_at	0.864700668844746	1.55858442967242e-09	2.93353791088843e-08	EHD2	Not sig
206111_PM_at	0.864415806275957	4.19438881960864e-05	0.000248426049215075	RNASE2	Not sig
205259_PM_at	-0.86422077129172	1.49614486514254e-06	1.32978502755481e-05	NR3C2	Not sig
206698_PM_at	-0.863860305413409	2.89839584987021e-07	3.09979923623238e-06	XK	Not sig
223740_PM_at	0.863852758743649	1.35523991083269e-08	2.00032240952821e-07	C6orf59	Not sig
212791_PM_at	0.863782173215371	4.28944235463999e-10	9.36913526683141e-09	C1orf216	Not sig
212912_PM_at	0.863534777276626	4.27667156979607e-13	2.01029282595698e-11	RPS6KA2	Not sig
234971_PM_x_at	-0.863522740721463	3.86243625004026e-15	3.02769626677583e-13	PLCD3	Not sig
202946_PM_s_at	-0.863249900974354	1.32103344334282e-12	5.44689863244176e-11	BTBD3	Not sig
226051_PM_at	0.863144177484798	1.75050809510027e-10	4.24740800103819e-09	SELM	Not sig
204785_PM_x_at	0.862784704272318	1.35263340015499e-07	1.57366226854094e-06	IFNAR2	Not sig
229560_PM_at	0.862692386349401	2.48920906112557e-06	2.07870991726932e-05	TLR8	Not sig
1555847_PM_a_at	0.86263658142269	3.05526292547234e-10	6.88787437030157e-09	LOC284454	Not sig
222906_PM_at	-0.86196689628088	1.42449944132626e-14	9.84109683486949e-13	FLVCR1	Not sig
206261_PM_at	0.861884617775466	3.27269497361144e-11	9.52179849149774e-10	ZNF239	Not sig
1553041_PM_at	-0.861821157756767	2.469192777341e-18	4.41509420954944e-16	HTR3C	Not sig
213703_PM_at	0.86157413599522	4.96313285024773e-07	5.01467553964637e-06	LOC150759	Not sig
227006_PM_at	-0.860934142645119	1.63237067966974e-08	2.36533796975979e-07	PPP1R14A	Not sig
202531_PM_at	0.860699733040354	4.07555538370814e-12	1.49259714069338e-10	IRF1	Not sig
243681_PM_at	-0.860388535432388	5.83936347806615e-09	9.39431851521286e-08	SHANK2	Not sig
204769_PM_s_at	0.860204791540175	6.707778789744e-08	8.38510661368158e-07	TAP2	Not sig
235085_PM_at	-0.859562700581144	1.35962590940428e-13	7.21551228254656e-12	SGK223	Not sig
212859_PM_x_at	-0.85885719369513	3.44076749919823e-09	5.87399668388864e-08	MT1E	Not sig
211778_PM_s_at	-0.858360878123762	1.19788909846382e-09	2.32173227142925e-08	OVOL2	Not sig
202912_PM_at	0.858330306907217	2.02089318177482e-11	6.1911069675705e-10	ADM	Not sig
203963_PM_at	-0.858024307784236	1.73616420212343e-07	1.97124350112437e-06	CA12	Not sig
227239_PM_at	0.856897591580649	7.04998778902046e-09	1.11004340108275e-07	FAM126A	Not sig
229726_PM_at	0.856685141575353	4.94367641977428e-07	4.99710429166728e-06	GRAP	Not sig
213888_PM_s_at	0.855821386889103	3.01982265771906e-07	3.21834041131862e-06	TRAF3IP3	Not sig
210107_PM_at	-0.855791990969628	0.00805963543238849	0.0223951527440524	CLCA1	Not sig
209183_PM_s_at	0.85575131142722	2.0576106312178e-09	3.73530742160192e-08	C10orf10	Not sig
204070_PM_at	0.855585475997726	3.92506913037108e-12	1.44231133289626e-10	RARRES3	Not sig
223592_PM_s_at	-0.85497038048978	3.37508643326014e-16	3.43887996640277e-14	RNF135	Not sig
206702_PM_at	0.854955055608556	2.45571626663989e-10	5.71277702079938e-09	TEK	Not sig
214174_PM_s_at	0.854878917415988	3.22023610914686e-07	3.41397439860434e-06	PDLIM4	Not sig
213539_PM_at	0.854765276934494	3.41990569537818e-07	3.6033148492705e-06	CD3D	Not sig
1555486_PM_a_at	-0.85452149844354	4.99182664570291e-09	8.16681504795149e-08	PRR5L	Not sig
222764_PM_at	0.853999454515667	8.56452861014242e-10	1.72409191649721e-08	ASRGL1	Not sig
241342_PM_at	-0.853893535625144	1.37822846701008e-13	7.28596817125184e-12	TMEM65	Not sig
38037_PM_at	0.853320410125193	0.000148426194677551	0.000748285196884012	HBEGF	Not sig
227240_PM_at	-0.853085269272657	1.42274596110457e-14	9.84109683486949e-13	NGEF	Not sig
214617_PM_at	0.85300619789709	2.41617545314134e-06	2.02279745570066e-05	PRF1	Not sig
221563_PM_at	0.852995594443	1.60023109791271e-09	3.00057040857759e-08	DUSP10	Not sig
220301_PM_at	0.852919168570081	2.74629392483498e-11	8.10482589521823e-10	CCDC102B	Not sig
205073_PM_at	-0.852838627470824	3.62555891374063e-07	3.7886259733636e-06	CYP2J2	Not sig
218358_PM_at	0.852709149150449	5.17368808701062e-14	3.07026403124497e-12	CRELD2	Not sig
211116_PM_at	-0.8522223453417	0.00043870221449518	0.00189153598629659	SLC9A2	Not sig
226482_PM_s_at	-0.851877259037599	1.21360006467376e-13	6.5485332878328e-12	TSTD1	Not sig
233651_PM_s_at	-0.851841039022366	9.02635939989193e-13	3.87658755545594e-11	MPND	Not sig
231292_PM_at	0.851444209047714	1.17564384286513e-13	6.36884681805599e-12	EID3	Not sig
213479_PM_at	0.851434653675271	0.00265827712260465	0.00881981885654682	NPTX2	Not sig
204396_PM_s_at	0.850758269725615	1.9573471919331e-08	2.78316662179365e-07	GRK5	Not sig
229432_PM_at	-0.850576340098883	2.93349177394329e-12	1.11462501674519e-10	NAGS	Not sig
222920_PM_s_at	0.850498227657793	8.24506041024439e-07	7.87859728163678e-06	KIAA0748	Not sig
206151_PM_x_at	-0.850454728896217	4.98854265265274e-21	1.65423097721148e-18	CELA3B	Not sig
229404_PM_at	0.850349322240532	1.57637660064126e-05	0.000105519263156455	TWIST2	Not sig
225442_PM_at	0.850194866809297	2.5451583300107e-09	4.50091590260296e-08	DDR2	Not sig
226039_PM_at	-0.849734967376953	1.30267532454287e-14	9.10292214334141e-13	MGAT4A	Not sig
232249_PM_at	0.849618047725058	3.30987020835064e-07	3.49883207978952e-06	FMNL3	Not sig
230440_PM_at	0.849152272771081	8.0062960196035e-06	5.82455107981127e-05	ZNF469	Not sig
224796_PM_at	0.848941927120976	9.36787356242728e-11	2.43729530179842e-09	ASAP1	Not sig
213030_PM_s_at	-0.848573658214545	3.32519356162926e-08	4.44836102016002e-07	PLXNA2	Not sig
228090_PM_at	-0.848288730351481	8.05820344609593e-10	1.6347964462482e-08	NMNAT3	Not sig
205547_PM_s_at	0.848251626092646	6.5618812660484e-07	6.41474599735283e-06	TAGLN	Not sig
213142_PM_x_at	0.848134441890499	1.80108190272759e-12	7.16699609510836e-11	PION	Not sig
229369_PM_at	-0.848128762010775	5.40161816027751e-06	4.11915731901859e-05	VSIG2	Not sig
228617_PM_at	0.847465590877112	3.92676675132305e-06	3.10750712754759e-05	XAF1	Not sig
218032_PM_at	0.847464047185365	2.69952568670853e-10	6.18269350976379e-09	SNN	Not sig
211178_PM_s_at	0.847368443586707	4.31022423801619e-10	9.40282942004689e-09	PSTPIP1	Not sig
202655_PM_at	0.846822331849152	4.3539392548878e-19	9.56730065587093e-17	MANF	Not sig
235948_PM_at	-0.846483188047534	5.04190141617078e-08	6.50477802371573e-07	RIMKLA	Not sig
219493_PM_at	0.846457047927451	1.56550209349629e-08	2.27688588638089e-07	SHCBP1	Not sig
220245_PM_at	-0.846396123784468	5.65268089670143e-24	3.47512848610134e-21	SLC45A2	Not sig
205874_PM_at	-0.846115462216056	8.55104560714866e-18	1.29245983534569e-15	ITPKA	Not sig
213499_PM_at	-0.84594263596149	4.84313740102326e-13	2.23811032852185e-11	CLCN2	Not sig
220404_PM_at	0.845625685710433	2.90148535510644e-06	2.37692425819208e-05	GPR97	Not sig
227393_PM_at	-0.845273550033253	1.52602533435063e-08	2.22124171771733e-07	ANO9	Not sig
226373_PM_at	-0.845168991721357	1.51399723459272e-21	5.597186398023e-19	SFXN5	Not sig
219505_PM_at	0.84507424489933	8.57665780780599e-09	1.32525227888761e-07	CECR1	Not sig
227655_PM_at	-0.84473813908887	2.09959355650535e-09	3.79891737579993e-08	SNORD123	Not sig
227013_PM_at	0.844093653925846	3.29276324576719e-09	5.6513030424138e-08	LATS2	Not sig
1558034_PM_s_at	0.843898055627832	0.000127028608352782	0.000655786013570915	CP	Not sig
213107_PM_at	-0.843784862086914	1.05538272442949e-08	1.6013662165047e-07	TNIK	Not sig
221185_PM_s_at	0.843153910428772	2.93545662085043e-10	6.6451596611432e-09	IQCG	Not sig
226677_PM_at	0.842126321787567	2.37324401823813e-08	3.30580566338848e-07	ZNF521	Not sig
218502_PM_s_at	0.841902694172186	1.03068356177676e-09	2.02928575324273e-08	TRPS1	Not sig
202260_PM_s_at	0.840652010148321	4.03931668540638e-13	1.91351699083991e-11	STXBP1	Not sig
207191_PM_s_at	0.840621416524509	3.05290902276136e-06	2.48608300610787e-05	ISLR	Not sig
215446_PM_s_at	0.840510445398556	7.14900084323816e-07	6.93664800740869e-06	LOX	Not sig
201744_PM_s_at	0.840338173783984	2.65037770899556e-17	3.49434738187209e-15	LUM	Not sig
229158_PM_at	-0.840236941143586	7.87497266177615e-05	0.000430062011367484	WNK4	Not sig
215299_PM_x_at	-0.840231763379309	4.66540964400935e-13	2.17147794564436e-11	SULT1A1	Not sig
227217_PM_at	-0.8401533967483	2.54950555035428e-05	0.000160839612807143	WNK2	Not sig
205758_PM_at	0.840101296489041	2.6696658223193e-07	2.88051203841846e-06	CD8A	Not sig
218574_PM_s_at	0.839554287497232	2.56346124732199e-10	5.93064617958657e-09	LMCD1	Not sig
230110_PM_at	-0.839504483139136	2.335611411058e-07	2.55637084128903e-06	MCOLN2	Not sig
235753_PM_at	-0.839471104268467	6.57798309326887e-11	1.77560110975928e-09	HOXA7	Not sig
203367_PM_at	0.839395831767234	2.40214531644412e-09	4.28820166359674e-08	DUSP14	Not sig
213138_PM_at	0.839258495484812	8.4006985363899e-10	1.69735679622811e-08	ARID5A	Not sig
219387_PM_at	0.83914170473492	4.10307012014344e-06	3.22510388771223e-05	CCDC88A	Not sig
226863_PM_at	-0.838533097454725	1.91804114107534e-06	1.65346811145324e-05	FAM110C	Not sig
206985_PM_at	-0.838301353109554	1.31183987545575e-12	5.421247642414e-11	HSD17B3	Not sig
227383_PM_at	0.838025624993977	3.70478798553127e-06	2.95319747418915e-05	LOC727820	Not sig
227134_PM_at	0.837877708387539	2.98811728750461e-11	8.77589035887359e-10	SYTL1	Not sig
204912_PM_at	0.837646207630998	4.9436919446588e-09	8.10590664525042e-08	IL10RA	Not sig
201564_PM_s_at	0.8370144153391	3.20149670195357e-10	7.18203739431691e-09	FSCN1	Not sig
223449_PM_at	-0.836581211389641	7.73262047958056e-09	1.20710507714765e-07	SEMA6A	Not sig
206482_PM_at	-0.836188752035934	7.65116277104008e-09	1.19575370184935e-07	PTK6	Not sig
213416_PM_at	0.835527541417293	2.58695184264039e-07	2.80010029812204e-06	ITGA4	Not sig
224836_PM_at	-0.835462462775036	1.28169350983794e-10	3.20951306136307e-09	TP53INP2	Not sig
232914_PM_s_at	-0.835270435664654	1.77222199399451e-05	0.000116968789386502	SYTL2	Not sig
225240_PM_s_at	0.83521647006101	7.56618110069667e-09	1.18314832502034e-07	MSI2	Not sig
203989_PM_x_at	0.834840857595819	4.13019803321856e-13	1.95150073737093e-11	F2R	Not sig
223562_PM_at	0.834536204595175	2.2116592725046e-07	2.43834809581802e-06	PARVG	Not sig
225596_PM_at	-0.834505210772838	2.42090361433557e-10	5.65101285231956e-09	KLC4	Not sig
201288_PM_at	0.83416984777517	3.52464550293749e-15	2.80980098856094e-13	ARHGDIB	Not sig
227679_PM_at	-0.834060591889057	4.45251152595873e-12	1.6130753191167e-10	HDAC11	Not sig
206855_PM_s_at	0.833921216545717	8.8443451645453e-10	1.77454472195855e-08	HYAL2	Not sig
202672_PM_s_at	0.833607579437359	0.000433745764656929	0.00187356118364284	ATF3	Not sig
235126_PM_at	-0.833307938435443	2.60239148679193e-06	2.16266479647358e-05	LQK1	Not sig
53991_PM_at	-0.833222147772288	1.03082038894998e-06	9.58014327689243e-06	DENND2A	Not sig
213428_PM_s_at	0.833190643160718	5.0345115127155e-09	8.23015528587477e-08	COL6A1	Not sig
225465_PM_at	-0.833016239483046	9.65097688382422e-12	3.23959018526652e-10	MAGI1	Not sig
229497_PM_at	0.832836538535674	6.00691501939511e-10	1.2578199589981e-08	ANKDD1A	Not sig
202664_PM_at	0.832801006158382	9.30333750782295e-09	1.42506190296902e-07	WIPF1	Not sig
211105_PM_s_at	0.83233841375854	3.86934959780002e-07	4.02111041298438e-06	NFATC1	Not sig
209758_PM_s_at	0.832204919237482	0.000228645220957045	0.00108464741327074	MFAP5	Not sig
223482_PM_at	-0.832118104827442	5.90507122668659e-16	5.65084814252812e-14	TMEM120A	Not sig
212589_PM_at	-0.831832300430799	2.31634862029267e-10	5.4324481251313e-09	RRAS2	Not sig
236205_PM_at	-0.831831137662515	4.98465480448016e-07	5.03480501434616e-06	ABCC6P1	Not sig
204115_PM_at	0.831815840971075	2.4943873061815e-09	4.42974363705683e-08	GNG11	Not sig
228618_PM_at	0.831364567612113	1.42437257924383e-09	2.7051213354157e-08	PEAR1	Not sig
225520_PM_at	0.831123944208321	5.77428721809294e-09	9.29782593107578e-08	MTHFD1L	Not sig
203085_PM_s_at	0.830774013839495	6.99274891760832e-11	1.8792154077944e-09	TGFB1	Not sig
206143_PM_at	-0.83049877892465	1.2107932709594e-06	1.10506344988396e-05	SLC26A3	Not sig
223454_PM_at	0.830315607742792	3.141051659706e-12	1.18199891032197e-10	CXCL16	Not sig
234316_PM_x_at	0.83015401523694	3.07111295037721e-05	0.000188940502152291	KLK12	Not sig
223266_PM_at	-0.830071833106857	1.90940029602216e-14	1.27095908998604e-12	STRADB	Not sig
216301_PM_at	0.82972866274419	0.0128207904616553	0.0329121492966816	LOC100287927	Not sig
205660_PM_at	-0.829639282582091	1.76064987179564e-06	1.53324777551008e-05	OASL	Not sig
226763_PM_at	0.829591272732529	8.57218466781055e-15	6.20406195898484e-13	SESTD1	Not sig
203556_PM_at	0.829491735575015	1.33441137271574e-14	9.30093226218364e-13	ZHX2	Not sig
238983_PM_at	-0.829472617120112	7.65332148561061e-08	9.43133975417082e-07	NSUN7	Not sig
236058_PM_at	-0.828772184876787	3.74888770546757e-10	8.30446926334648e-09	C1orf172	Not sig
218739_PM_at	-0.828096346652399	3.43079380686852e-14	2.12829799481645e-12	ABHD5	Not sig
204973_PM_at	-0.828043123620629	5.6518457468183e-10	1.19213855064442e-08	GJB1	Not sig
203979_PM_at	-0.82757878080397	1.03421991650676e-11	3.43562489492778e-10	CYP27A1	Not sig
224906_PM_at	0.827419923911682	5.73420186293823e-13	2.59509392002204e-11	ANO6	Not sig
212203_PM_x_at	0.8272812470485	1.16483481089386e-17	1.70411595395876e-15	IFITM3	Not sig
1554300_PM_a_at	-0.826909079278341	2.90455614542821e-18	5.1265415966808e-16	SVOPL	Not sig
210992_PM_x_at	0.826883279604086	6.45315243370872e-05	0.000360916115108221	FCGR2C	Not sig
226117_PM_at	0.82688158508495	2.03387950678284e-08	2.8807589234694e-07	TIFA	Not sig
238518_PM_x_at	-0.82686568773431	2.70849635757946e-19	6.33313582072479e-17	GLYCTK	Not sig
206914_PM_at	0.826790261032564	4.03986044331358e-07	4.17215862883923e-06	CRTAM	Not sig
238025_PM_at	0.826726039407868	1.63611984853996e-10	4.00307276396959e-09	MLKL	Not sig
206212_PM_at	-0.826524521014644	6.50213262767842e-17	7.79559636057169e-15	CPA2	Not sig
225185_PM_at	0.826445415425835	6.25795225031419e-10	1.30588809067865e-08	MRAS	Not sig
214595_PM_at	-0.826314422567249	4.3823638922731e-18	7.09726491743265e-16	KCNG1	Not sig
202847_PM_at	-0.825855437736731	5.99555321732719e-14	3.48985844985167e-12	PCK2	Not sig
226710_PM_at	-0.825087870924527	2.13193652243604e-09	3.85106988527858e-08	C8orf82	Not sig
238681_PM_at	-0.825043611520707	1.33441557226547e-08	1.97224603015951e-07	GDPD1	Not sig
236285_PM_at	0.824303942955447	1.3799197940064e-06	1.24079394460247e-05	KLHDC7B	Not sig
235221_PM_at	0.823991482107921	9.6091218397507e-06	6.8174676019445e-05	CBLN3	Not sig
1556999_PM_at	-0.823800488381957	4.74299075587307e-06	3.67269656393426e-05	LOC100271832	Not sig
218831_PM_s_at	-0.823510680072474	4.75949671803828e-19	1.03339628145819e-16	FCGRT	Not sig
216836_PM_s_at	-0.823447025857503	1.35836970416092e-06	1.22322577951226e-05	ERBB2	Not sig
205495_PM_s_at	0.823143030136563	0.000104684003046417	0.000552714969283483	GNLY	Not sig
204083_PM_s_at	0.822993062904178	5.96234700134579e-09	9.57528078011844e-08	TPM2	Not sig
217111_PM_at	-0.822852020267731	8.06083110182905e-14	4.55628485265058e-12	AMACR	Not sig
228581_PM_at	0.822578406385831	1.05295970457407e-05	7.39857329340826e-05	KCNJ10	Not sig
230369_PM_at	0.822550492236969	5.05861974944103e-10	1.08075899879214e-08	GPR161	Not sig
235306_PM_at	0.8225479717813	1.41133133703696e-09	2.68221584251397e-08	GIMAP8	Not sig
212510_PM_at	-0.822288964061642	8.98152497579381e-10	1.79877064074143e-08	GPD1L	Not sig
205559_PM_s_at	-0.822118099767739	3.02998117881426e-09	5.25802157306762e-08	PCSK5	Not sig
1552767_PM_a_at	0.821059050365742	4.31174248650236e-10	9.40282942004689e-09	HS6ST2	Not sig
204236_PM_at	0.820838494231936	7.82943027619863e-08	9.62668039465636e-07	FLI1	Not sig
209708_PM_at	0.820708127812956	6.41720996861581e-09	1.02187905539236e-07	MOXD1	Not sig
212387_PM_at	0.82034046799858	1.97359695072461e-12	7.77432376953903e-11	TCF4	Not sig
225582_PM_at	0.82024984122165	3.29778078944188e-10	7.37384862665764e-09	ITPRIP	Not sig
235301_PM_at	-0.82006018422143	9.3876653950095e-06	6.68287941826626e-05	KIAA1324L	Not sig
34210_PM_at	0.819713643372751	1.77581088637532e-06	1.54448406688961e-05	CD52	Not sig
223393_PM_s_at	0.819196046925149	5.54555383396946e-11	1.51864353366186e-09	TSHZ3	Not sig
209686_PM_at	0.819145272308478	5.57947411205414e-07	5.56980343077983e-06	S100B	Not sig
220638_PM_s_at	-0.819079391582579	9.21678817388164e-10	1.83915596255993e-08	CBLC	Not sig
242794_PM_at	-0.819034917502725	4.62943507065328e-08	6.00947900096783e-07	MAML3	Not sig
217328_PM_at	0.818439071038252	2.55835286896007e-09	4.51986687843559e-08	LOC100134017	Not sig
205180_PM_s_at	0.8182547785295	6.22329615553256e-07	6.12754452312334e-06	ADAM8	Not sig
227353_PM_at	0.817613350873637	0.000190730898408563	0.000928042784030639	TMC8	Not sig
206442_PM_at	0.817480499657865	3.22865942727732e-05	0.000197442887284868	SEMG1	Not sig
1568955_PM_at	0.817472700002893	2.19396421629388e-07	2.42119306362484e-06	SRGAP2P1	Not sig
212611_PM_at	-0.817110854752748	5.76227979928827e-16	5.55075949327567e-14	DTX4	Not sig
228258_PM_at	0.816710325170338	1.81314666366716e-05	0.00011920970884709	TBC1D10C	Not sig
218802_PM_at	0.816709817513322	1.83739699263196e-11	5.6927053483498e-10	CCDC109B	Not sig
212886_PM_at	0.816707317537416	3.19791505423981e-07	3.39294012396221e-06	CCDC69	Not sig
1562492_PM_at	-0.816508720762136	2.64291977433911e-16	2.80246812893342e-14	LOC340090	Not sig
239108_PM_at	-0.816437601073623	3.96272245448976e-08	5.20577092670845e-07	FAR2	Not sig
204079_PM_at	0.816269963907443	1.20531254723777e-08	1.80040065580438e-07	TPST2	Not sig
205298_PM_s_at	0.816176632838927	4.80704921950784e-11	1.3371514898087e-09	BTN2A2	Not sig
236320_PM_at	-0.815877884754385	2.47388665122555e-11	7.38857577084095e-10	CCDC17	Not sig
229667_PM_s_at	-0.815364441360435	3.14432553973007e-05	0.000192799435825906	HOXB8	Not sig
235201_PM_at	-0.815216389587614	7.7866115688159e-07	7.48760021068123e-06	FOXP2	Not sig
219581_PM_at	-0.81521128097262	2.25212458792858e-10	5.29999986359193e-09	TSEN2	Not sig
227210_PM_at	0.814838835882457	4.26496947401596e-09	7.12108040191588e-08	SFMBT2	Not sig
202948_PM_at	0.814701287333392	5.90976451498122e-09	9.49919992471203e-08	IL1R1	Not sig
212845_PM_at	0.814453659371054	6.40557919043373e-07	6.28553201945089e-06	SAMD4A	Not sig
225450_PM_at	0.81380054235213	3.33809209117689e-09	5.72371384421008e-08	AMOTL1	Not sig
228400_PM_at	-0.812405575312502	2.61746953839633e-08	3.60107733953621e-07	SHROOM3	Not sig
226605_PM_at	-0.811325680409794	2.588887834427e-12	9.92648898813407e-11	DGKQ	Not sig
220495_PM_s_at	0.81076547908174	2.51670487876363e-11	7.48784706044327e-10	TXNDC15	Not sig
224110_PM_at	-0.810505562542772	5.71001695942388e-08	7.27073721049284e-07	LOC100133319	Not sig
203911_PM_at	-0.810249792793055	3.44103000497667e-05	0.00020866225947279	RAP1GAP	Not sig
200887_PM_s_at	0.810094541060709	4.92955294482238e-13	2.27612227321483e-11	STAT1	Not sig
231406_PM_at	0.809749034801128	4.29802992101832e-06	3.36288727482508e-05	ORAI2	Not sig
219180_PM_s_at	-0.809607427887165	1.4880349805696e-12	6.03542134632068e-11	PEX26	Not sig
228741_PM_s_at	-0.809034506221027	1.04163216717146e-07	1.24118351003412e-06	HCN3	Not sig
227705_PM_at	0.808746138240766	2.52724115544477e-09	4.47722654018492e-08	TCEAL7	Not sig
228303_PM_at	0.808714405942506	2.03279978915638e-11	6.21384059722565e-10	GALNT6	Not sig
233403_PM_x_at	-0.808661573953603	1.53217389414865e-09	2.88780208812757e-08	TM6SF2	Not sig
38964_PM_r_at	0.808045196653848	1.70812250646092e-05	0.000113271025258768	WAS	Not sig
203842_PM_s_at	-0.807969324457162	4.22426227827873e-13	1.99250440134501e-11	MAPRE3	Not sig
227019_PM_at	-0.807946515309221	5.96006572357034e-07	5.89381883363729e-06	C1orf226	Not sig
201058_PM_s_at	0.807539045498791	1.14521794375237e-05	7.96803150971654e-05	MYL9	Not sig
209253_PM_at	-0.806818058085406	4.94828001343912e-11	1.37092512496272e-09	SORBS3	Not sig
201601_PM_x_at	0.806768314443758	2.22602125679935e-13	1.127747713572e-11	IFITM1	Not sig
206758_PM_at	-0.806729760941017	6.7525485197325e-22	2.65802656300118e-19	EDN2	Not sig
224476_PM_s_at	-0.806561460712604	9.76586684340203e-18	1.45200925091506e-15	MESP1	Not sig
209636_PM_at	0.806556753500834	4.84586739286536e-09	7.96460301593956e-08	NFKB2	Not sig
204682_PM_at	0.806098561598292	0.000167680420592975	0.000830919872532417	LTBP2	Not sig
226028_PM_at	0.805612167866539	8.77483762255977e-08	1.06550208725779e-06	ROBO4	Not sig
241957_PM_x_at	-0.805457092019159	1.29426966232243e-10	3.23952262460986e-09	LIN7B	Not sig
205651_PM_x_at	0.805245037634563	1.76382627304412e-08	2.54141617297198e-07	RAPGEF4	Not sig
223415_PM_at	-0.80468930426654	1.04604890887481e-11	3.46827911786224e-10	RPP25	Not sig
201963_PM_at	0.804556572556161	5.96787547083419e-05	0.000337431338624256	ACSL1	Not sig
220122_PM_at	0.804235484671501	0.00063931830945361	0.00261750234224441	MCTP1	Not sig
203180_PM_at	0.803881572074288	4.67856666979215e-06	3.62743057018106e-05	ALDH1A3	Not sig
205979_PM_at	-0.803808869180132	0.0142339536783362	0.0358965143579539	SCGB2A1	Not sig
218805_PM_at	0.803533589209813	2.04177957261286e-10	4.8741696909037e-09	GIMAP5	Not sig
206324_PM_s_at	-0.803019808261293	7.0225322802744e-09	1.1063571946882e-07	DAPK2	Not sig
236673_PM_at	0.801838870577575	1.69126883868768e-06	1.47836835468032e-05	TIFAB	Not sig
211062_PM_s_at	0.801798863975867	1.62143729801871e-07	1.8556147617882e-06	CPZ	Not sig
201341_PM_at	0.801785300112762	1.97093075591296e-20	5.6084245535979e-18	ENC1	Not sig
228226_PM_s_at	-0.801692581268494	2.35503793521515e-19	5.65157458882882e-17	ZNF775	Not sig
205767_PM_at	0.801640880966835	0.00745616714286306	0.0209944516890568	EREG	Not sig
219036_PM_at	-0.80162743419975	8.25971060383237e-13	3.57256968923864e-11	CEP70	Not sig
203370_PM_s_at	0.801606439558213	7.42644085560297e-09	1.16362460313378e-07	PDLIM7	Not sig
1554190_PM_s_at	0.801465133094321	2.40003079597432e-06	2.01191489201371e-05	C10orf81	Not sig
210174_PM_at	-0.800825034695123	6.58014706143033e-08	8.25573828172805e-07	NR5A2	Not sig
202502_PM_at	-0.800479748412217	1.71815779116228e-09	3.19541140528362e-08	ACADM	Not sig
228790_PM_at	0.800394360838846	1.70174111100584e-07	1.93657996856665e-06	FAM110B	Not sig
203729_PM_at	0.800329283401281	2.02442096424454e-10	4.83695166194935e-09	EMP3	Not sig
202772_PM_at	-0.800235119890907	2.36919435439373e-13	1.19475086728712e-11	HMGCL	Not sig
227758_PM_at	0.79992658248282	1.15077847011748e-05	8.00163222677313e-05	RERG	Not sig
200771_PM_at	0.799516727383123	1.0462809964566e-13	5.76222478629068e-12	LAMC1	Not sig
219173_PM_at	-0.799332485471419	3.3006451354165e-06	2.66521249386532e-05	MYO15B	Not sig
203355_PM_s_at	-0.799247976841006	3.10396725873246e-09	5.37277977100749e-08	PSD3	Not sig
206726_PM_at	-0.799233442237451	4.6795834674417e-06	3.62770486569952e-05	HPGDS	Not sig
232843_PM_s_at	0.79901408091672	3.76548322589533e-08	4.97412879538539e-07	DOCK8	Not sig
201105_PM_at	0.798864134405031	1.55986897246105e-07	1.79245749297295e-06	LGALS1	Not sig
225224_PM_at	-0.79872984454661	1.14426728067662e-09	2.22754054811059e-08	C20orf112	Not sig
213839_PM_at	-0.798602946434595	5.60063823227087e-08	7.14809705805226e-07	CLMN	Not sig
229967_PM_at	0.79824829487958	0.00159696968376392	0.00571286016653434	CMTM2	Not sig
228000_PM_at	-0.798016817012176	2.18473107792757e-15	1.82567340015194e-13	ADC	Not sig
213160_PM_at	0.797938186312774	1.61424755877001e-08	2.34217860456381e-07	DOCK2	Not sig
229012_PM_at	-0.79739814838909	2.48792946121217e-09	4.42173076153776e-08	C9orf24	Not sig
223165_PM_s_at	-0.797085863667469	5.73357233784526e-15	4.28568866755743e-13	IP6K2	Not sig
203695_PM_s_at	0.796717541031791	6.83160020802001e-07	6.65226918280504e-06	DFNA5	Not sig
212792_PM_at	0.796654423868315	1.04786871285008e-13	5.76222478629068e-12	DPY19L1	Not sig
220974_PM_x_at	0.796344252657555	1.09561611837472e-16	1.23346987483278e-14	SFXN3	Not sig
224436_PM_s_at	-0.796267150711734	1.21981532818259e-06	1.11274084163905e-05	NIPSNAP3A	Not sig
224917_PM_at	0.796178496978625	1.34221705571025e-16	1.48662765593495e-14	MIR21	Not sig
228977_PM_at	-0.795606321257511	2.18793998171401e-09	3.94182206452033e-08	LOC729680	Not sig
229522_PM_at	-0.795198936980178	3.40902175181817e-15	2.73294878798301e-13	SDR42E1	Not sig
218498_PM_s_at	0.795140312111487	1.98588970017216e-08	2.82081918340913e-07	ERO1L	Not sig
202557_PM_at	0.795090322953708	1.60401296890127e-11	5.0438833099674e-10	HSPA13	Not sig
232244_PM_at	-0.794964587128112	2.73097276034116e-08	3.74124122639125e-07	KIAA1161	Not sig
239087_PM_at	-0.794928429515904	3.23560254705304e-09	5.56651469603717e-08	ANKS4B	Not sig
237450_PM_at	-0.794889986362893	2.5663527158673e-08	3.53875979961389e-07	LOC389332	Not sig
209870_PM_s_at	0.794603862482048	2.91393339321286e-10	6.60463403519643e-09	APBA2	Not sig
209122_PM_at	-0.794531725792933	3.71417917428945e-16	3.73156459898816e-14	PLIN2	Not sig
203632_PM_s_at	0.793880802517323	6.43790488522695e-12	2.25223763296159e-10	GPRC5B	Not sig
212681_PM_at	-0.793515151646574	3.94069895568465e-17	4.968095469131e-15	EPB41L3	Not sig
218392_PM_x_at	-0.79350300787387	1.85259980166387e-24	1.24876349468319e-21	SFXN1	Not sig
227059_PM_at	0.792742251423944	3.50139987099518e-09	5.96633740085647e-08	GPC6	Not sig
208012_PM_x_at	0.792490689420882	1.46946817819497e-10	3.62339849968711e-09	SP110	Not sig
1568592_PM_at	0.792234074459577	4.06510809195411e-10	8.92904011446284e-09	TRIM69	Not sig
225067_PM_at	-0.792134106745306	1.42491385894792e-16	1.56554541751678e-14	ULK3	Not sig
230082_PM_at	-0.791960824876397	2.49504571615258e-10	5.79687585389759e-09	LOC100133660	Not sig
242773_PM_at	0.791605927805245	2.19591919935042e-07	2.42286184699452e-06	SLC5A1	Not sig
204363_PM_at	0.791394177002916	1.31847658502452e-13	7.01755314684985e-12	F3	Not sig
232024_PM_at	0.791374488247034	6.12439575180277e-05	0.000344891224330886	GIMAP2	Not sig
218424_PM_s_at	-0.791371717215526	2.28288602399246e-11	6.87819982393983e-10	STEAP3	Not sig
218600_PM_at	0.791260498886861	6.7140084674061e-06	4.9855410357729e-05	LIMD2	Not sig
238532_PM_at	-0.791184408641012	1.74022149844892e-05	0.000115148408861571	DPF3	Not sig
224932_PM_at	-0.791119084000739	5.27962596990829e-16	5.10379390359597e-14	CHCHD10	Not sig
202266_PM_at	-0.790332295371091	1.94916838719829e-11	5.98477824385827e-10	TDP2	Not sig
235145_PM_at	-0.790292100837507	7.6465691858112e-12	2.62473044543074e-10	ZBTB7B	Not sig
1557285_PM_at	0.790255945634681	0.000541158479691852	0.00226510757468939	AREGB	Not sig
224762_PM_at	-0.790099799298387	7.71199973911224e-07	7.42629471533837e-06	SERINC2	Not sig
217933_PM_s_at	0.789840792060598	2.24792580875057e-10	5.29239503553303e-09	LAP3	Not sig
205464_PM_at	-0.789762884898956	0.00405077506425714	0.0125502920521421	SCNN1B	Not sig
201920_PM_at	-0.789567818592733	1.26040282627703e-16	1.40740695183159e-14	SLC20A1	Not sig
204212_PM_at	-0.789112995007763	2.47657186208823e-16	2.63117727056617e-14	ACOT8	Not sig
227629_PM_at	-0.789053310974263	0.000341361997456458	0.0015276968502233	PRLR	Not sig
227736_PM_at	-0.789014446902021	0.000151121792295829	0.000759077284996445	C10orf99	Not sig
236769_PM_at	-0.788901556461481	1.07602318851235e-06	9.94167658889785e-06	LOC158402	Not sig
223092_PM_at	-0.788510727778261	6.10842969290939e-13	2.74628373580557e-11	ANKH	Not sig
1552870_PM_s_at	-0.788401375034938	0.0047680066935729	0.0144101572160208	C1orf125	Not sig
213478_PM_at	0.787826469241819	6.4805281289046e-07	6.34655623005218e-06	KAZ	Not sig
220026_PM_at	-0.787700489586644	0.000164653800060034	0.000818036199971377	CLCA4	Not sig
206974_PM_at	0.787562848517275	3.94867169469077e-10	8.70824553708205e-09	CXCR6	Not sig
225946_PM_at	0.787060496718416	1.36716189127615e-06	1.2305356618058e-05	RASSF8	Not sig
213326_PM_at	0.786066402357335	9.64703236960504e-07	9.04760672099657e-06	VAMP1	Not sig
224928_PM_at	0.78606146095353	2.77046856391159e-17	3.62113266548666e-15	SETD7	Not sig
227015_PM_at	0.785887344956194	3.50386014375503e-17	4.46885099686611e-15	ASPHD2	Not sig
214597_PM_at	-0.785709389847823	2.76098513710435e-07	2.96685146515053e-06	SSTR2	Not sig
213415_PM_at	0.785676005917442	6.1185641355634e-11	1.66225043037414e-09	CLIC2	Not sig
209670_PM_at	0.785248588824318	2.23175788099753e-10	5.26112160528995e-09	TRAC	Not sig
232594_PM_at	-0.784954176183733	1.04467678354609e-10	2.67100421550114e-09	HSBP1L1	Not sig
226811_PM_at	0.784884312988504	3.86598516725409e-10	8.5431089832919e-09	FAM46C	Not sig
244166_PM_at	-0.784645135455508	3.55163212296097e-07	3.72275003080095e-06	APLN	Not sig
207412_PM_x_at	-0.784633249727739	3.24680916167581e-19	7.34087451574759e-17	CELP	Not sig
203922_PM_s_at	0.784564357513903	1.23377189530621e-06	1.12322511234076e-05	CYBB	Not sig
202748_PM_at	0.784452993417569	2.12175045188609e-08	2.98973927311222e-07	GBP2	Not sig
205694_PM_at	0.78396311017627	0.000440509720792118	0.00189843174016547	TYRP1	Not sig
224658_PM_x_at	0.783858114079475	5.69888920379234e-08	7.25825704807956e-07	PACS1	Not sig
220784_PM_s_at	0.783759643314922	0.000552119140880222	0.00230604570940926	UTS2	Not sig
220184_PM_at	-0.783374886999928	1.17739594134134e-07	1.38808918186795e-06	NANOG	Not sig
206171_PM_at	-0.78273968446719	1.32697226216194e-06	1.19830479161892e-05	ADORA3	Not sig
224759_PM_s_at	0.782276653800558	1.80705088906068e-21	6.46227381666374e-19	C12orf23	Not sig
202744_PM_at	-0.782101173610515	1.23045198274012e-09	2.37726625125797e-08	SLC20A2	Not sig
229829_PM_at	-0.781646938155956	5.05450911495931e-09	8.25791180128392e-08	C18orf18	Not sig
202016_PM_at	-0.781227890777847	2.6001466358551e-07	2.81326919479557e-06	MEST	Not sig
220068_PM_at	0.780928695270863	0.000931663291927291	0.00361198590078663	VPREB3	Not sig
212481_PM_s_at	0.780834358043965	6.34056976942123e-13	2.83666618915685e-11	TPM4	Not sig
208161_PM_s_at	-0.780518431298853	1.71540621808716e-10	4.17148672100617e-09	ABCC3	Not sig
201482_PM_at	0.780393893900408	1.84177894038285e-14	1.23194296727442e-12	QSOX1	Not sig
227376_PM_at	0.78035432966143	1.63070636316563e-07	1.86427285124546e-06	GLI3	Not sig
229597_PM_s_at	0.780324543662837	1.67529083818049e-06	1.46714391051202e-05	WDFY4	Not sig
205902_PM_at	0.780210004240511	1.76504390563465e-06	1.53609634637824e-05	KCNN3	Not sig
227461_PM_at	-0.7800156178622	6.0713867160355e-09	9.72470504004339e-08	STON2	Not sig
222662_PM_at	-0.779695859716085	1.51722180630423e-12	6.14469216372584e-11	PPP1R3B	Not sig
203467_PM_at	-0.779590571120174	3.0636808458778e-12	1.1600643424374e-10	PMM1	Not sig
201516_PM_at	0.779431499551853	3.05697559452115e-10	6.88889702035522e-09	SRM	Not sig
222938_PM_x_at	-0.779352188924551	9.31260249840527e-06	6.63894522085009e-05	ENPP3	Not sig
206975_PM_at	0.779157969034608	6.2057643158221e-07	6.11248234995871e-06	LTA	Not sig
225710_PM_at	0.778869502510579	4.69757574970486e-10	1.0105009473221e-08	GNB4	Not sig
235173_PM_at	-0.778767940507509	4.47000939128952e-11	1.25231215486127e-09	LOC401093	Not sig
209879_PM_at	0.77843042087104	6.56857699805967e-07	6.4201445239163e-06	SELPLG	Not sig
203814_PM_s_at	0.778181098148618	2.15641764621823e-10	5.11062767599966e-09	NQO2	Not sig
204067_PM_at	-0.778159306001291	2.77367955121254e-22	1.158487607974e-19	SUOX	Not sig
235368_PM_at	0.778098770973677	3.6546557508715e-05	0.000219925945377488	ADAMTS5	Not sig
230151_PM_at	-0.777871355567118	4.4057658806058e-12	1.59855092942537e-10	C13orf1	Not sig
203438_PM_at	0.777827143146269	4.11605937615245e-06	3.23252746901365e-05	STC2	Not sig
213413_PM_at	0.777539972147531	5.54218066198872e-09	8.96365400297702e-08	STON1	Not sig
226985_PM_at	0.777281200788348	5.53094501930865e-09	8.94812704705715e-08	FGD5	Not sig
213424_PM_at	0.776994117732093	1.14440582669083e-09	2.22754054811059e-08	KIAA0895	Not sig
218764_PM_at	0.776901165177663	2.64968729309553e-10	6.09662069982011e-09	PRKCH	Not sig
238054_PM_at	-0.776471116556321	5.45028215028365e-13	2.47684541405955e-11	ADPRHL1	Not sig
1568593_PM_a_at	-0.77626352772236	3.83178942297548e-08	5.053178073707e-07	NUDT16P1	Not sig
225293_PM_at	0.776027628636959	3.50588992021377e-05	0.000212031355128215	COL27A1	Not sig
226757_PM_at	0.775820025587646	0.000357463163837728	0.0015876773284667	IFIT2	Not sig
236225_PM_at	-0.77559935115314	9.69437110762131e-07	9.08421844756807e-06	GGT6	Not sig
55872_PM_at	0.775239704706008	6.11671442971423e-10	1.27983185476793e-08	ZNF512B	Not sig
204612_PM_at	0.7747674058654	2.13657095658647e-07	2.36453236022712e-06	PKIA	Not sig
218774_PM_at	0.774118611520699	7.13265405177964e-11	1.91305473746629e-09	DCPS	Not sig
209125_PM_at	0.773900967849189	0.00244670809818786	0.00822357845029479	KRT6A	Not sig
240572_PM_s_at	0.773253129788649	9.36536854062919e-05	0.000501704586528678	LOC374443	Not sig
226074_PM_at	0.772480708551384	8.96007874761283e-09	1.3802103284787e-07	PPM1M	Not sig
202793_PM_at	-0.772389320891283	7.74256142580713e-16	7.26645366060098e-14	LPCAT3	Not sig
210325_PM_at	0.772307418972447	1.01822402629723e-05	7.17662341863365e-05	CD1A	Not sig
221782_PM_at	0.771828556731336	8.55296714830327e-16	7.87837706261638e-14	DNAJC10	Not sig
210912_PM_x_at	-0.771730574348743	1.63312175719461e-11	5.12070240371937e-10	GSTM4	Not sig
226899_PM_at	-0.771541399707021	1.43298388193614e-13	7.49737231661049e-12	UNC5B	Not sig
226722_PM_at	0.770903636963796	8.12118071129777e-08	9.93271201030805e-07	FAM20C	Not sig
228080_PM_at	0.770653808993748	6.21978026047469e-13	2.78946948321207e-11	LAYN	Not sig
212419_PM_at	0.770532485230485	1.93327505956608e-09	3.54131720402271e-08	ZCCHC24	Not sig
202959_PM_at	-0.770410348541359	8.95108194735397e-13	3.85030227004302e-11	MUT	Not sig
229779_PM_at	0.769611695627453	0.00039623497251387	0.00173162911510355	COL4A4	Not sig
201462_PM_at	0.769597852757778	3.34317805131079e-09	5.7288439422947e-08	SCRN1	Not sig
227450_PM_at	0.769312103054134	9.01179985543412e-07	8.50725723067768e-06	ERP27	Not sig
206765_PM_at	-0.769245299052631	1.16605785063206e-06	1.06797548204441e-05	KCNJ2	Not sig
215411_PM_s_at	-0.769183819064969	8.18790976380813e-28	1.01818518801537e-24	TRAF3IP2	Not sig
35148_PM_at	-0.769084852931261	8.1784544520274e-07	7.8204148085054e-06	TJP3	Not sig
204950_PM_at	0.768797240051654	1.31627453945076e-07	1.53462521683461e-06	CARD8	Not sig
208146_PM_s_at	0.768463412553847	3.19386431287002e-08	4.29155908346471e-07	CPVL	Not sig
213434_PM_at	0.767657456799756	2.25622952903477e-08	3.16213111375864e-07	STX2	Not sig
219450_PM_at	-0.76765006939023	1.25651335681862e-06	1.14221844689036e-05	C4orf19	Not sig
212687_PM_at	0.76750766569328	2.16642105561332e-18	3.96440562066497e-16	LIMS1	Not sig
223681_PM_s_at	-0.767205847090915	3.30425684428358e-07	3.49492389783445e-06	INADL	Not sig
233565_PM_s_at	-0.766943522614472	2.38699485403878e-07	2.60791580348905e-06	SDCBP2	Not sig
226701_PM_at	0.766216967357673	3.98901012789497e-06	3.15195674733883e-05	GJA5	Not sig
233371_PM_at	-0.765922927207714	0.000591638558986826	0.0024475656853897	ABCC13	Not sig
213679_PM_at	-0.7658543973651	2.21629968256573e-10	5.22856653528288e-09	TTC30A	Not sig
206118_PM_at	0.76568868577789	7.02062098962124e-07	6.81812704024008e-06	STAT4	Not sig
207601_PM_at	-0.765524771590487	2.34251347191989e-07	2.56289991233946e-06	SULT1B1	Not sig
228702_PM_at	0.765284900155155	1.77388046383772e-07	2.00864796313909e-06	FLJ43663	Not sig
221256_PM_s_at	-0.765154304362916	8.53205517824477e-10	1.71945266695272e-08	HDHD3	Not sig
238327_PM_at	0.764741176116268	5.45194773209389e-05	0.000312098054155176	ODF3B	Not sig
220984_PM_s_at	0.764352689835294	3.43939596411625e-10	7.65608422199434e-09	SLCO5A1	Not sig
1569723_PM_a_at	-0.764055088376164	1.40057713162559e-05	9.5231238668938e-05	SPIRE2	Not sig
219327_PM_s_at	-0.763968520927906	4.01021912530729e-10	8.82974404189892e-09	GPRC5C	Not sig
200790_PM_at	0.763258119861991	1.0269361830459e-11	3.4198912510868e-10	ODC1	Not sig
218872_PM_at	0.762636702132784	3.7384678283751e-08	4.94321573778501e-07	TESC	Not sig
207653_PM_at	-0.762187956216693	3.28179310955104e-09	5.63424254750816e-08	FOXD2	Not sig
203458_PM_at	-0.761689145247253	3.38552513570939e-08	4.52243671387548e-07	SPR	Not sig
226077_PM_at	0.761681492323707	7.78494747771195e-23	3.70394261950443e-20	RNF145	Not sig
203815_PM_at	-0.761410584419971	0.0609156476196333	0.118266966840829	GSTT1	Not sig
209939_PM_x_at	0.761280531220786	2.55821635491164e-09	4.51986687843559e-08	CFLAR	Not sig
203713_PM_s_at	-0.761278847543878	1.23745258741669e-08	1.84187209794625e-07	LLGL2	Not sig
205913_PM_at	-0.760546096317496	3.16707263390124e-21	1.08303986977442e-18	PLIN1	Not sig
201069_PM_at	0.760448257534133	4.37083624955251e-07	4.4843484979236e-06	MMP2	Not sig
205805_PM_s_at	0.76021581519068	1.51416607452461e-08	2.20743521507905e-07	ROR1	Not sig
242543_PM_at	-0.760039906371371	5.53589831457129e-11	1.51675851918762e-09	SH2D6	Not sig
1554106_PM_at	-0.759969664662053	6.72924168796884e-07	6.56427988870057e-06	NBEAL1	Not sig
239586_PM_at	0.759102227715611	4.56743335729826e-07	4.66070712690366e-06	FAM83A	Not sig
206022_PM_at	0.759035438652288	5.81135960072074e-05	0.000330048308650026	NDP	Not sig
222735_PM_at	-0.758947371844913	2.86692143787169e-08	3.90305067114082e-07	TMEM38B	Not sig
213693_PM_s_at	0.758888665539077	1.45505690252688e-10	3.59753449714226e-09	MUC1	Not sig
202897_PM_at	0.758530184028684	3.45883816603385e-11	9.9762957435183e-10	SIRPA	Not sig
205144_PM_at	-0.758467332138276	1.18031631129705e-15	1.05009767435151e-13	MFSD7	Not sig
203279_PM_at	0.758222421478209	5.15526410164091e-15	3.87992125613869e-13	EDEM1	Not sig
205619_PM_s_at	0.758022990333554	7.1757414111617e-10	1.47490868261349e-08	MEOX1	Not sig
231592_PM_at	0.757072094524914	0.1998327458996	0.305005821577121	TSIX	Not sig
205008_PM_s_at	-0.756698296807087	1.32850874851645e-08	1.96457719392101e-07	CIB2	Not sig
210720_PM_s_at	-0.7563418165303	8.45508841007548e-14	4.75457515269558e-12	NECAB3	Not sig
205786_PM_s_at	0.755417767031931	3.97770949911699e-06	3.1446377003928e-05	ITGAM	Not sig
210143_PM_at	0.755034925694625	0.0227099804675894	0.0527723970629892	ANXA10	Not sig
205676_PM_at	0.754696441341157	2.66878742923401e-06	2.21079037381588e-05	CYP27B1	Not sig
227999_PM_at	-0.754400225518256	2.28216978007592e-12	8.86853121568566e-11	PWWP2B	Not sig
206907_PM_at	0.754391125037342	2.34278797260266e-08	3.26754126742173e-07	TNFSF9	Not sig
209392_PM_at	0.75432693063868	8.03654849230799e-08	9.8459415753836e-07	ENPP2	Not sig
208130_PM_s_at	0.754209330576994	4.20183235688521e-12	1.53473469564068e-10	TBXAS1	Not sig
1557260_PM_a_at	0.75418460572855	2.32915996484005e-07	2.55032994749296e-06	ZNF382	Not sig
228461_PM_at	0.753943012789011	1.57668938081333e-08	2.29132960082872e-07	SH3RF3	Not sig
223583_PM_at	0.753645002698503	4.06532236677179e-06	3.20049083881897e-05	TNFAIP8L2	Not sig
219202_PM_at	0.753630720839239	5.82423955171847e-07	5.77725284757571e-06	RHBDF2	Not sig
240432_PM_x_at	0.75336731695917	4.77540342261658e-07	4.84671115318987e-06	KLF7	Not sig
206034_PM_at	0.753122115004673	3.93432530297683e-08	5.17343448575769e-07	SERPINB8	Not sig
229740_PM_at	-0.75257936628406	8.87134518832961e-06	6.37085775009128e-05	LOC643008	Not sig
202651_PM_at	0.752257881333058	1.37885451974778e-11	4.41968512290566e-10	LPGAT1	Not sig
219301_PM_s_at	-0.752005430267637	8.75332294267616e-10	1.75950795300708e-08	CNTNAP2	Not sig
203620_PM_s_at	0.751647483399356	1.26973527360096e-10	3.18248124118537e-09	FCHSD2	Not sig
203186_PM_s_at	0.751424030705174	1.6364929294839e-10	4.00307276396959e-09	S100A4	Not sig
224701_PM_at	0.751181496660589	2.62719385923018e-10	6.05760269733583e-09	PARP14	Not sig
237030_PM_at	0.75108693271075	2.1742871071827e-08	3.05752104109766e-07	ACPP	Not sig
208244_PM_at	-0.750965049006853	2.30704359532606e-22	9.8617101811145e-20	BMP3	Not sig
210074_PM_at	-0.75086852695136	3.37651546534634e-06	2.71805272453178e-05	CTSL2	Not sig
1555993_PM_at	-0.750589618450096	4.45838994034465e-07	4.56397458050643e-06	CACNA1D	Not sig
204137_PM_at	0.750565263201009	9.15606557562928e-11	2.38672762253719e-09	GPR137B	Not sig
202898_PM_at	0.750520466986632	3.13634787155035e-09	5.41854353621337e-08	SDC3	Not sig
226829_PM_at	0.750190619548768	1.6866880030669e-15	1.42638538002791e-13	AFAP1L2	Not sig
235174_PM_s_at	-0.750046290031901	3.31386260859061e-06	2.67430667594447e-05	LOC100128822	Not sig
210113_PM_s_at	0.749924556432569	1.54633270776916e-06	1.37038665740671e-05	NLRP1	Not sig
205999_PM_x_at	-0.749873142124693	2.67577965367733e-05	0.000167722859148763	CYP3A4	Not sig
205003_PM_at	0.749730255346417	6.96568422826185e-08	8.68369588857023e-07	DOCK4	Not sig
206237_PM_s_at	0.749375701130481	5.53143864569785e-05	0.000315856807684523	NRG1	Not sig
209386_PM_at	0.749125627403359	9.12487986672607e-11	2.38086696188802e-09	TM4SF1	Not sig
220639_PM_at	0.748737350015906	0.0320101784568107	0.070152884493487	TM4SF20	Not sig
227982_PM_at	-0.748670688168003	1.19088284998292e-14	8.41849549571257e-13	SEPSECS	Not sig
219183_PM_s_at	0.748560254575422	4.96544232609543e-06	3.82276877546519e-05	CYTH4	Not sig
201998_PM_at	0.74853520951995	8.73186745266345e-11	2.29143466509583e-09	ST6GAL1	Not sig
228807_PM_at	-0.748487172926243	8.52989024665317e-05	0.000461771984610298	ASPA	Not sig
207877_PM_s_at	-0.748480833839304	5.5416192360949e-13	2.5141997938019e-11	NVL	Not sig
204588_PM_s_at	0.748443259750768	1.63016096891661e-07	1.86403881743516e-06	SLC7A7	Not sig
226490_PM_at	-0.748350173475592	5.63321379786661e-06	4.27669339462011e-05	NHSL1	Not sig
204301_PM_at	-0.748060763678069	1.24870285920707e-13	6.69175092473212e-12	KBTBD11	Not sig
227189_PM_at	0.74780504862135	0.000339114356646996	0.00151888032285039	CPNE5	Not sig
218897_PM_at	-0.747317650658724	1.52919037669422e-09	2.88339027552004e-08	TMEM177	Not sig
201809_PM_s_at	0.747255057536068	7.72874534783121e-06	5.64439804733829e-05	ENG	Not sig
213222_PM_at	0.747119940295485	5.24067598228462e-07	5.26328168815534e-06	PLCB1	Not sig
206571_PM_s_at	0.747109218540684	4.20092240856637e-10	9.19413878338835e-09	MAP4K4	Not sig
201906_PM_s_at	-0.746728555767584	2.59160618252191e-11	7.68562234561985e-10	CTDSPL	Not sig
223422_PM_s_at	0.746353339404981	5.11522238803392e-11	1.41068242419998e-09	ARHGAP24	Not sig
205052_PM_at	-0.746250281897828	1.86802062194436e-09	3.4332800916925e-08	AUH	Not sig
231928_PM_at	-0.746030169090508	4.67622348156389e-05	0.000273179124272654	HES2	Not sig
203044_PM_at	0.745975250575837	4.79398046174011e-09	7.8888012320033e-08	CHSY1	Not sig
1558217_PM_at	0.745967052167961	3.91650504241961e-07	4.06409428075415e-06	SLFN13	Not sig
209513_PM_s_at	-0.745938296421587	5.26306655285424e-18	8.37118274533197e-16	HSDL2	Not sig
219722_PM_s_at	-0.745779310868242	2.38786710597162e-09	4.26549620317458e-08	GDPD3	Not sig
218625_PM_at	0.745683623904937	1.85884417853342e-06	1.60877347719797e-05	NRN1	Not sig
209496_PM_at	0.745274250681856	2.51193661298552e-08	3.47862849353335e-07	RARRES2	Not sig
212012_PM_at	0.745253630940326	1.01888141792258e-07	1.21810297817549e-06	PXDN	Not sig
217047_PM_s_at	-0.745202125075904	7.14657651135779e-09	1.12395784368767e-07	FAM13A	Not sig
225102_PM_at	-0.745163229681671	8.43286178717987e-11	2.22042364141264e-09	MGLL	Not sig
229954_PM_at	-0.745150876533572	1.58780822287878e-06	1.40101478656366e-05	CHDH	Not sig
226425_PM_at	0.744963204383149	4.88693223315098e-06	3.77028337756424e-05	CLIP4	Not sig
223535_PM_at	-0.744827753924885	8.61947100126035e-07	8.1806479763046e-06	NUDT12	Not sig
205601_PM_s_at	-0.744451776197224	9.57202232221099e-07	8.98495799210455e-06	HOXB5	Not sig
204933_PM_s_at	0.744062772380766	0.00121378261263663	0.00453015795705411	TNFRSF11B	Not sig
209195_PM_s_at	-0.743727633455732	1.35754008504544e-06	1.22267993009484e-05	ADCY6	Not sig
226770_PM_at	-0.743603330731197	2.92928154558085e-08	3.98101440055778e-07	MAGI3	Not sig
1555579_PM_s_at	0.743495746475073	1.66574361116323e-08	2.40986678172385e-07	PTPRM	Not sig
1558185_PM_at	0.743365012625164	0.00317183522998849	0.0102387589739717	CLLU1	Not sig
228438_PM_at	0.743281819999805	1.48221890779265e-09	2.8013681360924e-08	LOC100132891	Not sig
219023_PM_at	-0.743003114609535	4.38653776482616e-05	0.000258241245752597	AP1AR	Not sig
220082_PM_at	-0.74269167678607	3.47645637328067e-07	3.6558583598703e-06	PPP1R14D	Not sig
203324_PM_s_at	0.742660953537459	2.85430457650137e-08	3.88773414731696e-07	CAV2	Not sig
1556499_PM_s_at	0.742342117221302	1.46566522438335e-11	4.65701932358507e-10	COL1A1	Not sig
228063_PM_s_at	0.74224884518268	7.12616140644583e-10	1.46637052032224e-08	NAP1L5	Not sig
1558827_PM_a_at	0.741522175239251	8.41209969092624e-06	6.08498194855935e-05	ZNF831	Not sig
231166_PM_at	0.741448172723861	9.04746363693114e-07	8.53650582677509e-06	GPR155	Not sig
206283_PM_s_at	0.741347100307439	7.02385630604676e-08	8.74426161058813e-07	TAL1	Not sig
227756_PM_at	-0.740850472961903	1.6196310398316e-12	6.51603767238131e-11	FAM81A	Not sig
222272_PM_x_at	-0.740752148687847	5.98437771325945e-13	2.69938356620767e-11	SCIN	Not sig
207840_PM_at	-0.740491045045831	4.72082630542043e-08	6.12230413133631e-07	CD160	Not sig
205648_PM_at	0.740290682674604	0.00172244772385399	0.00608809607304076	WNT2	Not sig
226360_PM_at	-0.73997765634487	2.31603785788887e-06	1.9486700199045e-05	ZNRF3	Not sig
216876_PM_s_at	0.739870486020758	7.79928461152523e-05	0.000426524595221992	IL17A	Not sig
205970_PM_at	-0.739533317913284	1.30229589149818e-13	6.94494344086967e-12	MT3	Not sig
213486_PM_at	-0.739341513429903	2.5795172372398e-06	2.1461909168948e-05	COPG2IT1	Not sig
209803_PM_s_at	0.738904247742407	3.57650903538427e-05	0.000215872798533977	PHLDA2	Not sig
1563900_PM_at	-0.738707351509722	0.00633325900386615	0.0183055608239058	FAM83B	Not sig
1552797_PM_s_at	-0.738561457339465	2.49817912949133e-07	2.71637263652858e-06	PROM2	Not sig
222930_PM_s_at	-0.738417575004101	7.77569169178454e-15	5.70304250557629e-13	AGMAT	Not sig
235083_PM_at	-0.738304243164583	3.09880321405798e-05	0.000190463960747228	LOC151009	Not sig
227626_PM_at	-0.738288657829052	3.92035163002693e-09	6.59194958318757e-08	PAQR8	Not sig
210619_PM_s_at	0.738212387602278	0.000180389312258114	0.00088425024370209	HYAL1	Not sig
201349_PM_at	-0.73785588780949	1.15331367109353e-14	8.17403594739414e-13	SLC9A3R1	Not sig
201531_PM_at	0.737756689411242	1.78055189844452e-06	1.54688626744033e-05	ZFP36	Not sig
213122_PM_at	0.737560812588542	1.4207419168422e-06	1.27164884639327e-05	TSPYL5	Not sig
206110_PM_at	-0.73749302339029	1.43190194463053e-06	1.27933564501076e-05	HIST1H3H	Not sig
220065_PM_at	-0.737324192615728	2.96343229764933e-21	1.01977483123197e-18	TNMD	Not sig
220054_PM_at	0.736657111294228	4.26989078445922e-05	0.000252396457989713	IL23A	Not sig
232322_PM_x_at	-0.736505262092697	2.16953869650957e-05	0.00013949037576912	STARD10	Not sig
209047_PM_at	0.736296074633046	1.02386839815933e-09	2.01877331190227e-08	AQP1	Not sig
1568617_PM_a_at	-0.736214746870215	1.85626435889057e-07	2.09154663090399e-06	KIAA1543	Not sig
232271_PM_at	-0.736193550563314	0.000168004719971972	0.000831964725610141	HNF4G	Not sig
210041_PM_s_at	0.736070311822357	2.34928991555222e-11	7.05883567981548e-10	PGM3	Not sig
225436_PM_at	-0.735376876186621	1.24708116812828e-07	1.46424991661242e-06	FAM108C1	Not sig
206312_PM_at	-0.735219456491357	2.21192584443744e-05	0.000141832324596736	GUCY2C	Not sig
228067_PM_at	-0.734758772563877	3.6784998118515e-09	6.22353485483781e-08	C2orf55	Not sig
1552511_PM_a_at	-0.73421806121761	0.000434683236545534	0.00187672163557081	CPA6	Not sig
234976_PM_x_at	0.733761838262927	2.55414244665782e-17	3.38377491450079e-15	MTHFD2	Not sig
242916_PM_at	0.733665513054032	6.48562336437488e-08	8.15209929661777e-07	CEP110	Not sig
200989_PM_at	0.733533914958407	2.68837864910834e-16	2.83132583208186e-14	HIF1A	Not sig
205739_PM_x_at	0.733426909195166	8.81494390808931e-07	8.33650532863503e-06	ZNF107	Not sig
209250_PM_at	0.733391562340382	2.34242580261442e-15	1.93807249253272e-13	DEGS1	Not sig
206928_PM_at	-0.732796759620663	2.68360848120108e-13	1.33122065320868e-11	ZNF124	Not sig
211936_PM_at	0.732452660440822	2.76153007664969e-20	7.55485590719438e-18	HSPA5	Not sig
209309_PM_at	0.732388328948259	0.00128177809534789	0.00474028310151805	AZGP1	Not sig
229647_PM_at	-0.73233446983935	3.55565604013072e-14	2.19579819679179e-12	NDUFS1	Not sig
204039_PM_at	-0.732299002515397	3.38222330282976e-10	7.54108997613408e-09	CEBPA	Not sig
241418_PM_at	-0.732295188702886	0.00010030802160037	0.00053284984484119	LOC344887	Not sig
204199_PM_at	-0.732272687955975	9.07099755038382e-10	1.81384028551631e-08	RALGPS1	Not sig
220591_PM_s_at	-0.732211203149547	9.44296598104795e-08	1.13904736255079e-06	EFHC2	Not sig
232404_PM_at	0.73184545325315	7.70167831810751e-09	1.20296125942122e-07	SHROOM4	Not sig
243099_PM_at	0.731473595811528	2.18211596849472e-05	0.000140234122500259	NFAM1	Not sig
218717_PM_s_at	0.731350013010671	7.64242267873539e-05	0.000419245194372375	LEPREL1	Not sig
204232_PM_at	0.730849606306805	2.71886598866498e-08	3.7283897887169e-07	FCER1G	Not sig
209759_PM_s_at	-0.729951352145801	3.71147870217697e-12	1.37490560047131e-10	DCI	Not sig
226729_PM_at	-0.729354265089965	2.82437120987049e-15	2.30649956340394e-13	USP37	Not sig
219411_PM_at	-0.729098511964999	5.05373882071775e-06	3.88255152450957e-05	ELMO3	Not sig
204069_PM_at	0.728890861691778	9.27035448472005e-09	1.42040729664368e-07	MEIS1	Not sig
227923_PM_at	0.728824919767539	9.15655118548512e-09	1.40533155151141e-07	SHANK3	Not sig
220465_PM_at	-0.728686101232642	3.76926090998702e-14	2.31431582761104e-12	LOC80054	Not sig
204995_PM_at	0.728574284654158	8.14734556411893e-05	0.000443299535143961	CDK5R1	Not sig
212585_PM_at	0.728501009772462	8.40202759199236e-14	4.72959814501916e-12	OSBPL8	Not sig
202887_PM_s_at	0.728323942521762	1.93546978696123e-09	3.54394034404716e-08	DDIT4	Not sig
226213_PM_at	-0.728125066258034	1.94906382604563e-06	1.6765135551342e-05	ERBB3	Not sig
208991_PM_at	0.727951801013871	8.11581402024621e-10	1.64526403896914e-08	STAT3	Not sig
208557_PM_at	-0.727660426846313	3.78387979182462e-11	1.07886911313019e-09	HOXA6	Not sig
212713_PM_at	0.72691249120575	4.93706693672461e-09	8.09819843728524e-08	MFAP4	Not sig
238429_PM_at	0.726596028854773	4.32670264744897e-08	5.64866464698569e-07	TMEM71	Not sig
202628_PM_s_at	0.726458214791681	6.12060087384495e-05	0.000344748483438775	SERPINE1	Not sig
227960_PM_s_at	-0.726361504322435	2.72129984779854e-11	8.04408002011331e-10	FAHD1	Not sig
219257_PM_s_at	0.726351592843168	9.6428373306327e-06	6.8378414274957e-05	SPHK1	Not sig
202806_PM_at	0.726350164560868	7.85492655112732e-10	1.59889250835168e-08	DBN1	Not sig
214614_PM_at	-0.726074027572985	7.86838669056563e-06	5.73642608626647e-05	MNX1	Not sig
201889_PM_at	0.72600967825098	1.57698455435678e-20	4.61415560917814e-18	FAM3C	Not sig
220169_PM_at	0.725938857325972	1.95211204234862e-06	1.67826804417033e-05	TMEM156	Not sig
205043_PM_at	-0.725845885978361	1.25096579910084e-06	1.13755349339875e-05	CFTR	Not sig
204237_PM_at	-0.725766160937157	2.58886574177026e-10	5.97930726302067e-09	GULP1	Not sig
229468_PM_at	-0.725521708059874	4.68481851015064e-10	1.00877546156195e-08	CDK3	Not sig
239650_PM_at	-0.725484288894672	6.86527022594126e-14	3.9333325697631e-12	NCKAP5	Not sig
209770_PM_at	0.725341161659973	5.66599196196509e-10	1.19466185047753e-08	BTN3A1	Not sig
224925_PM_at	0.725266177080017	3.9049403606295e-07	4.05501635664914e-06	PREX1	Not sig
228565_PM_at	-0.724987535056529	1.49896600120161e-08	2.18884240074048e-07	KIAA1804	Not sig
212099_PM_at	0.724976737165209	3.11718054212602e-08	4.19986538691025e-07	RHOB	Not sig
202133_PM_at	0.724840179836358	3.76225892712717e-07	3.92323226982586e-06	WWTR1	Not sig
227761_PM_at	0.724718608870386	2.23498807613951e-06	1.89094437275357e-05	MYO5A	Not sig
222101_PM_s_at	0.724570401933288	5.41719220147474e-07	5.4226430900785e-06	DCHS1	Not sig
225316_PM_at	0.724537892127101	2.04062192854344e-08	2.88937547326199e-07	MFSD2A	Not sig
201061_PM_s_at	0.724131334027229	1.68825426248949e-08	2.43856472999242e-07	STOM	Not sig
236291_PM_at	-0.724081611347231	1.66703255112324e-08	2.41109400038879e-07	RDH5	Not sig
1558412_PM_at	-0.724073385231449	2.36772968791947e-05	0.000150762632229156	LOC113230	Not sig
[truncated: 17,922 more rows]
