# Supplementary material for: Identification of differentially expressed genes associated with ferroptosis in ulcerative colitis
Source: PLoS One. 2025 Jul 29;20(7):e0327990. doi: 10.1371/journal.pone.0327990 (PMC12306769; doi:10.1371/journal.pone.0327990)
Supplement: S4 Table — (CSV) [file pone.0327990.s004.csv]

id	logFC	pvalue	p.adj	anno	sign
205828_PM_at	5.108442758	3.29E-23	2.99E-20	MMP3	Up
219795_PM_at	5.014764081	7.97E-41	4.36E-36	SLC6A14	Up
219727_PM_at	4.922474208	4.17E-33	5.70E-29	DUOX2	Up
206784_PM_at	-4.762529525	1.05E-21	5.90E-19	AQP8	Down
207356_PM_at	4.60280234	1.48E-14	1.08E-12	DEFB4A	Up
209396_PM_s_at	4.558118168	4.88E-22	3.07E-19	CHI3L1	Up
202917_PM_s_at	4.286271479	4.62E-22	2.94E-19	S100A8	Up
202859_PM_x_at	3.982036483	3.61E-17	5.70E-15	IL8	Up
220655_PM_at	3.912495758	3.46E-19	9.81E-17	TNIP3	Up
205815_PM_at	3.908110064	1.00E-11	3.29E-10	REG3A	Up
204470_PM_at	3.795824807	2.36E-27	7.58E-24	CXCL1	Up
229230_PM_at	-3.747605619	1.86E-22	1.34E-19	OSTalpha	Down
209752_PM_at	3.693485296	3.17E-11	8.99E-10	REG1A	Up
214598_PM_at	-3.668193316	5.40E-10	1.11E-08	CLDN8	Down
208383_PM_s_at	-3.624105743	2.58E-13	1.32E-11	PCK1	Down
205886_PM_at	3.606812527	4.61E-08	5.82E-07	REG1B	Up
236351_PM_at	-3.528642907	2.96E-39	8.11E-35	LOC389023	Down
209792_PM_s_at	3.453968985	8.78E-12	2.93E-10	KLK10	Up
205680_PM_at	3.444458492	4.18E-19	1.17E-16	MMP10	Up
204007_PM_at	3.406460464	2.64E-15	2.35E-13	FCGR3B	Up
204607_PM_at	-3.404084974	1.12E-14	8.47E-13	HMGCS2	Down
205844_PM_at	3.402715181	5.03E-24	5.51E-21	VNN1	Up
205568_PM_at	3.34511761	5.44E-13	2.54E-11	AQP9	Up
205220_PM_at	3.337211338	1.09E-12	4.65E-11	GPR109B	Up
232629_PM_at	3.268154679	4.77E-12	1.73E-10	PROK2	Up
230615_PM_at	3.213188095	4.12E-22	2.65E-19	DUOXA2	Up
207529_PM_at	3.204484071	6.53E-09	1.02E-07	DEFA5	Up
204855_PM_at	3.200560258	8.56E-19	2.17E-16	SERPINB5	Up
205513_PM_at	3.19456312	5.71E-14	3.52E-12	TCN1	Up
209735_PM_at	-3.184713089	6.68E-20	2.34E-17	ABCG2	Down
207814_PM_at	3.121308571	5.90E-10	1.20E-08	DEFA6	Up
222943_PM_at	-3.08968837	6.83E-23	5.66E-20	GBA3	Down
226695_PM_at	3.058648642	5.44E-23	4.65E-20	PRRX1	Up
210029_PM_at	3.058203784	7.51E-16	8.04E-14	IDO1	Up
220786_PM_s_at	-3.056087196	3.26E-30	1.78E-26	SLC38A4	Down
207251_PM_at	-3.042025065	1.02E-25	2.23E-22	MEP1B	Down
230746_PM_s_at	3.041698297	1.90E-13	1.00E-11	LOC100288985	Up
206755_PM_at	-3.028712965	3.19E-20	1.21E-17	CYP2B6	Down
39402_PM_at	3.008367401	1.10E-15	1.12E-13	IL1B	Up
209774_PM_x_at	3.004022125	1.76E-19	5.58E-17	CXCL2	Up
211766_PM_s_at	-3.003026086	3.52E-14	2.32E-12	PNLIPRP2	Down
212657_PM_s_at	2.991113964	1.11E-25	2.34E-22	IL1RN	Up
202376_PM_at	2.94762923	1.22E-15	1.23E-13	SERPINA3	Up
203915_PM_at	2.943701578	1.06E-17	1.96E-15	CXCL9	Up
210163_PM_at	2.930513295	1.63E-14	1.17E-12	CXCL11	Up
227697_PM_at	2.926753347	1.69E-19	5.37E-17	SOCS3	Up
219948_PM_x_at	-2.889552481	1.55E-18	3.59E-16	UGT2A3	Down
202504_PM_at	2.874513323	7.19E-25	1.16E-21	TRIM29	Up
210272_PM_at	-2.871702411	2.64E-23	2.45E-20	CYP2B7P1	Down
205242_PM_at	2.835653758	3.19E-11	9.02E-10	CXCL13	Up
212531_PM_at	2.834652882	1.44E-31	9.83E-28	LCN2	Up
204475_PM_at	2.817299479	4.31E-18	8.96E-16	MMP1	Up
206172_PM_at	2.814723385	7.63E-11	1.96E-09	IL13RA2	Up
220723_PM_s_at	-2.812178278	8.22E-12	2.78E-10	CWH43	Down
236341_PM_at	2.810747053	6.22E-19	1.63E-16	CTLA4	Up
207502_PM_at	-2.809565097	5.04E-12	1.82E-10	GUCA2B	Down
221898_PM_at	2.807789626	5.48E-21	2.50E-18	PDPN	Up
206294_PM_at	-2.775647999	7.83E-19	2.00E-16	HSD3B2	Down
207558_PM_s_at	-2.756220097	5.82E-20	2.07E-17	PITX2	Down
217388_PM_s_at	2.742965337	6.54E-20	2.31E-17	KYNU	Up
214974_PM_x_at	2.718537641	1.21E-08	1.76E-07	CXCL5	Up
1560010_PM_a_at	-2.701203158	1.85E-14	1.31E-12	FLJ32063	Down
204597_PM_x_at	2.677632037	6.32E-12	2.21E-10	STC1	Up
206336_PM_at	2.661537888	6.24E-14	3.80E-12	CXCL6	Up
220435_PM_at	-2.657043658	2.08E-13	1.08E-11	SLC30A10	Down
205440_PM_s_at	-2.652461887	6.76E-25	1.16E-21	NPY1R	Down
205681_PM_at	2.626501083	4.61E-15	3.84E-13	BCL2A1	Up
201645_PM_at	2.616269968	1.31E-16	1.76E-14	TNC	Up
205119_PM_s_at	2.582368891	9.88E-14	5.71E-12	FPR1	Up
206149_PM_at	-2.574743847	2.81E-13	1.41E-11	CHP2	Down
204580_PM_at	2.570990891	4.96E-20	1.81E-17	MMP12	Up
218469_PM_at	2.559521628	3.44E-15	2.97E-13	GREM1	Up
205863_PM_at	2.550515952	1.44E-09	2.65E-08	S100A12	Up
205943_PM_at	2.544997419	7.88E-15	6.14E-13	TDO2	Up
224412_PM_s_at	-2.535821983	3.03E-12	1.15E-10	TRPM6	Down
212942_PM_s_at	2.535138979	2.02E-10	4.64E-09	KIAA1199	Up
204748_PM_at	2.533447364	1.11E-09	2.11E-08	PTGS2	Up
203936_PM_s_at	2.526040281	4.52E-17	6.81E-15	MMP9	Up
207051_PM_at	-2.51502166	6.36E-16	7.00E-14	SLC17A4	Down
207850_PM_at	2.511763071	2.94E-22	1.98E-19	CXCL3	Up
32128_PM_at	2.482543891	1.63E-12	6.64E-11	CCL18	Up
207432_PM_at	-2.471411112	2.74E-13	1.39E-11	BEST2	Down
206955_PM_at	-2.470577916	2.34E-29	1.17E-25	AQP7	Down
203535_PM_at	2.46764033	7.26E-14	4.36E-12	S100A9	Up
210397_PM_at	-2.459225281	2.31E-17	3.81E-15	DEFB1	Down
224959_PM_at	-2.45890428	8.61E-16	9.13E-14	SLC26A2	Down
206026_PM_s_at	2.45484532	3.48E-10	7.51E-09	TNFAIP6	Up
223732_PM_at	-2.44920939	4.85E-34	8.85E-30	SLC23A1	Down
203256_PM_at	2.419660494	5.33E-22	3.28E-19	CDH3	Up
205799_PM_s_at	-2.413023687	8.26E-15	6.41E-13	SLC3A1	Down
205569_PM_at	2.378568776	3.16E-16	3.76E-14	LAMP3	Up
229152_PM_at	2.375709413	2.31E-08	3.14E-07	C4orf7	Up
241031_PM_at	2.371013228	1.44E-18	3.38E-16	C2CD4A	Up
217546_PM_at	-2.36893034	6.08E-11	1.60E-09	MT1M	Down
208250_PM_s_at	2.361559966	1.87E-14	1.32E-12	DMBT1	Up
204533_PM_at	2.361266994	9.68E-12	3.19E-10	CXCL10	Up
1555404_PM_a_at	2.360850087	4.88E-17	7.28E-15	DUOXA1	Up
206632_PM_s_at	-2.359944328	1.82E-24	2.49E-21	APOBEC3B	Down
207245_PM_at	-2.359364481	2.57E-05	0.000162163	UGT2B17	Down
204563_PM_at	2.340170484	3.65E-12	1.36E-10	SELL	Up
201289_PM_at	2.335973868	7.69E-17	1.10E-14	CYR61	Up
203691_PM_at	2.321834083	5.96E-27	1.72E-23	PI3	Up
206049_PM_at	2.304536548	9.93E-15	7.59E-13	SELP	Up
217767_PM_at	2.296759865	1.62E-15	1.55E-13	C3	Up
227048_PM_at	-2.295264264	1.72E-13	9.14E-12	LAMA1	Down
203708_PM_at	2.284476373	2.92E-15	2.58E-13	PDE4B	Up
208209_PM_s_at	2.278304579	3.85E-17	5.96E-15	C4BPB	Up
213155_PM_at	-2.271753911	7.18E-25	1.16E-21	WSCD1	Down
227458_PM_at	2.262736467	7.59E-16	8.10E-14	CD274	Up
209875_PM_s_at	2.252878875	9.40E-09	1.41E-07	SPP1	Up
223509_PM_at	2.244671797	1.87E-17	3.15E-15	CLDN2	Up
242020_PM_s_at	2.23845146	6.96E-17	1.00E-14	ZBP1	Up
206262_PM_at	-2.234497754	1.09E-09	2.08E-08	ADH1C	Down
203083_PM_at	2.221688182	5.34E-11	1.42E-09	THBS2	Up
241703_PM_at	-2.212727798	1.88E-24	2.51E-21	RUNDC3B	Down
219614_PM_s_at	2.208359588	1.83E-15	1.73E-13	SLC6A20	Up
202018_PM_s_at	2.200094095	2.13E-08	2.93E-07	LTF	Up
1559884_PM_at	-2.199491593	2.58E-22	1.79E-19	CDKN2BAS	Down
228592_PM_at	2.187606009	3.05E-08	4.02E-07	MS4A1	Up
204259_PM_at	2.177377852	1.08E-13	6.15E-12	MMP7	Up
205950_PM_s_at	-2.176512609	1.53E-06	1.33E-05	CA1	Down
219454_PM_at	2.1723578	4.23E-10	8.92E-09	EGFL6	Up
202357_PM_s_at	2.156917806	1.92E-23	1.83E-20	CFB	Up
217562_PM_at	-2.151704224	1.30E-18	3.07E-16	FAM5C	Down
213060_PM_s_at	2.146939233	4.84E-11	1.31E-09	CHI3L2	Up
208438_PM_s_at	2.146831877	9.23E-16	9.69E-14	FGR	Up
233514_PM_x_at	-2.141037104	1.86E-17	3.15E-15	TEX11	Down
213832_PM_at	2.138680154	1.89E-22	1.35E-19	KCND3	Up
206375_PM_s_at	-2.137222185	3.31E-24	4.12E-21	HSPB3	Down
232054_PM_at	-2.136739819	1.02E-09	1.97E-08	PCDH20	Down
203591_PM_s_at	2.136131581	4.28E-11	1.18E-09	CSF3R	Up
206623_PM_at	-2.126603538	2.78E-26	6.61E-23	PDE6A	Down
204337_PM_at	2.12566805	9.37E-11	2.35E-09	RGS4	Up
209959_PM_at	2.124101905	3.06E-10	6.68E-09	NR4A3	Up
201666_PM_at	2.122747557	2.63E-32	2.06E-28	TIMP1	Up
213943_PM_at	2.121861792	4.83E-13	2.28E-11	TWIST1	Up
206569_PM_at	2.114609153	7.20E-09	1.11E-07	IL24	Up
206340_PM_at	-2.113403167	1.41E-14	1.04E-12	NR1H4	Down
202286_PM_s_at	2.110966256	9.82E-15	7.52E-13	TACSTD2	Up
206421_PM_s_at	2.106629833	9.65E-08	1.13E-06	SERPINB7	Up
207610_PM_s_at	2.103338522	2.49E-15	2.24E-13	EMR2	Up
213997_PM_at	-2.102858966	2.08E-18	4.65E-16	FAM189A1	Down
209993_PM_at	-2.094003314	3.71E-18	7.78E-16	ABCB1	Down
202499_PM_s_at	2.089213229	5.14E-15	4.20E-13	SLC2A3	Up
210164_PM_at	2.088466571	9.90E-13	4.26E-11	GZMB	Up
229499_PM_at	-2.084846976	1.45E-10	3.47E-09	CAPN13	Down
231880_PM_at	2.079383977	4.79E-16	5.49E-14	FAM40B	Up
222934_PM_s_at	2.079368066	5.52E-12	1.97E-10	CLEC4E	Up
230784_PM_at	2.077314355	2.74E-07	2.86E-06	PRAC	Up
218756_PM_s_at	-2.07597016	1.68E-16	2.18E-14	DHRS11	Down
223447_PM_at	2.07075288	7.44E-24	7.68E-21	REG4	Up
201042_PM_at	2.066098435	8.11E-22	4.67E-19	TGM2	Up
223551_PM_at	-2.058874433	8.53E-12	2.87E-10	PKIB	Down
228863_PM_at	2.057495782	2.29E-15	2.07E-13	PCDH17	Up
207008_PM_at	2.051378098	6.25E-10	1.26E-08	CXCR2	Up
208078_PM_s_at	2.050589199	1.57E-16	2.05E-14	SIK1	Up
206666_PM_at	2.030824894	2.58E-16	3.13E-14	GZMK	Up
218844_PM_at	-2.030297912	9.30E-23	7.37E-20	ACSF2	Down
203854_PM_at	2.021665421	8.69E-14	5.13E-12	CFI	Up
209955_PM_s_at	2.011225497	1.80E-10	4.19E-09	FAP	Up
210452_PM_x_at	-2.009348749	2.61E-16	3.15E-14	CYP4F2	Down
207003_PM_at	-2.005132344	5.88E-10	1.20E-08	GUCA2A	Down
243669_PM_s_at	-2.00383621	6.33E-11	1.66E-09	PRAP1	Down
202888_PM_s_at	-2.003672358	8.77E-11	2.22E-09	ANPEP	Down
230949_PM_at	-1.994297009	2.65E-24	3.37E-21	SLC23A3	Down
220423_PM_at	1.992506611	3.76E-09	6.29E-08	PLA2G2D	Up
202237_PM_at	1.985471083	4.44E-18	9.21E-16	NNMT	Up
227677_PM_at	1.981435563	4.12E-13	1.97E-11	JAK3	Up
1553589_PM_a_at	1.979401851	1.21E-21	6.62E-19	PDZK1IP1	Up
205916_PM_at	1.976942295	1.21E-05	8.33E-05	S100A7	Up
206094_PM_x_at	-1.97564796	6.52E-16	7.16E-14	UGT1A6	Down
230238_PM_at	-1.971706894	1.09E-11	3.51E-10	ANKRD43	Down
240915_PM_at	1.956511173	6.27E-08	7.65E-07	IGHV1-69	Up
203817_PM_at	1.954190391	3.56E-18	7.49E-16	GUCY1B3	Up
205476_PM_at	1.953830533	4.66E-11	1.27E-09	CCL20	Up
201926_PM_s_at	1.951381293	7.95E-20	2.70E-17	CD55	Up
220310_PM_at	-1.944393902	1.80E-14	1.28E-12	TUBAL3	Down
210072_PM_at	1.93622751	1.02E-08	1.52E-07	CCL19	Up
216598_PM_s_at	1.935389945	3.69E-13	1.80E-11	CCL2	Up
204959_PM_at	1.933305291	1.13E-11	3.64E-10	MNDA	Up
226769_PM_at	1.931768055	5.44E-11	1.45E-09	FIBIN	Up
229723_PM_at	1.926256095	1.25E-11	3.98E-10	TAGAP	Up
213817_PM_at	1.924232007	2.59E-25	4.89E-22	IRAK3	Up
218404_PM_at	1.918545222	1.57E-15	1.51E-13	SNX10	Up
203921_PM_at	1.91841436	3.26E-17	5.18E-15	CHST2	Up
230830_PM_at	-1.916148363	8.40E-13	3.70E-11	OSTBETA	Down
206001_PM_at	-1.909849179	1.32E-17	2.33E-15	NPY	Down
226621_PM_at	1.908471071	4.71E-18	9.59E-16	OSMR	Up
203619_PM_s_at	1.9056091	5.73E-18	1.13E-15	FAIM2	Up
235147_PM_at	-1.90440165	1.53E-14	1.11E-12	LOC100288092	Down
228598_PM_at	-1.903747808	1.78E-32	1.62E-28	DPP10	Down
239265_PM_at	-1.902301367	3.53E-22	2.30E-19	TMEM20	Down
205671_PM_s_at	1.900567947	8.31E-12	2.80E-10	HLA-DOB	Up
224406_PM_s_at	1.897237878	9.73E-11	2.44E-09	FCRL5	Up
229437_PM_at	1.890918632	1.33E-10	3.21E-09	MIR155HG	Up
1554140_PM_at	-1.886113698	1.91E-19	5.91E-17	WDR78	Down
209960_PM_at	1.883939105	1.56E-11	4.79E-10	HGF	Up
213358_PM_at	1.883602328	7.26E-17	1.04E-14	KIAA0802	Up
209949_PM_at	1.88117331	3.63E-14	2.37E-12	NCF2	Up
225664_PM_at	1.880234261	4.00E-10	8.46E-09	COL12A1	Up
227262_PM_at	1.877202758	7.92E-17	1.13E-14	HAPLN3	Up
207734_PM_at	1.873374266	1.12E-13	6.34E-12	LAX1	Up
227506_PM_at	-1.873198907	1.31E-12	5.48E-11	SLC16A9	Down
227870_PM_at	1.869910823	5.64E-20	2.02E-17	IGDCC4	Up
223503_PM_at	1.867445363	3.72E-10	7.95E-09	TMEM163	Up
219195_PM_at	-1.858836229	4.05E-13	1.94E-11	PPARGC1A	Down
1552903_PM_at	-1.844673901	1.13E-24	1.63E-21	B4GALNT2	Down
205927_PM_s_at	1.843010536	7.47E-13	3.35E-11	CTSE	Up
206417_PM_at	-1.838724954	5.72E-22	3.48E-19	CNGA1	Down
201012_PM_at	1.838524157	1.20E-19	3.90E-17	ANXA1	Up
209821_PM_at	1.834080284	2.02E-12	8.01E-11	IL33	Up
219584_PM_at	1.830800605	2.28E-15	2.06E-13	PLA1A	Up
203908_PM_at	-1.821568687	1.19E-08	1.73E-07	SLC4A4	Down
225681_PM_at	1.820617037	1.08E-10	2.68E-09	CTHRC1	Up
231093_PM_at	1.819806783	5.21E-08	6.50E-07	FCRL3	Up
232245_PM_at	-1.819340884	1.93E-21	1.03E-18	SLC25A34	Down
201261_PM_x_at	1.818284957	8.31E-14	4.92E-12	BGN	Up
225458_PM_at	-1.817176904	2.53E-15	2.27E-13	LOC25845	Down
205479_PM_s_at	1.809288295	6.88E-16	7.48E-14	PLAU	Up
210184_PM_at	1.808798426	8.76E-14	5.15E-12	ITGAX	Up
206115_PM_at	1.808312549	1.25E-10	3.04E-09	EGR3	Up
220819_PM_at	-1.806639372	3.10E-18	6.68E-16	FRMD1	Down
231667_PM_at	-1.805812034	7.92E-14	4.70E-12	SLC39A5	Down
225842_PM_at	1.805302903	1.38E-15	1.36E-13	PHLDA1	Up
213407_PM_at	-1.7933686	2.07E-18	4.63E-16	PHLPP2	Down
205234_PM_at	1.792892869	4.01E-10	8.48E-09	SLC16A4	Up
222162_PM_s_at	1.790627347	5.89E-17	8.67E-15	ADAMTS1	Up
224355_PM_s_at	-1.787144595	6.66E-11	1.74E-09	MS4A8B	Down
228503_PM_at	-1.78676353	1.26E-18	2.99E-16	RPS6KA6	Down
215465_PM_at	1.786739838	1.35E-16	1.81E-14	ABCA12	Up
242871_PM_at	-1.782781065	2.71E-20	1.03E-17	PAQR5	Down
219937_PM_at	-1.778914123	9.42E-25	1.43E-21	TRHDE	Down
219655_PM_at	-1.776616072	8.18E-19	2.08E-16	C7orf10	Down
1554485_PM_s_at	-1.776614916	5.85E-12	2.07E-10	TMEM37	Down
230432_PM_at	-1.77522193	4.02E-16	4.68E-14	LOC100422737	Down
223586_PM_at	1.774787286	3.59E-24	4.37E-21	ARNTL2	Up
219704_PM_at	-1.773101541	7.01E-11	1.82E-09	YBX2	Down
205019_PM_s_at	-1.769993711	1.02E-10	2.54E-09	VIPR1	Down
220293_PM_at	1.768378644	4.79E-12	1.74E-10	CATSPERB	Up
206478_PM_at	1.7673706	1.61E-09	2.94E-08	KIAA0125	Up
219197_PM_s_at	-1.763770393	8.83E-25	1.38E-21	SCUBE2	Down
210448_PM_s_at	1.762531417	1.83E-09	3.30E-08	P2RX5	Up
209822_PM_s_at	-1.759856436	7.41E-24	7.68E-21	VLDLR	Down
229088_PM_at	-1.754330962	1.94E-20	7.69E-18	ENPP1	Down
1557119_PM_a_at	-1.750896592	1.04E-22	8.05E-20	ZNF575	Down
204351_PM_at	1.747266632	1.65E-25	3.34E-22	S100P	Up
207509_PM_s_at	1.746874325	1.08E-08	1.60E-07	LAIR2	Up
210133_PM_at	1.745379544	1.95E-15	1.82E-13	CCL11	Up
204818_PM_at	-1.745008135	2.24E-15	2.03E-13	HSD17B2	Down
227733_PM_at	-1.742187735	4.51E-18	9.28E-16	TMEM63C	Down
235349_PM_at	-1.741221067	1.25E-15	1.25E-13	FAM82A1	Down
210367_PM_s_at	1.739660904	2.55E-11	7.40E-10	PTGES	Up
219434_PM_at	1.739540744	5.10E-08	6.38E-07	TREM1	Up
238017_PM_at	1.738974739	1.87E-16	2.40E-14	SDR16C5	Up
236118_PM_at	-1.737432444	8.29E-13	3.66E-11	LOC100128893	Down
1555779_PM_a_at	1.736462974	1.57E-12	6.43E-11	CD79A	Up
220834_PM_at	-1.734866715	4.24E-07	4.22E-06	MS4A12	Down
219543_PM_at	-1.73457182	3.17E-14	2.11E-12	PBLD	Down
227846_PM_at	1.731299233	3.89E-14	2.52E-12	GPR176	Up
1558212_PM_at	-1.726976138	3.13E-18	6.69E-16	FLJ35024	Down
225987_PM_at	1.72650869	5.22E-12	1.88E-10	STEAP4	Up
207392_PM_x_at	-1.726401796	1.38E-06	1.20E-05	UGT2B15	Down
206513_PM_at	1.725829679	4.27E-13	2.03E-11	AIM2	Up
236518_PM_at	-1.724435986	7.23E-15	5.67E-13	KIAA1984	Down
202450_PM_s_at	1.722923135	1.30E-19	4.17E-17	CTSK	Up
238143_PM_at	-1.72029076	4.69E-08	5.92E-07	LOC646627	Down
209791_PM_at	-1.717203473	4.51E-14	2.86E-12	PADI2	Down
208433_PM_s_at	1.715182379	6.71E-21	2.96E-18	LRP8	Up
219033_PM_at	1.714466317	5.45E-28	2.13E-24	PARP8	Up
213651_PM_at	-1.71327194	7.01E-19	1.81E-16	INPP5J	Down
230983_PM_at	1.710705567	2.43E-05	0.000154162	FAM129C	Up
236313_PM_at	-1.709727306	3.06E-11	8.72E-10	CDKN2B	Down
213524_PM_s_at	1.709675403	4.91E-11	1.33E-09	G0S2	Up
234980_PM_at	-1.709659065	3.98E-16	4.66E-14	TMEM56	Down
227055_PM_at	-1.708808693	1.26E-12	5.29E-11	METTL7B	Down
243764_PM_at	1.708225021	2.08E-08	2.86E-07	VSIG1	Up
206084_PM_at	-1.706632854	6.27E-09	9.82E-08	PTPRR	Down
202478_PM_at	1.706421382	2.34E-16	2.90E-14	TRIB2	Up
211959_PM_at	1.705919061	4.01E-16	4.68E-14	IGFBP5	Up
219227_PM_at	-1.705370282	5.12E-19	1.37E-16	CCNJL	Down
233604_PM_at	-1.70465274	1.66E-11	5.06E-10	FLJ22763	Down
205544_PM_s_at	1.703212489	1.74E-05	0.000114991	CR2	Up
229337_PM_at	-1.700543883	1.01E-10	2.51E-09	USP2	Down
232707_PM_at	-1.700384745	9.77E-09	1.46E-07	ISX	Down
230877_PM_at	1.70033024	9.15E-06	6.49E-05	IGHD	Up
229241_PM_at	-1.698819596	2.50E-16	3.05E-14	LDHD	Down
204179_PM_at	-1.695257219	4.61E-09	7.50E-08	MB	Down
244313_PM_at	1.69426721	2.38E-11	6.99E-10	CR1	Up
215223_PM_s_at	1.693312962	1.33E-12	5.57E-11	SOD2	Up
201909_PM_at	-1.690691303	0.025304881	0.057945784	RPS4Y1	Not sig
209921_PM_at	1.689575761	1.77E-14	1.26E-12	SLC7A11	Up
214147_PM_at	-1.688254668	2.64E-14	1.79E-12	C1orf175	Down
210119_PM_at	1.686618071	5.46E-08	6.79E-07	KCNJ15	Up
204472_PM_at	1.685104214	1.70E-11	5.18E-10	GEM	Up
212624_PM_s_at	1.684386778	1.29E-12	5.43E-11	CHN1	Up
202637_PM_s_at	1.68431737	1.30E-15	1.29E-13	ICAM1	Up
227780_PM_s_at	1.680685706	1.32E-17	2.33E-15	ECSCR	Up
205654_PM_at	1.680538663	1.63E-09	2.97E-08	C4BPA	Up
221091_PM_at	1.679996809	8.04E-05	0.000437458	INSL5	Up
205404_PM_at	1.678173042	5.90E-09	9.31E-08	HSD11B1	Up
202269_PM_x_at	1.676932783	1.21E-12	5.10E-11	GBP1	Up
209546_PM_s_at	1.67628611	9.82E-19	2.42E-16	APOL1	Up
207096_PM_at	1.67326578	3.14E-08	4.12E-07	SAA4	Up
229450_PM_at	1.669419391	1.94E-12	7.75E-11	IFIT3	Up
205064_PM_at	1.669268872	9.96E-05	0.00052797	SPRR1B	Up
220376_PM_at	-1.668194758	1.59E-10	3.75E-09	LRRC19	Down
205419_PM_at	1.663222074	4.73E-14	2.97E-12	GPR183	Up
206263_PM_at	-1.654053165	1.62E-17	2.80E-15	FMO4	Down
213929_PM_at	-1.653836636	1.75E-10	4.08E-09	EXPH5	Down
203471_PM_s_at	1.652936554	5.10E-11	1.37E-09	PLEK	Up
227342_PM_s_at	1.64997503	6.94E-16	7.50E-14	MYEOV	Up
208792_PM_s_at	1.649393443	2.82E-11	8.11E-10	CLU	Up
223168_PM_at	-1.64872109	2.56E-18	5.63E-16	RHOU	Down
201389_PM_at	1.647248236	1.21E-17	2.18E-15	ITGA5	Up
207861_PM_at	1.64459456	1.02E-10	2.53E-09	CCL22	Up
208399_PM_s_at	-1.642000106	8.94E-10	1.74E-08	EDN3	Down
223987_PM_at	1.639622645	2.42E-10	5.44E-09	CHRDL2	Up
243968_PM_x_at	1.637659142	2.05E-06	1.72E-05	FCRL1	Up
1559322_PM_at	-1.637052744	5.44E-14	3.36E-12	LOC727916	Down
236308_PM_at	-1.635914742	2.92E-15	2.58E-13	VSTM2A	Down
206000_PM_at	-1.635478818	1.63E-10	3.82E-09	MEP1A	Down
227860_PM_at	1.634512849	1.55E-14	1.12E-12	CPXM1	Up
242601_PM_at	-1.632327314	1.06E-05	7.44E-05	HEPACAM2	Down
207173_PM_x_at	1.629511351	2.02E-15	1.86E-13	CDH11	Up
213869_PM_x_at	1.628920716	3.56E-16	4.20E-14	THY1	Up
212950_PM_at	1.628337273	8.54E-13	3.75E-11	GPR116	Up
228898_PM_s_at	1.625508557	1.53E-12	6.30E-11	SMARCB1	Up
220357_PM_s_at	-1.625497237	1.87E-12	7.50E-11	SGK2	Down
223553_PM_s_at	1.621455239	7.14E-11	1.85E-09	DOK3	Up
215925_PM_s_at	1.618060178	2.60E-09	4.50E-08	CD72	Up
203887_PM_s_at	1.617288186	8.84E-14	5.17E-12	THBD	Up
221286_PM_s_at	1.616538339	1.59E-11	4.87E-10	MGC29506	Up
208510_PM_s_at	-1.616490738	1.33E-13	7.31E-12	PPARG	Down
201195_PM_s_at	1.616218079	1.43E-14	1.05E-12	SLC7A5	Up
229625_PM_at	1.615829637	2.24E-12	8.84E-11	GBP5	Up
206983_PM_at	1.612116482	6.60E-11	1.72E-09	CCR6	Up
220041_PM_at	-1.611458898	7.00E-10	1.40E-08	PIGZ	Down
1558662_PM_s_at	1.611215987	7.00E-08	8.44E-07	BANK1	Up
205825_PM_at	1.610581034	1.38E-08	1.99E-07	PCSK1	Up
220014_PM_at	1.609077126	4.83E-12	1.75E-10	PRR16	Up
204103_PM_at	1.605623292	1.99E-10	4.58E-09	CCL4	Up
219017_PM_at	-1.60559433	4.18E-21	1.94E-18	ETNK1	Down
230991_PM_at	-1.604645845	1.34E-15	1.33E-13	LOC100287411	Down
1557548_PM_at	-1.604383035	4.01E-16	4.68E-14	C10orf108	Down
201438_PM_at	1.604328122	1.24E-22	9.46E-20	COL6A3	Up
232224_PM_at	1.604274923	3.73E-08	4.82E-07	MASP1	Up
206380_PM_s_at	1.602671629	4.05E-15	3.43E-13	CFP	Up
230788_PM_at	-1.601366037	2.12E-21	1.07E-18	GCNT2	Down
204972_PM_at	1.600780779	3.98E-13	1.92E-11	OAS2	Up
204951_PM_at	1.600643765	6.60E-10	1.33E-08	RHOH	Up
229721_PM_x_at	1.598675847	1.26E-11	4.00E-10	DERL3	Up
223549_PM_s_at	-1.597851783	6.71E-13	3.06E-11	ESPN	Down
212587_PM_s_at	1.5935626	1.22E-15	1.23E-13	PTPRC	Up
206606_PM_at	-1.593400925	7.45E-22	4.34E-19	LIPC	Down
204014_PM_at	1.591362547	2.34E-15	2.11E-13	DUSP4	Up
203924_PM_at	-1.590064337	3.37E-08	4.40E-07	GSTA1	Down
207697_PM_x_at	1.589577102	1.74E-13	9.24E-12	LILRB2	Up
231776_PM_at	1.58816591	4.52E-15	3.78E-13	EOMES	Up
229584_PM_at	1.587795294	2.85E-08	3.79E-07	LRRK2	Up
206385_PM_s_at	-1.586252224	5.03E-19	1.36E-16	ANK3	Down
213293_PM_s_at	1.582011588	1.49E-15	1.45E-13	TRIM22	Up
230953_PM_at	-1.581804136	1.46E-16	1.93E-14	LOC100286922	Down
211748_PM_x_at	1.580309753	2.05E-10	4.71E-09	PTGDS	Up
226218_PM_at	1.578276434	1.38E-12	5.73E-11	IL7R	Up
225381_PM_at	1.578152648	1.63E-13	8.72E-12	LOC399959	Up
227654_PM_at	1.577949477	1.52E-14	1.10E-12	FAM65C	Up
227628_PM_at	1.577826257	2.90E-15	2.56E-13	GPX8	Up
219890_PM_at	1.577210434	1.05E-08	1.56E-07	CLEC5A	Up
213369_PM_at	-1.575927881	3.42E-07	3.48E-06	CDHR1	Down
220073_PM_s_at	-1.574805429	3.21E-13	1.60E-11	PLEKHG6	Down
210001_PM_s_at	1.571340247	6.90E-16	7.48E-14	SOCS1	Up
204457_PM_s_at	1.570993662	5.34E-05	0.000307085	GAS1	Up
201818_PM_at	1.570112671	7.32E-27	2.00E-23	LPCAT1	Up
220291_PM_at	-1.568486097	1.29E-13	7.16E-12	GDPD2	Down
209692_PM_at	-1.566019197	6.92E-14	4.18E-12	EYA2	Down
203649_PM_s_at	1.565705067	4.74E-19	1.30E-16	PLA2G2A	Up
211980_PM_at	1.56298198	3.78E-19	1.06E-16	COL4A1	Up
211673_PM_s_at	-1.562572785	1.16E-20	4.84E-18	MOCS1	Down
221773_PM_at	1.559787537	1.20E-19	3.90E-17	ELK3	Up
202998_PM_s_at	1.558056022	3.72E-17	5.80E-15	LOXL2	Up
204135_PM_at	1.554592008	2.77E-19	8.14E-17	FILIP1L	Up
206398_PM_s_at	1.553106421	1.35E-07	1.53E-06	CD19	Up
230147_PM_at	1.552785759	3.42E-15	2.96E-13	F2RL2	Up
225355_PM_at	-1.550979302	2.99E-19	8.70E-17	NEURL1B	Down
227565_PM_at	1.548453705	2.21E-17	3.67E-15	KLHL5	Up
205101_PM_at	1.543441217	5.40E-12	1.93E-10	CIITA	Up
240770_PM_at	-1.543054074	2.04E-13	1.07E-11	TMEM171	Down
39318_PM_at	1.542830985	0.000115755	0.000600166	TCL1A	Up
244084_PM_at	-1.541663705	2.08E-11	6.18E-10	AIFM3	Down
1552296_PM_at	-1.535977576	5.77E-08	7.12E-07	BEST4	Down
228186_PM_s_at	1.535895327	1.43E-10	3.42E-09	RSPO3	Up
220413_PM_at	-1.533446391	1.60E-18	3.70E-16	SLC39A2	Down
207857_PM_at	1.532802899	6.28E-10	1.27E-08	LILRA2	Up
202023_PM_at	-1.531740673	3.77E-13	1.83E-11	EFNA1	Down
220645_PM_at	-1.531422306	3.59E-07	3.65E-06	FAM55D	Down
203435_PM_s_at	1.530547606	1.05E-09	2.01E-08	MME	Up
205922_PM_at	1.529442766	2.34E-08	3.17E-07	VNN2	Up
207777_PM_s_at	1.528609297	3.19E-12	1.21E-10	SP140	Up
214511_PM_x_at	1.527410961	1.44E-10	3.43E-09	FCGR1B	Up
235296_PM_at	1.527299073	1.32E-17	2.33E-15	EIF5A2	Up
204440_PM_at	1.524551884	3.03E-09	5.19E-08	CD83	Up
206325_PM_at	-1.522897691	7.79E-11	2.00E-09	SERPINA6	Down
219076_PM_s_at	-1.521621174	3.73E-14	2.43E-12	PXMP2	Down
228636_PM_at	1.518579718	8.73E-11	2.21E-09	BHLHE22	Up
1561254_PM_at	1.518306481	2.00E-07	2.16E-06	LOC340340	Up
213194_PM_at	1.515678104	7.24E-14	4.35E-12	ROBO1	Up
221942_PM_s_at	1.51493372	5.12E-11	1.38E-09	GUCY1A3	Up
209719_PM_x_at	1.514718596	5.53E-05	0.000316286	SERPINB3	Up
203761_PM_at	1.51374691	2.09E-16	2.65E-14	SLA	Up
213001_PM_at	1.513601622	1.24E-13	6.95E-12	ANGPTL2	Up
203052_PM_at	1.510861676	7.25E-23	5.92E-20	C2	Up
206211_PM_at	1.510025086	7.26E-06	5.30E-05	SELE	Up
1552497_PM_a_at	1.509242145	5.52E-12	1.97E-10	SLAMF6	Up
205159_PM_at	1.508724475	1.28E-09	2.39E-08	CSF2RB	Up
227295_PM_at	1.507587787	6.78E-18	1.31E-15	IKBIP	Up
227168_PM_at	1.505325582	5.99E-10	1.22E-08	MIAT	Up
1554519_PM_at	1.503550579	1.74E-11	5.26E-10	CD80	Up
203571_PM_s_at	-1.500964456	4.24E-21	1.95E-18	C10orf116	Down
210037_PM_s_at	1.500314624	4.47E-10	9.35E-09	NOS2	Up
222549_PM_at	1.498917797	3.53E-13	1.74E-11	CLDN1	Up
225033_PM_at	1.498597532	1.31E-14	9.71E-13	ST3GAL1	Up
220951_PM_s_at	-1.498444092	3.08E-11	8.77E-10	A1CF	Down
1554246_PM_at	-1.497843902	6.75E-10	1.35E-08	C1orf210	Down
202291_PM_s_at	1.49724247	1.03E-12	4.41E-11	MGP	Up
1552519_PM_at	-1.495541645	7.55E-11	1.94E-09	ACVR1C	Down
209633_PM_at	-1.494890086	2.57E-17	4.20E-15	PPP2R3A	Down
211269_PM_s_at	1.493620671	5.23E-10	1.08E-08	IL2RA	Up
218353_PM_at	1.492389384	5.08E-17	7.55E-15	RGS5	Up
206354_PM_at	1.4909211	3.57E-07	3.63E-06	SLCO1B3	Up
210660_PM_at	1.49078904	2.13E-14	1.48E-12	LILRA1	Up
219761_PM_at	1.489762758	5.76E-14	3.54E-12	CLEC1A	Up
210511_PM_s_at	1.485086721	3.05E-07	3.14E-06	INHBA	Up
238465_PM_at	-1.484690879	1.12E-10	2.75E-09	C5orf35	Down
220622_PM_at	-1.484617408	1.35E-09	2.51E-08	LRRC31	Down
220303_PM_at	-1.483925397	1.66E-14	1.19E-12	PDZD3	Down
234884_PM_x_at	1.483465617	1.47E-12	6.06E-11	CYAT1	Up
210670_PM_at	1.483162549	0.000146999	0.000737284	PPY	Up
229084_PM_at	-1.481877891	4.67E-24	5.32E-21	CNTN4	Down
227646_PM_at	1.480883756	3.88E-09	6.47E-08	EBF1	Up
204606_PM_at	1.479779094	4.15E-09	6.84E-08	CCL21	Up
204017_PM_at	1.478861107	3.41E-15	2.95E-13	KDELR3	Up
236430_PM_at	-1.476811967	5.15E-11	1.38E-09	TMED6	Down
205154_PM_at	-1.476807125	7.98E-26	1.82E-22	LRRN2	Down
202112_PM_at	1.476029874	4.91E-11	1.33E-09	VWF	Up
218660_PM_at	1.468834917	8.05E-14	4.78E-12	DYSF	Up
214433_PM_s_at	-1.468364825	2.86E-13	1.44E-11	SELENBP1	Down
226804_PM_at	1.468285541	1.92E-12	7.67E-11	FAM20A	Up
208966_PM_x_at	1.465052239	1.44E-24	2.02E-21	IFI16	Up
211357_PM_s_at	1.464967108	1.24E-06	1.10E-05	ALDOB	Up
226603_PM_at	1.461615815	3.92E-17	6.04E-15	SAMD9L	Up
229937_PM_x_at	1.45840458	1.29E-10	3.12E-09	LILRB1	Up
223767_PM_at	1.457992273	3.27E-08	4.27E-07	GPR84	Up
202422_PM_s_at	1.455916843	1.83E-11	5.52E-10	ACSL4	Up
203986_PM_at	-1.453300902	7.51E-17	1.07E-14	STBD1	Down
219134_PM_at	1.450592338	1.29E-13	7.17E-12	ELTD1	Up
205074_PM_at	-1.45021535	3.45E-19	9.81E-17	SLC22A5	Down
205239_PM_at	1.448660025	1.42E-11	4.43E-10	AREG	Up
229276_PM_at	-1.446780261	1.74E-09	3.16E-08	IGSF9	Down
217227_PM_x_at	1.446653498	4.91E-13	2.31E-11	LOC100290557	Up
209900_PM_s_at	-1.446289386	9.47E-20	3.16E-17	SLC16A1	Down
226372_PM_at	1.442407883	2.01E-15	1.86E-13	CHST11	Up
235591_PM_at	-1.441842362	1.00E-09	1.93E-08	SSTR1	Down
217222_PM_at	1.441437216	2.55E-09	4.44E-08	IGHG1	Up
209765_PM_at	1.438763261	1.53E-14	1.11E-12	ADAM19	Up
202988_PM_s_at	1.438363397	4.94E-11	1.34E-09	RGS1	Up
214261_PM_s_at	-1.437201979	3.82E-12	1.42E-10	ADH6	Down
210784_PM_x_at	1.435938102	8.03E-12	2.73E-10	LILRB3	Up
206539_PM_s_at	-1.435352141	1.92E-12	7.67E-11	CYP4F12	Down
239345_PM_at	-1.432726598	2.70E-27	8.20E-24	SLC19A3	Down
209278_PM_s_at	1.429759032	9.19E-05	0.000492105	TFPI2	Up
229146_PM_at	-1.427696283	2.55E-19	7.70E-17	C7orf31	Down
226435_PM_at	1.42722995	1.42E-11	4.44E-10	PAPLN	Up
206310_PM_at	-1.427183006	3.72E-14	2.43E-12	SPINK2	Down
220930_PM_s_at	-1.426534209	5.73E-13	2.66E-11	MGC5590	Down
223754_PM_at	-1.42626596	2.95E-10	6.49E-09	C2orf88	Down
204422_PM_s_at	1.425644046	2.13E-09	3.78E-08	FGF2	Up
227610_PM_at	1.424212661	2.91E-13	1.46E-11	TSPAN11	Up
205207_PM_at	1.422261849	8.65E-06	6.18E-05	IL6	Up
226743_PM_at	1.422010764	3.63E-14	2.37E-12	SLFN11	Up
227404_PM_s_at	1.421731703	4.46E-11	1.22E-09	EGR1	Up
209189_PM_at	1.420766976	1.80E-06	1.54E-05	FOS	Up
215035_PM_at	1.420552523	1.28E-09	2.40E-08	IGLV6-57	Up
204379_PM_s_at	-1.419621857	1.44E-11	4.48E-10	FGFR3	Down
210140_PM_at	1.417682766	1.57E-13	8.48E-12	CST7	Up
200986_PM_at	1.417340894	6.72E-16	7.34E-14	SERPING1	Up
205125_PM_at	-1.416913262	5.70E-16	6.36E-14	PLCD1	Down
202766_PM_s_at	1.414906833	2.74E-16	3.30E-14	FBN1	Up
202957_PM_at	1.414733818	4.39E-15	3.69E-13	HCLS1	Up
205414_PM_s_at	-1.414122035	3.01E-15	2.65E-13	RICH2	Down
202803_PM_s_at	1.413341944	4.57E-15	3.82E-13	ITGB2	Up
227481_PM_at	-1.412086942	4.74E-16	5.43E-14	CNKSR3	Down
207571_PM_x_at	1.411990149	7.32E-14	4.38E-12	C1orf38	Up
213629_PM_x_at	-1.40934893	1.51E-11	4.67E-10	MT1F	Down
205270_PM_s_at	1.408839267	1.77E-12	7.13E-11	LCP2	Up
222245_PM_s_at	1.406951631	4.45E-07	4.40E-06	FER1L4	Up
231851_PM_at	-1.406470925	2.61E-14	1.78E-12	RAVER2	Down
205185_PM_at	1.404294733	8.61E-09	1.31E-07	SPINK5	Up
204192_PM_at	1.403823449	2.54E-09	4.42E-08	CD37	Up
213435_PM_at	-1.401764044	7.50E-08	8.99E-07	SATB2	Down
206390_PM_x_at	1.401324996	1.96E-11	5.86E-10	PF4	Up
229831_PM_at	-1.399514311	5.97E-14	3.67E-12	CNTN3	Down
211470_PM_s_at	1.397156453	5.52E-05	0.000315621	SULT1C2	Up
242683_PM_at	-1.396372126	1.10E-06	9.83E-06	FLJ38028	Down
227399_PM_at	1.396174752	6.55E-11	1.71E-09	VGLL3	Up
228424_PM_at	-1.395857587	1.91E-18	4.34E-16	NAALADL1	Down
231779_PM_at	1.394657328	3.73E-11	1.04E-09	IRAK2	Up
232504_PM_at	1.393540259	1.77E-11	5.36E-10	LOC285628	Up
210118_PM_s_at	1.393258195	1.05E-07	1.21E-06	IL1A	Up
238029_PM_s_at	1.393006771	1.55E-14	1.12E-12	SLC16A14	Up
205160_PM_at	-1.392748781	1.27E-16	1.72E-14	PEX11A	Down
206964_PM_at	-1.392625526	5.84E-29	2.46E-25	NAT8B	Down
227475_PM_at	1.392085897	1.06E-09	2.03E-08	FOXQ1	Up
200884_PM_at	-1.392055617	1.71E-06	1.46E-05	CKB	Down
231769_PM_at	1.391848935	5.50E-16	6.19E-14	FBXO6	Up
204923_PM_at	1.390597291	7.51E-12	2.57E-10	SASH3	Up
226814_PM_at	1.386144168	1.57E-15	1.51E-13	ADAMTS9	Up
218627_PM_at	1.38595219	7.09E-17	1.02E-14	DRAM1	Up
213316_PM_at	1.385582977	4.83E-11	1.31E-09	KIAA1462	Up
205896_PM_at	-1.384135168	5.61E-10	1.15E-08	SLC22A4	Down
204464_PM_s_at	1.383637806	8.61E-12	2.88E-10	EDNRA	Up
209485_PM_s_at	-1.383142147	4.66E-19	1.28E-16	OSBPL1A	Down
220005_PM_at	1.382568432	5.01E-10	1.04E-08	P2RY13	Up
206331_PM_at	1.381605058	8.01E-07	7.42E-06	CALCRL	Up
205901_PM_at	1.380729608	1.06E-09	2.04E-08	PNOC	Up
213844_PM_at	-1.380714366	2.77E-14	1.87E-12	HOXA5	Down
203767_PM_s_at	1.380378912	2.22E-11	6.56E-10	STS	Up
38521_PM_at	1.380331608	1.29E-05	8.84E-05	CD22	Up
209301_PM_at	-1.377581625	6.58E-08	7.98E-07	CA2	Down
208982_PM_at	1.374855042	9.83E-15	7.52E-13	PECAM1	Up
210643_PM_at	1.369841378	2.17E-08	2.98E-07	TNFSF11	Up
200629_PM_at	1.368227837	7.63E-15	5.96E-13	WARS	Up
227184_PM_at	1.367677732	1.05E-14	7.98E-13	PTAFR	Up
235291_PM_s_at	1.366476474	6.25E-13	2.87E-11	FLJ32255	Up
1558323_PM_at	-1.366312022	5.97E-13	2.76E-11	TMEM72	Down
202391_PM_at	1.366098588	9.89E-12	3.25E-10	BASP1	Up
202834_PM_at	1.365911072	3.28E-10	7.09E-09	AGT	Up
226322_PM_at	1.365600598	9.07E-13	3.94E-11	TMTC1	Up
236548_PM_at	-1.365440953	1.10E-08	1.63E-07	GIPC2	Down
224414_PM_s_at	1.364696628	1.36E-14	1.00E-12	CARD6	Up
212768_PM_s_at	1.364233481	2.60E-15	2.32E-13	OLFM4	Up
203988_PM_s_at	1.363225762	3.12E-12	1.19E-10	FUT8	Up
213169_PM_at	-1.361011427	8.79E-18	1.65E-15	SEMA5A	Down
235496_PM_at	-1.360711814	4.14E-08	5.29E-07	HRCT1	Down
202242_PM_at	-1.358973491	3.04E-13	1.52E-11	TSPAN7	Down
205311_PM_at	-1.357850999	9.91E-11	2.48E-09	DDC	Down
228869_PM_at	1.357188691	6.17E-11	1.62E-09	SNX20	Up
204205_PM_at	1.354767362	9.54E-14	5.54E-12	APOBEC3G	Up
226960_PM_at	1.354299922	1.28E-08	1.86E-07	CXCL17	Up
209723_PM_at	1.354232842	2.24E-09	3.96E-08	SERPINB9	Up
218807_PM_at	-1.351310416	6.97E-12	2.41E-10	VAV3	Down
206387_PM_at	-1.350986609	5.56E-09	8.85E-08	CDX2	Down
226907_PM_at	-1.350945843	2.08E-10	4.77E-09	PPP1R14C	Down
229579_PM_s_at	-1.350680536	2.40E-10	5.42E-09	DISP2	Down
210147_PM_at	1.350593333	1.78E-11	5.40E-10	ART3	Up
230105_PM_at	1.348828765	8.21E-05	0.000446229	HOXB13	Up
203868_PM_s_at	1.348488311	7.02E-22	4.13E-19	VCAM1	Up
213338_PM_at	1.347576266	5.52E-14	3.41E-12	TMEM158	Up
213644_PM_at	1.347420034	1.87E-16	2.39E-14	CCDC46	Up
228193_PM_s_at	1.347194809	7.14E-14	4.29E-12	C13orf15	Up
204852_PM_s_at	1.346895532	1.19E-09	2.23E-08	PTPN7	Up
205987_PM_at	1.344332852	8.00E-09	1.22E-07	CD1C	Up
208747_PM_s_at	1.343819263	5.78E-18	1.14E-15	C1S	Up
217764_PM_s_at	1.343759741	1.53E-15	1.48E-13	RAB31	Up
202366_PM_at	-1.342618525	1.41E-17	2.48E-15	ACADS	Down
225285_PM_at	1.342012013	1.42E-08	2.04E-07	BCAT1	Up
227962_PM_at	-1.339395484	1.38E-22	1.02E-19	ACOX1	Down
204420_PM_at	1.336791405	1.48E-09	2.72E-08	FOSL1	Up
215300_PM_s_at	-1.336244875	1.11E-06	9.96E-06	FMO5	Down
207504_PM_at	-1.335163611	1.51E-06	1.31E-05	CA7	Down
223502_PM_s_at	1.334725671	1.19E-14	8.88E-13	TNFSF13B	Up
210473_PM_s_at	-1.334474286	1.12E-13	6.34E-12	GPR125	Down
223316_PM_at	1.334148323	3.63E-10	7.79E-09	CCDC3	Up
208788_PM_at	1.33293295	1.68E-09	3.05E-08	ELOVL5	Up
204409_PM_s_at	-1.332480864	0.04557733	0.093937681	EIF1AY	Not sig
229390_PM_at	1.331816104	1.23E-10	2.99E-09	FAM26F	Up
219888_PM_at	1.330424667	3.72E-09	6.22E-08	SPAG4	Up
206337_PM_at	1.330206841	1.31E-08	1.90E-07	CCR7	Up
212067_PM_s_at	1.329949379	1.74E-14	1.25E-12	C1R	Up
219693_PM_at	1.329381027	8.27E-14	4.90E-12	AGPAT4	Up
228754_PM_at	1.329165848	4.38E-13	2.08E-11	SLC6A6	Up
203140_PM_at	1.327562516	6.14E-10	1.24E-08	BCL6	Up
223538_PM_at	-1.326532813	3.19E-18	6.79E-16	SERF1A	Down
205757_PM_at	-1.326166759	8.84E-11	2.23E-09	ENTPD5	Down
204130_PM_at	-1.325931387	7.19E-07	6.74E-06	HSD11B2	Down
206869_PM_at	-1.323866758	4.66E-15	3.86E-13	CHAD	Down
207505_PM_at	-1.322825321	1.07E-24	1.58E-21	PRKG2	Down
203477_PM_at	1.321858309	6.08E-12	2.14E-10	COL15A1	Up
239297_PM_at	-1.321092538	1.13E-09	2.14E-08	C8orf79	Down
36711_PM_at	1.320506561	2.96E-14	1.99E-12	MAFF	Up
202465_PM_at	1.318567736	1.64E-12	6.68E-11	PCOLCE	Up
230237_PM_at	1.318263286	6.04E-05	0.000340633	ADCYAP1	Up
212354_PM_at	1.317045515	5.23E-19	1.39E-16	SULF1	Up
237654_PM_at	-1.316955162	2.98E-12	1.14E-10	C14orf50	Down
215777_PM_at	1.316439537	4.75E-05	0.00027684	IGLV4-60	Up
209606_PM_at	1.315759904	2.35E-11	6.91E-10	CYTIP	Up
207811_PM_at	-1.315615767	1.76E-11	5.34E-10	KRT12	Down
206953_PM_s_at	1.315591409	1.48E-10	3.53E-09	LPHN2	Up
227782_PM_at	-1.314759445	1.10E-09	2.10E-08	ZBTB7C	Down
231823_PM_s_at	1.314640551	7.72E-12	2.64E-10	SH3PXD2B	Up
221728_PM_x_at	1.314341035	0.111878497	0.193697813	XIST	Not sig
220066_PM_at	1.313701191	1.44E-13	7.87E-12	NOD2	Up
243606_PM_at	1.31361403	1.70E-09	3.08E-08	FAM55C	Up
221969_PM_at	1.312082895	1.36E-05	9.28E-05	PAX5	Up
228776_PM_at	1.311183744	1.38E-10	3.30E-09	GJC1	Up
214467_PM_at	1.310460086	2.37E-09	4.15E-08	GPR65	Up
228961_PM_at	-1.310014515	2.38E-16	2.93E-14	MIER3	Down
210538_PM_s_at	1.309733178	1.56E-15	1.51E-13	BIRC3	Up
204198_PM_s_at	1.308570516	7.20E-10	1.43E-08	RUNX3	Up
204971_PM_at	1.306267748	9.70E-09	1.45E-07	CSTA	Up
223748_PM_at	1.305312106	8.24E-12	2.78E-10	SLC4A11	Up
229764_PM_at	1.304502183	1.56E-11	4.79E-10	TPRG1	Up
210105_PM_s_at	1.303669489	6.86E-16	7.48E-14	FYN	Up
210845_PM_s_at	1.303540602	5.56E-11	1.47E-09	PLAUR	Up
223062_PM_s_at	1.303409299	1.28E-13	7.13E-12	PSAT1	Up
203238_PM_s_at	1.302701947	2.51E-10	5.62E-09	NOTCH3	Up
210439_PM_at	1.301192767	2.28E-11	6.75E-10	ICOS	Up
1556078_PM_at	-1.301034379	8.45E-10	1.65E-08	LOC100289632	Down
207455_PM_at	-1.300549138	1.98E-11	5.90E-10	P2RY1	Down
241899_PM_at	-1.300175222	4.60E-17	6.90E-15	LOC553103	Down
213258_PM_at	1.300118755	3.64E-12	1.36E-10	TFPI	Up
206545_PM_at	1.299421471	5.45E-08	6.77E-07	CD28	Up
213170_PM_at	1.298397168	3.32E-09	5.63E-08	GPX7	Up
211742_PM_s_at	1.297103597	5.90E-09	9.31E-08	EVI2B	Up
205288_PM_at	-1.296944044	1.70E-16	2.20E-14	CDC14A	Down
208037_PM_s_at	1.295424778	3.54E-09	5.96E-08	MADCAM1	Up
229686_PM_at	1.29537344	3.80E-10	8.11E-09	P2RY8	Up
204719_PM_at	-1.294762006	1.42E-08	2.04E-07	ABCA8	Down
209198_PM_s_at	1.294493958	1.88E-12	7.52E-11	SYT11	Up
235175_PM_at	1.293472652	3.15E-10	6.85E-09	GBP4	Up
224456_PM_s_at	-1.293426426	3.07E-08	4.06E-07	MGC12982	Down
226649_PM_at	-1.290490971	2.76E-10	6.11E-09	PANK1	Down
1557359_PM_at	-1.289137581	3.06E-10	6.68E-09	LOC285758	Down
211138_PM_s_at	1.288097779	2.16E-10	4.93E-09	KMO	Up
206707_PM_x_at	1.287686333	4.76E-09	7.74E-08	FAM65B	Up
220027_PM_s_at	1.287286192	1.77E-11	5.36E-10	RASIP1	Up
205504_PM_at	1.286638591	5.05E-10	1.04E-08	BTK	Up
205009_PM_at	1.286321664	3.70E-10	7.92E-09	TFF1	Up
203066_PM_at	1.285759005	5.25E-11	1.40E-09	CHST15	Up
205111_PM_s_at	-1.285667886	1.97E-11	5.90E-10	PLCE1	Down
219155_PM_at	1.285113147	5.80E-19	1.53E-16	PITPNC1	Up
229657_PM_at	-1.285013146	3.67E-08	4.75E-07	THRB	Down
212989_PM_at	1.284156959	4.91E-10	1.02E-08	SGMS1	Up
209083_PM_at	1.283422037	1.39E-10	3.33E-09	CORO1A	Up
227678_PM_at	-1.283321418	6.57E-16	7.19E-14	XRCC6BP1	Down
202207_PM_at	1.281464778	1.05E-13	6.04E-12	ARL4C	Up
228176_PM_at	1.281100262	3.22E-07	3.31E-06	S1PR3	Up
229228_PM_at	1.280051476	5.89E-08	7.25E-07	CREB5	Up
205044_PM_at	1.27995284	1.38E-11	4.33E-10	GABRP	Up
213603_PM_s_at	1.279888624	8.48E-15	6.57E-13	RAC2	Up
202878_PM_s_at	1.279756688	2.42E-13	1.24E-11	CD93	Up
218546_PM_at	-1.27935917	5.05E-13	2.37E-11	C1orf115	Down
218736_PM_s_at	1.278594447	5.80E-12	2.06E-10	PALMD	Up
229313_PM_at	-1.278589055	5.01E-10	1.04E-08	ANO5	Down
1562527_PM_at	1.277699655	1.90E-09	3.42E-08	LOC283027	Up
207094_PM_at	1.275843718	1.21E-06	1.07E-05	CXCR1	Up
1569040_PM_s_at	1.275750263	2.00E-07	2.16E-06	FLJ40330	Up
207030_PM_s_at	1.275688836	9.91E-13	4.26E-11	CSRP2	Up
218885_PM_s_at	-1.27449537	3.39E-08	4.42E-07	GALNT12	Down
227525_PM_at	1.274483972	7.14E-10	1.42E-08	GLCCI1	Up
204307_PM_at	-1.274334564	6.99E-18	1.35E-15	TECPR2	Down
229534_PM_at	-1.273737003	1.96E-12	7.81E-11	ACOT4	Down
229942_PM_at	1.272774142	1.01E-13	5.81E-12	BNC2	Up
225241_PM_at	1.271915081	6.81E-08	8.24E-07	CCDC80	Up
221729_PM_at	1.271488338	3.58E-15	3.07E-13	COL5A2	Up
1562364_PM_at	1.270598721	5.48E-09	8.73E-08	GVIN1	Up
201649_PM_at	1.268467319	4.23E-24	4.92E-21	UBE2L6	Up
238021_PM_s_at	1.267556383	1.14E-08	1.67E-07	CRNDE	Up
241926_PM_s_at	1.267317268	2.07E-13	1.08E-11	ERG	Up
228058_PM_at	1.267254709	1.29E-13	7.16E-12	ZG16B	Up
218656_PM_s_at	1.26693528	4.86E-14	3.04E-12	LHFP	Up
221087_PM_s_at	1.26427939	5.18E-16	5.87E-14	APOL3	Up
220918_PM_at	1.262875785	3.09E-08	4.08E-07	C21orf96	Up
214777_PM_at	1.261990638	1.42E-08	2.04E-07	IGKV4-1	Up
208782_PM_at	1.261063016	1.50E-17	2.62E-15	FSTL1	Up
205297_PM_s_at	1.260379243	5.17E-08	6.46E-07	CD79B	Up
240838_PM_s_at	-1.259381636	7.90E-11	2.02E-09	LOC145837	Down
228055_PM_at	1.258336416	8.55E-08	1.01E-06	NAPSB	Up
201667_PM_at	1.256828402	1.30E-13	7.18E-12	GJA1	Up
206121_PM_at	-1.255810837	2.39E-11	7.02E-10	AMPD1	Down
206210_PM_s_at	1.255562083	1.43E-07	1.60E-06	CETP	Up
204924_PM_at	1.255059756	1.13E-08	1.66E-07	TLR2	Up
228155_PM_at	-1.254958179	6.21E-22	3.69E-19	C10orf58	Down
244370_PM_at	-1.254823778	1.31E-17	2.33E-15	KIAA2022	Down
204359_PM_at	1.254632199	9.98E-11	2.49E-09	FLRT2	Up
232428_PM_at	-1.254426841	9.48E-07	8.62E-06	MOGAT2	Down
206206_PM_at	1.253105071	1.51E-09	2.78E-08	CD180	Up
206715_PM_at	1.251448255	3.19E-10	6.92E-09	TFEC	Up
208335_PM_s_at	1.249034407	2.42E-10	5.43E-09	DARC	Up
203335_PM_at	-1.248616611	4.77E-19	1.30E-16	PHYH	Down
228665_PM_at	1.248507445	1.10E-13	6.27E-12	CYYR1	Up
228568_PM_at	-1.248254574	1.35E-11	4.26E-10	GCOM1	Down
219259_PM_at	1.247103375	9.06E-13	3.94E-11	SEMA4A	Up
204733_PM_at	1.245496749	9.56E-06	6.76E-05	KLK6	Up
220330_PM_s_at	1.244819588	6.90E-10	1.38E-08	SAMSN1	Up
226997_PM_at	1.244652516	1.50E-08	2.15E-07	ADAMTS12	Up
206247_PM_at	1.24274277	8.91E-12	2.97E-10	MICB	Up
221558_PM_s_at	1.242599349	1.21E-10	2.94E-09	LEF1	Up
209368_PM_at	-1.24187718	1.22E-09	2.29E-08	EPHX2	Down
239656_PM_at	-1.241544445	1.14E-10	2.81E-09	LOC723809	Down
205271_PM_s_at	-1.241129432	6.06E-21	2.72E-18	CDK20	Down
209374_PM_s_at	1.240397207	1.35E-10	3.24E-09	IGHM	Up
223194_PM_s_at	-1.237378651	2.39E-12	9.34E-11	SLC22A23	Down
208885_PM_at	1.236718512	4.05E-10	8.55E-09	LCP1	Up
205349_PM_at	1.236030318	1.56E-15	1.51E-13	GNA15	Up
230170_PM_at	1.235994514	3.57E-05	0.000216177	OSM	Up
1552772_PM_at	1.235579201	1.76E-05	0.000116049	CLEC4D	Up
206797_PM_at	-1.235506228	3.74E-08	4.83E-07	NAT2	Down
1565738_PM_at	-1.23541859	3.23E-14	2.15E-12	SCTR	Down
224342_PM_x_at	1.234752823	2.43E-08	3.28E-07	LOC96610	Up
229526_PM_at	-1.234674918	5.99E-14	3.67E-12	AQP11	Down
228367_PM_at	1.234486497	3.69E-07	3.73E-06	ALPK2	Up
243856_PM_at	-1.234076701	4.80E-24	5.36E-21	LANCL3	Down
209459_PM_s_at	-1.232891819	3.25E-15	2.84E-13	ABAT	Down
213385_PM_at	-1.232434839	2.20E-12	8.68E-11	CHN2	Down
232080_PM_at	1.231521971	1.60E-10	3.76E-09	HECW2	Up
204698_PM_at	1.230260842	9.69E-18	1.80E-15	ISG20	Up
214181_PM_x_at	1.229523597	8.49E-12	2.86E-10	LST1	Up
212646_PM_at	1.228724208	1.26E-12	5.29E-11	RFTN1	Up
224927_PM_at	1.227959718	1.99E-15	1.84E-13	KIAA1949	Up
202403_PM_s_at	1.227517856	1.35E-15	1.33E-13	COL1A2	Up
240070_PM_at	1.22724289	5.33E-11	1.42E-09	TIGIT	Up
215937_PM_at	-1.226081348	3.10E-10	6.75E-09	PTGDR	Down
205304_PM_s_at	1.225890813	3.43E-12	1.29E-10	KCNJ8	Up
229889_PM_at	-1.224485515	1.30E-09	2.42E-08	C17orf76	Down
226219_PM_at	1.223775565	1.96E-10	4.52E-09	ARHGAP30	Up
205692_PM_s_at	1.223678976	8.51E-11	2.16E-09	CD38	Up
206574_PM_s_at	1.223218278	1.59E-07	1.76E-06	PTP4A3	Up
218541_PM_s_at	1.22279716	1.77E-09	3.20E-08	C8orf4	Up
203633_PM_at	-1.222732242	5.96E-21	2.69E-18	CPT1A	Down
238440_PM_at	-1.221973449	1.92E-16	2.44E-14	CLYBL	Down
205286_PM_at	1.220790624	3.79E-09	6.33E-08	TFAP2C	Up
202510_PM_s_at	1.220295306	3.31E-12	1.25E-10	TNFAIP2	Up
202625_PM_at	1.22009907	2.67E-19	7.94E-17	LYN	Up
212338_PM_at	-1.21971722	3.88E-14	2.52E-12	MYO1D	Down
237461_PM_at	1.219145909	2.48E-07	2.62E-06	NLRP7	Up
236098_PM_at	-1.217893157	1.34E-12	5.62E-11	LOC100130933	Down
205779_PM_at	1.217738732	5.21E-15	4.25E-13	RAMP2	Up
202464_PM_s_at	1.217393732	1.09E-16	1.50E-14	PFKFB3	Up
236262_PM_at	1.217088685	1.51E-12	6.25E-11	MMRN2	Up
222774_PM_s_at	-1.216178744	9.22E-12	3.06E-10	NETO2	Down
211798_PM_x_at	1.215719104	9.69E-15	7.45E-13	IGLJ3	Up
214453_PM_s_at	1.21487316	3.55E-10	7.63E-09	IFI44	Up
228066_PM_at	1.212380272	7.06E-12	2.43E-10	C17orf96	Up
238018_PM_at	-1.212135439	1.27E-10	3.08E-09	FAM150B	Down
201170_PM_s_at	1.212059423	8.08E-15	6.28E-13	BHLHE40	Up
242765_PM_at	-1.210766933	5.20E-20	1.88E-17	MOBP	Down
204269_PM_at	1.209812458	3.57E-14	2.35E-12	PIM2	Up
211796_PM_s_at	1.209239272	6.75E-12	2.34E-10	TRBC1	Up
244033_PM_at	1.208977386	6.68E-11	1.74E-09	C14orf145	Up
206407_PM_s_at	-1.208648556	9.17E-08	1.08E-06	CCL13	Down
206741_PM_at	-1.207551365	5.03E-19	1.36E-16	C3orf32	Down
219559_PM_at	1.203926081	1.39E-14	1.02E-12	SLC17A9	Up
223322_PM_at	1.20388963	2.34E-15	2.11E-13	RASSF5	Up
202800_PM_at	1.202884641	1.40E-09	2.58E-08	SLC1A3	Up
230011_PM_at	1.200665276	2.60E-09	4.51E-08	MEI1	Up
209082_PM_s_at	1.198894562	9.60E-09	1.44E-07	COL18A1	Up
204714_PM_s_at	1.198528981	4.24E-09	6.98E-08	F5	Up
213713_PM_s_at	-1.19813844	2.62E-10	5.84E-09	GLB1L2	Down
217148_PM_x_at	1.197892559	2.91E-14	1.97E-12	LOC100293440	Up
210176_PM_at	1.197350234	9.11E-08	1.07E-06	TLR1	Up
216365_PM_x_at	1.196675109	3.48E-12	1.31E-10	IGLV3-19	Up
206097_PM_at	-1.196435068	3.25E-11	9.16E-10	SLC22A18AS	Down
208025_PM_s_at	-1.195969901	9.81E-09	1.47E-07	HMGA2	Down
219836_PM_at	1.19465593	2.03E-08	2.81E-07	ZBED2	Up
220149_PM_at	-1.194504382	2.97E-18	6.46E-16	C2orf54	Down
213592_PM_at	1.194394594	9.81E-12	3.22E-10	APLNR	Up
204663_PM_at	-1.193096148	1.09E-21	6.09E-19	ME3	Down
217739_PM_s_at	1.191947567	4.11E-10	8.67E-09	NAMPT	Up
205380_PM_at	-1.191005984	5.28E-07	5.11E-06	PDZK1	Down
209487_PM_at	1.190247433	2.99E-15	2.63E-13	RBPMS	Up
206236_PM_at	1.190161886	2.12E-09	3.77E-08	GPR4	Up
202590_PM_s_at	-1.190005475	4.14E-20	1.54E-17	PDK2	Down
226875_PM_at	1.189775583	4.63E-14	2.92E-12	DOCK11	Up
231698_PM_at	-1.189150344	1.62E-10	3.81E-09	FLJ36848	Down
219188_PM_s_at	-1.188957794	1.72E-15	1.65E-13	MACROD1	Down
226930_PM_at	1.188179324	1.98E-06	1.67E-05	FNDC1	Up
203528_PM_at	1.187439156	1.28E-13	7.13E-12	SEMA4D	Up
225303_PM_at	1.187214815	4.07E-12	1.50E-10	KIRREL	Up
226638_PM_at	1.186283514	3.44E-13	1.69E-11	ARHGAP23	Up
231154_PM_x_at	-1.186254617	5.10E-11	1.37E-09	TINAG	Down
205490_PM_x_at	1.18442245	3.19E-10	6.92E-09	GJB3	Up
200982_PM_s_at	1.184257541	2.02E-15	1.86E-13	ANXA6	Up
212865_PM_s_at	1.182651797	9.70E-12	3.19E-10	COL14A1	Up
213050_PM_at	-1.181300173	6.81E-11	1.77E-09	COBL	Down
228885_PM_at	-1.181274997	2.94E-06	2.38E-05	MAMDC2	Down
219049_PM_at	1.180855826	3.08E-08	4.06E-07	CSGALNACT1	Up
222218_PM_s_at	1.179880213	1.54E-09	2.83E-08	PILRA	Up
222557_PM_at	1.179584243	9.09E-16	9.58E-14	STMN3	Up
229402_PM_at	-1.178548048	3.49E-10	7.52E-09	SAMD13	Down
210321_PM_at	1.17765486	4.65E-12	1.70E-10	GZMH	Up
230047_PM_at	-1.177554036	4.51E-11	1.24E-09	ARHGAP42	Down
226789_PM_at	1.177327193	8.19E-13	3.62E-11	EMB	Up
231734_PM_at	-1.177102658	5.89E-11	1.55E-09	RBP2	Down
238439_PM_at	1.176964277	1.56E-10	3.68E-09	ANKRD22	Up
212741_PM_at	-1.176783133	2.13E-10	4.85E-09	MAOA	Down
207259_PM_at	-1.17670904	1.59E-06	1.37E-05	C17orf73	Down
209324_PM_s_at	1.17592335	3.80E-09	6.35E-08	RGS16	Up
202388_PM_at	1.175653159	5.13E-15	4.20E-13	RGS2	Up
225570_PM_at	1.175107269	6.09E-14	3.71E-12	SLC41A1	Up
206618_PM_at	1.174349039	5.05E-12	1.82E-10	IL18R1	Up
205590_PM_at	1.174066812	3.10E-10	6.75E-09	RASGRP1	Up
208206_PM_s_at	1.173807311	5.59E-07	5.39E-06	RASGRP2	Up
204468_PM_s_at	1.173723622	9.01E-12	3.00E-10	TIE1	Up
220421_PM_at	-1.173496456	0.005375	0.015958169	BTNL8	Down
219410_PM_at	1.172510417	2.23E-12	8.79E-11	TMEM45A	Up
202768_PM_at	1.171134984	0.000305351	0.001390187	FOSB	Up
227320_PM_at	-1.170355634	6.80E-13	3.09E-11	FAM101A	Down
220161_PM_s_at	-1.170059507	5.29E-09	8.49E-08	EPB41L4B	Down
214460_PM_at	1.169007851	1.51E-13	8.19E-12	LSAMP	Up
229523_PM_at	1.168830808	9.39E-09	1.41E-07	TMEM200C	Up
219418_PM_at	-1.167766679	7.85E-13	3.50E-11	NHEJ1	Down
206950_PM_at	-1.16734037	1.43E-11	4.47E-10	SCN9A	Down
202007_PM_at	1.16706872	4.04E-13	1.94E-11	NID1	Up
1560397_PM_s_at	1.167021121	4.94E-09	7.98E-08	KLHL6	Up
214135_PM_at	1.166708014	5.99E-05	0.000338741	CLDN18	Up
209827_PM_s_at	1.166122088	6.30E-09	9.85E-08	IL16	Up
218810_PM_at	1.165861207	4.18E-14	2.69E-12	ZC3H12A	Up
238063_PM_at	1.164389429	4.26E-11	1.17E-09	TMEM154	Up
227307_PM_at	1.164000766	1.88E-15	1.77E-13	TSPAN18	Up
223646_PM_s_at	-1.163813749	0.045396688	0.093602432	CYorf15B	Not sig
206150_PM_at	1.163231543	2.95E-09	5.06E-08	CD27	Up
230748_PM_at	1.162655405	2.96E-08	3.92E-07	SLC16A6	Up
205364_PM_at	-1.162344497	1.02E-16	1.41E-14	ACOX2	Down
232181_PM_at	-1.161949006	4.37E-11	1.20E-09	PPARGC1B	Down
206924_PM_at	1.161489867	0.000289676	0.001328352	IL11	Up
206201_PM_s_at	1.161280163	3.97E-09	6.59E-08	MEOX2	Up
217478_PM_s_at	1.160761411	1.75E-18	4.00E-16	HLA-DMA	Up
209933_PM_s_at	1.160718464	2.43E-10	5.46E-09	CD300A	Up
203126_PM_at	-1.160140657	3.59E-14	2.36E-12	IMPA2	Down
217036_PM_at	1.159636217	1.94E-12	7.74E-11	LOC100293679	Up
204105_PM_s_at	1.158930599	4.19E-05	0.000248241	NRCAM	Up
219615_PM_s_at	-1.158347827	1.74E-12	7.04E-11	KCNK5	Down
202743_PM_at	1.156586446	1.14E-17	2.08E-15	PIK3R3	Up
230836_PM_at	1.155710309	8.36E-11	2.12E-09	ST8SIA4	Up
219386_PM_s_at	1.155447858	9.17E-12	3.05E-10	SLAMF8	Up
222750_PM_s_at	1.155383075	6.43E-11	1.68E-09	SRD5A3	Up
212415_PM_at	1.15461636	8.25E-10	1.62E-08	SEPT6	Up
219313_PM_at	-1.15423623	1.36E-17	2.41E-15	GRAMD1C	Down
206584_PM_at	1.153983572	3.07E-09	5.25E-08	LY96	Up
219669_PM_at	-1.153076677	0.003385298	0.010824369	CD177	Down
227717_PM_at	-1.152729701	1.92E-15	1.80E-13	ARHGEF37	Down
202211_PM_at	1.152644222	1.08E-13	6.15E-12	ARFGAP3	Up
235146_PM_at	-1.152304171	1.30E-14	9.60E-13	TMCC3	Down
231070_PM_at	-1.15213602	2.93E-09	5.04E-08	IYD	Down
204642_PM_at	1.151724543	1.24E-08	1.80E-07	S1PR1	Up
225623_PM_at	-1.151193023	5.07E-18	1.01E-15	KIAA1737	Down
224451_PM_x_at	1.150519821	4.89E-09	7.91E-08	ARHGAP9	Up
213790_PM_at	1.15031432	1.98E-06	1.67E-05	ADAM12	Up
235521_PM_at	-1.150300721	1.94E-12	7.75E-11	HOXA3	Down
214457_PM_at	-1.149526308	1.12E-17	2.04E-15	HOXA2	Down
230914_PM_at	-1.147924629	2.88E-07	2.98E-06	HNF4A	Down
213125_PM_at	1.147459785	9.14E-15	7.03E-13	OLFML2B	Up
228293_PM_at	-1.147451075	1.01E-11	3.30E-10	DEPDC7	Down
228964_PM_at	1.146885002	8.02E-13	3.56E-11	PRDM1	Up
208963_PM_x_at	1.145729044	1.66E-11	5.06E-10	FADS1	Up
201108_PM_s_at	-1.145211142	3.45E-10	7.45E-09	THBS1	Down
230972_PM_at	-1.144769514	3.20E-07	3.29E-06	ANKRD9	Down
209795_PM_at	1.14441671	3.30E-08	4.31E-07	CD69	Up
220358_PM_at	1.143876263	1.38E-10	3.31E-09	BATF3	Up
214469_PM_at	-1.143145481	4.83E-12	1.75E-10	HIST1H2AE	Down
206242_PM_at	-1.142957892	3.32E-09	5.62E-08	TM4SF5	Down
237314_PM_at	1.142851169	3.84E-06	3.01E-05	ENKUR	Up
218218_PM_at	-1.142851108	1.11E-10	2.73E-09	APPL2	Down
220088_PM_at	1.142459895	1.71E-06	1.47E-05	C5AR1	Up
225259_PM_at	-1.142452535	2.98E-22	1.99E-19	RAB6B	Down
218657_PM_at	-1.14228855	5.83E-10	1.19E-08	RAPGEFL1	Down
221601_PM_s_at	1.141894606	1.24E-06	1.10E-05	FAIM3	Up
225354_PM_s_at	-1.141474634	3.00E-09	5.15E-08	SH3BGRL2	Down
218858_PM_at	-1.140796253	9.53E-10	1.84E-08	DEPDC6	Down
202273_PM_at	1.139230638	4.08E-12	1.50E-10	PDGFRB	Up
213069_PM_at	1.138816867	2.55E-11	7.42E-10	HEG1	Up
209590_PM_at	1.138718807	1.00E-11	3.28E-10	BMP7	Up
1553715_PM_s_at	-1.138380537	8.11E-13	3.59E-11	FAM195A	Down
221245_PM_s_at	-1.138331405	4.14E-09	6.82E-08	FZD5	Down
206561_PM_s_at	-1.137748863	6.86E-08	8.29E-07	AKR1B10	Down
218638_PM_s_at	1.136911564	1.57E-09	2.88E-08	SPON2	Up
204059_PM_s_at	1.136743601	1.52E-08	2.17E-07	ME1	Up
227522_PM_at	-1.136395826	5.36E-12	1.92E-10	CMBL	Down
226961_PM_at	-1.135660343	3.70E-09	6.21E-08	PRR15	Down
205470_PM_s_at	1.135451089	1.31E-07	1.48E-06	KLK11	Up
237261_PM_at	1.135233484	1.62E-11	4.96E-10	ANGPT2	Up
208677_PM_s_at	-1.134602102	5.98E-14	3.67E-12	BSG	Down
206932_PM_at	1.134533877	1.48E-13	8.08E-12	CH25H	Up
229491_PM_at	1.133651544	1.20E-10	2.92E-09	NHEDC2	Up
226099_PM_at	1.133573618	5.08E-18	1.01E-15	ELL2	Up
235245_PM_at	1.133520307	4.06E-09	6.72E-08	TMEM92	Up
227867_PM_at	-1.133277439	5.15E-09	8.27E-08	C2orf89	Down
1553828_PM_at	-1.133259949	1.37E-05	9.35E-05	FAM55A	Down
210982_PM_s_at	1.132739259	6.81E-12	2.36E-10	HLA-DRA	Up
219569_PM_s_at	1.132272736	1.54E-07	1.72E-06	TMEM22	Up
211715_PM_s_at	-1.131472833	3.43E-11	9.65E-10	BDH1	Down
221610_PM_s_at	-1.13138326	8.27E-09	1.26E-07	STAP2	Down
232568_PM_at	1.131094	1.56E-08	2.22E-07	MGC24103	Up
219909_PM_at	-1.130794789	1.66E-07	1.83E-06	MMP28	Down
206881_PM_s_at	1.130753486	3.71E-07	3.74E-06	LILRA3	Up
205979_PM_at	-1.130693642	0.00077862	0.003106023	SCGB2A1	Down
205379_PM_at	1.129546793	5.43E-14	3.36E-12	CBR3	Up
204745_PM_x_at	-1.129502398	8.65E-10	1.69E-08	MT1G	Down
207339_PM_s_at	1.129131379	1.18E-07	1.35E-06	LTB	Up
220528_PM_at	1.128812239	6.29E-07	5.98E-06	VNN3	Up
220812_PM_s_at	-1.128810489	2.96E-08	3.92E-07	HHLA2	Down
225344_PM_at	1.128633957	1.57E-14	1.14E-12	NCOA7	Up
228377_PM_at	1.128618726	3.89E-06	3.04E-05	KLHL14	Up
205831_PM_at	1.128089382	4.93E-11	1.34E-09	CD2	Up
230391_PM_at	1.126675405	2.21E-10	5.03E-09	CD84	Up
220000_PM_at	1.126274371	6.64E-08	8.05E-07	SIGLEC5	Up
219985_PM_at	1.125941569	1.26E-10	3.05E-09	HS3ST3A1	Up
219911_PM_s_at	1.125636357	8.23E-18	1.57E-15	SLCO4A1	Up
205352_PM_at	1.125210371	1.88E-08	2.62E-07	SERPINI1	Up
226705_PM_at	1.125028819	2.54E-12	9.88E-11	FGFR1	Up
228737_PM_at	1.12433335	5.50E-11	1.46E-09	TOX2	Up
220485_PM_s_at	1.123738973	3.22E-07	3.31E-06	SIRPG	Up
222446_PM_s_at	1.123399215	1.86E-17	3.15E-15	BACE2	Up
212336_PM_at	-1.122852055	2.05E-14	1.44E-12	EPB41L1	Down
229750_PM_at	1.122738592	8.06E-08	9.60E-07	POU2F2	Up
229310_PM_at	1.122734529	8.70E-11	2.20E-09	KLHL29	Up
229372_PM_at	-1.119992634	8.13E-13	3.59E-11	GOLT1A	Down
205388_PM_at	-1.118954985	6.00E-17	8.80E-15	TNNC2	Down
201315_PM_x_at	1.118711459	1.72E-18	3.97E-16	IFITM2	Up
214651_PM_s_at	-1.117704982	9.70E-16	1.01E-13	HOXA9	Down
208288_PM_at	-1.117451147	1.82E-18	4.15E-16	ABCB11	Down
209605_PM_at	-1.116858366	1.43E-11	4.46E-10	TST	Down
238805_PM_at	-1.116838114	1.96E-11	5.86E-10	C11orf52	Down
201939_PM_at	1.116613011	1.06E-11	3.45E-10	PLK2	Up
228581_PM_at	1.116416112	5.35E-09	8.56E-08	KCNJ10	Up
209683_PM_at	1.115522686	3.53E-12	1.32E-10	FAM49A	Up
217235_PM_x_at	1.115352288	1.29E-13	7.15E-12	IGLV2-23	Up
219736_PM_at	-1.113829083	7.81E-10	1.54E-08	TRIM36	Down
211339_PM_s_at	1.113357013	1.36E-09	2.53E-08	ITK	Up
222253_PM_s_at	1.112596175	2.44E-08	3.30E-07	POM121L9P	Up
228262_PM_at	-1.112455507	2.55E-14	1.74E-12	MAP7D2	Down
200757_PM_s_at	1.112238597	2.07E-21	1.07E-18	CALU	Up
38241_PM_at	1.111837198	8.56E-21	3.66E-18	BTN3A3	Up
209191_PM_at	1.111816005	5.25E-14	3.26E-12	TUBB6	Up
204513_PM_s_at	1.111663561	1.61E-12	6.59E-11	ELMO1	Up
205686_PM_s_at	1.111581141	8.09E-11	2.06E-09	CD86	Up
239148_PM_at	-1.11110793	4.64E-09	7.54E-08	MARVELD3	Down
204677_PM_at	1.110473188	1.05E-11	3.41E-10	CDH5	Up
207200_PM_at	-1.109641269	2.78E-13	1.40E-11	OTC	Down
206214_PM_at	1.10908877	3.49E-09	5.89E-08	PLA2G7	Up
231052_PM_at	-1.108078379	1.89E-09	3.40E-08	GLOD5	Down
223220_PM_s_at	1.107840998	1.64E-17	2.82E-15	PARP9	Up
204689_PM_at	1.107563668	3.16E-10	6.87E-09	HHEX	Up
209946_PM_at	1.10722828	3.89E-13	1.88E-11	VEGFC	Up
220351_PM_at	1.106295684	5.25E-07	5.08E-06	CCRL1	Up
204789_PM_at	1.105852166	3.08E-11	8.76E-10	FMNL1	Up
206484_PM_s_at	-1.105244647	3.79E-10	8.09E-09	XPNPEP2	Down
237411_PM_at	1.104462294	1.27E-11	4.02E-10	ADAMTS6	Up
204639_PM_at	1.104430297	1.94E-08	2.69E-07	ADA	Up
207063_PM_at	-1.104047982	0.015414142	0.038570602	NCRNA00185	Down
204622_PM_x_at	1.103527821	3.41E-06	2.71E-05	NR4A2	Up
214339_PM_s_at	1.103411931	1.94E-08	2.69E-07	MAP4K1	Up
212750_PM_at	1.102557032	2.89E-10	6.36E-09	PPP1R16B	Up
203508_PM_at	1.101835657	5.97E-12	2.11E-10	TNFRSF1B	Up
213425_PM_at	1.101758397	8.21E-07	7.59E-06	WNT5A	Up
201792_PM_at	1.101121292	2.06E-08	2.84E-07	AEBP1	Up
205100_PM_at	1.100825361	1.01E-06	9.13E-06	GFPT2	Up
228601_PM_at	-1.100477501	5.59E-09	8.90E-08	LOC401022	Down
213475_PM_s_at	1.100262538	3.93E-08	5.05E-07	ITGAL	Up
226433_PM_at	-1.099703038	1.32E-07	1.49E-06	RNF157	Down
225510_PM_at	-1.098643354	5.55E-15	4.48E-13	OAF	Down
202295_PM_s_at	1.098469914	9.98E-15	7.61E-13	CTSH	Up
202833_PM_s_at	1.097280398	3.74E-24	4.45E-21	SERPINA1	Up
210889_PM_s_at	1.096968151	6.66E-09	1.04E-07	FCGR2B	Up
204797_PM_s_at	1.096797941	1.03E-10	2.56E-09	EML1	Up
211368_PM_s_at	1.096435199	1.45E-15	1.41E-13	CASP1	Up
212992_PM_at	1.096098556	8.41E-09	1.28E-07	AHNAK2	Up
204613_PM_at	1.095341138	1.68E-08	2.37E-07	PLCG2	Up
205237_PM_at	1.095301691	6.24E-10	1.26E-08	FCN1	Up
205313_PM_at	-1.094565951	1.92E-07	2.08E-06	HNF1B	Down
230606_PM_at	-1.094077849	1.14E-20	4.80E-18	LOC100287525	Down
239118_PM_at	1.093105685	3.63E-08	4.70E-07	KCNA2	Up
229396_PM_at	-1.091828262	2.68E-10	5.95E-09	OVOL1	Down
225207_PM_at	-1.090609835	2.74E-07	2.86E-06	PDK4	Down
205213_PM_at	1.090593297	3.69E-07	3.73E-06	ACAP1	Up
218501_PM_at	1.090554948	3.34E-22	2.20E-19	ARHGEF3	Up
204268_PM_at	1.089685657	2.85E-09	4.90E-08	S100A2	Up
240028_PM_at	-1.089448908	1.11E-13	6.28E-12	FSIP2	Down
207111_PM_at	1.088957562	4.44E-09	7.26E-08	EMR1	Up
200600_PM_at	1.087403863	2.08E-17	3.50E-15	MSN	Up
228298_PM_at	1.086900953	2.57E-07	2.70E-06	FAM113B	Up
204562_PM_at	1.086776355	5.60E-08	6.94E-07	IRF4	Up
225671_PM_at	1.08577445	8.37E-13	3.69E-11	SPNS2	Up
230964_PM_at	-1.084109014	1.22E-17	2.20E-15	FREM2	Down
213456_PM_at	-1.082360062	4.12E-05	0.000244357	SOSTDC1	Down
213113_PM_s_at	1.082358937	1.43E-12	5.94E-11	SLC43A3	Up
222838_PM_at	1.081858766	2.39E-10	5.39E-09	SLAMF7	Up
200782_PM_at	1.081775366	2.13E-16	2.68E-14	ANXA5	Up
205499_PM_at	1.081617374	1.23E-08	1.79E-07	SRPX2	Up
203561_PM_at	1.081476117	1.11E-07	1.28E-06	FCGR2A	Up
205495_PM_s_at	1.081382068	2.13E-06	1.79E-05	GNLY	Up
52255_PM_s_at	1.080480795	4.14E-06	3.21E-05	COL5A3	Up
1558586_PM_at	-1.080414076	9.59E-12	3.17E-10	ZNF33B	Down
1554704_PM_at	1.079500682	1.72E-11	5.22E-10	ATP8B3	Up
201236_PM_s_at	1.079282706	1.14E-14	8.60E-13	BTG2	Up
230924_PM_at	-1.07923666	1.28E-05	8.78E-05	TTLL6	Down
238689_PM_at	1.078634098	3.65E-05	0.000220134	GPR110	Up
227135_PM_at	-1.078418251	2.69E-15	2.39E-13	NAAA	Down
201162_PM_at	1.078109532	6.95E-12	2.40E-10	IGFBP7	Up
232158_PM_x_at	-1.07766538	1.93E-07	2.09E-06	NIPAL1	Down
230860_PM_at	1.07746978	2.32E-09	4.09E-08	C3orf34	Up
203217_PM_s_at	1.077256571	1.33E-12	5.57E-11	ST3GAL5	Up
205591_PM_at	1.077045268	2.53E-11	7.35E-10	OLFM1	Up
206181_PM_at	1.07697175	9.36E-09	1.41E-07	SLAMF1	Up
223895_PM_s_at	-1.076953203	3.35E-05	0.000204221	EPN3	Down
209310_PM_s_at	1.076783815	4.57E-15	3.82E-13	CASP4	Up
236295_PM_s_at	1.076452152	5.22E-07	5.06E-06	NLRC3	Up
221111_PM_at	1.076181947	2.60E-11	7.55E-10	IL26	Up
204279_PM_at	1.075265047	2.48E-16	3.02E-14	PSMB9	Up
203416_PM_at	1.075032211	6.68E-11	1.74E-09	CD53	Up
212276_PM_at	1.074541749	1.52E-18	3.56E-16	LPIN1	Up
231008_PM_at	1.074086618	2.83E-11	8.13E-10	UNC5CL	Up
202364_PM_at	-1.073009943	2.59E-08	3.49E-07	MXI1	Down
223423_PM_at	-1.072897029	7.39E-07	6.91E-06	GPR160	Down
823_PM_at	1.071845159	4.54E-16	5.21E-14	CX3CL1	Up
229358_PM_at	-1.071601296	2.58E-08	3.47E-07	IHH	Down
220177_PM_s_at	1.07139001	1.66E-08	2.34E-07	TMPRSS3	Up
219181_PM_at	1.070023378	1.21E-08	1.77E-07	LIPG	Up
209874_PM_x_at	-1.069659026	2.61E-13	1.33E-11	CNNM2	Down
206878_PM_at	-1.069210822	3.77E-13	1.83E-11	DAO	Down
206219_PM_s_at	1.068707937	2.42E-11	7.09E-10	VAV1	Up
232914_PM_s_at	-1.0682896	1.95E-07	2.12E-06	SYTL2	Down
200635_PM_s_at	-1.067389258	2.43E-08	3.29E-07	PTPRF	Down
230485_PM_at	-1.067231814	6.01E-10	1.22E-08	PHGR1	Down
226673_PM_at	1.067013418	8.80E-13	3.85E-11	SH2D3C	Up
218084_PM_x_at	1.066932169	2.50E-11	7.28E-10	FXYD5	Up
1564299_PM_at	1.06648189	6.03E-05	0.000340344	LOC100127940	Up
1557122_PM_s_at	-1.066393623	1.33E-08	1.91E-07	GABRB2	Down
229238_PM_at	-1.065959407	2.29E-07	2.44E-06	C17orf97	Down
223395_PM_at	1.06542118	1.79E-07	1.96E-06	ABI3BP	Up
221658_PM_s_at	1.065401304	8.38E-08	9.95E-07	IL21R	Up
227983_PM_at	1.065142255	6.89E-16	7.48E-14	RILPL2	Up
218223_PM_s_at	1.065054505	7.98E-09	1.22E-07	PLEKHO1	Up
228912_PM_at	-1.064500361	7.06E-10	1.41E-08	VIL1	Down
57540_PM_at	-1.064120317	2.02E-17	3.41E-15	RBKS	Down
239319_PM_at	-1.064113774	1.99E-07	2.15E-06	LOC728342	Down
230025_PM_at	1.06317445	2.25E-10	5.10E-09	GJD3	Up
217207_PM_s_at	-1.06310893	5.23E-08	6.53E-07	BTNL3	Down
204573_PM_at	-1.062991539	1.97E-13	1.03E-11	CROT	Down
212501_PM_at	1.06198539	7.65E-11	1.96E-09	CEBPB	Up
227361_PM_at	1.061318624	5.35E-09	8.56E-08	HS3ST3B1	Up
200795_PM_at	1.060494969	5.21E-12	1.87E-10	SPARCL1	Up
240890_PM_at	1.060327087	1.17E-14	8.76E-13	LOC643733	Up
217147_PM_s_at	1.0598466	1.65E-05	0.000109628	TRAT1	Up
219551_PM_at	1.059742209	1.77E-07	1.94E-06	EAF2	Up
207095_PM_at	-1.059133631	1.57E-13	8.48E-12	SLC10A2	Down
212814_PM_at	-1.058884551	9.13E-10	1.77E-08	AHCYL2	Down
203879_PM_at	1.05807988	2.20E-08	3.01E-07	PIK3CD	Up
213262_PM_at	1.057951316	4.36E-09	7.15E-08	SACS	Up
201615_PM_x_at	1.057903482	2.40E-07	2.54E-06	CALD1	Up
208063_PM_s_at	-1.057727688	4.93E-05	0.000286207	CAPN9	Down
219263_PM_at	-1.057653671	5.47E-09	8.73E-08	RNF128	Down
228360_PM_at	1.057067203	3.79E-09	6.33E-08	LYPD6B	Up
203185_PM_at	1.057023455	3.30E-08	4.31E-07	RASSF2	Up
226459_PM_at	1.056733705	1.52E-13	8.26E-12	PIK3AP1	Up
229377_PM_at	-1.056538322	5.68E-09	9.02E-08	GRTP1	Down
238778_PM_at	-1.056407461	4.72E-14	2.97E-12	MPP7	Down
219215_PM_s_at	-1.055923715	1.39E-09	2.57E-08	SLC39A4	Down
210357_PM_s_at	1.055899541	6.82E-10	1.36E-08	SMOX	Up
235153_PM_at	1.054825982	3.59E-08	4.65E-07	RNF183	Up
211908_PM_x_at	1.054771235	1.08E-08	1.60E-07	IGKV3-20	Up
213479_PM_at	1.054402353	0.000453891	0.001952254	NPTX2	Up
206481_PM_s_at	1.054270215	7.53E-11	1.94E-09	LDB2	Up
38149_PM_at	1.054212413	3.53E-11	9.88E-10	ARHGAP25	Up
203914_PM_x_at	-1.053943001	3.49E-07	3.55E-06	HPGD	Down
209156_PM_s_at	1.05380743	4.30E-06	3.32E-05	COL6A2	Up
205498_PM_at	-1.053141266	4.26E-06	3.29E-05	GHR	Down
41660_PM_at	1.052754684	4.09E-14	2.64E-12	CELSR1	Up
230925_PM_at	1.052385112	6.16E-08	7.53E-07	APBB1IP	Up
216207_PM_x_at	1.051154949	4.52E-16	5.21E-14	IGKV1D-13	Up
230740_PM_at	1.050580217	4.01E-09	6.64E-08	EHD3	Up
202283_PM_at	1.050432438	6.56E-10	1.32E-08	SERPINF1	Up
207719_PM_x_at	1.049989231	3.73E-12	1.39E-10	CEP170	Up
236681_PM_at	1.049551406	0.001858692	0.006548929	HOXD13	Up
214476_PM_at	1.049213406	0.001136407	0.004289769	TFF2	Up
234985_PM_at	1.048241784	1.35E-09	2.51E-08	LDLRAD3	Up
219759_PM_at	1.0479809	5.30E-05	0.000305166	ERAP2	Up
213620_PM_s_at	1.047513394	2.71E-12	1.05E-10	ICAM2	Up
227862_PM_at	1.047376781	3.55E-06	2.80E-05	TRNP1	Up
203570_PM_at	1.047108832	3.97E-12	1.47E-10	LOXL1	Up
213174_PM_at	1.045928246	1.15E-12	4.88E-11	TTC9	Up
235371_PM_at	-1.045402602	5.55E-11	1.47E-09	GXYLT2	Down
202524_PM_s_at	1.045110891	4.61E-10	9.63E-09	SPOCK2	Up
221218_PM_s_at	1.045099984	1.44E-13	7.86E-12	TPK1	Up
229770_PM_at	1.04400086	2.13E-06	1.78E-05	GLT1D1	Up
226611_PM_s_at	-1.043431632	1.40E-12	5.83E-11	CENPV	Down
228427_PM_at	1.043371148	2.40E-12	9.37E-11	FBXO16	Up
224739_PM_at	1.042977049	1.56E-19	4.98E-17	PIM3	Up
226249_PM_at	-1.042659165	3.52E-17	5.57E-15	SNX30	Down
221698_PM_s_at	1.042469617	4.63E-10	9.68E-09	CLEC7A	Up
214913_PM_at	1.042166299	3.11E-10	6.78E-09	ADAMTS3	Up
212561_PM_at	1.041990491	1.14E-13	6.43E-12	DENND5A	Up
212345_PM_s_at	1.04187854	8.49E-15	6.57E-13	CREB3L2	Up
205530_PM_at	-1.041807232	3.88E-17	6.00E-15	ETFDH	Down
209545_PM_s_at	1.041685839	1.30E-13	7.18E-12	RIPK2	Up
209747_PM_at	1.041516013	2.47E-07	2.61E-06	TGFB3	Up
205267_PM_at	1.040078515	1.16E-10	2.85E-09	POU2AF1	Up
201185_PM_at	1.039650411	1.52E-11	4.68E-10	HTRA1	Up
229693_PM_at	-1.039644695	2.10E-06	1.76E-05	TMEM220	Down
235976_PM_at	-1.039608471	3.29E-07	3.37E-06	SLITRK6	Down
221653_PM_x_at	1.039592284	4.76E-18	9.63E-16	APOL2	Up
236055_PM_at	-1.039262214	1.83E-08	2.56E-07	DQX1	Down
229560_PM_at	1.03892828	8.80E-09	1.33E-07	TLR8	Up
206698_PM_at	-1.038923359	8.56E-08	1.01E-06	XK	Down
218900_PM_at	-1.038423465	4.18E-11	1.15E-09	CNNM4	Down
219117_PM_s_at	1.038343091	4.03E-12	1.49E-10	FKBP11	Up
201923_PM_at	1.038303429	2.22E-16	2.77E-14	PRDX4	Up
243582_PM_at	-1.038287671	4.47E-08	5.67E-07	SH3RF2	Down
212236_PM_x_at	1.037697767	1.94E-05	0.000126308	KRT17	Up
209596_PM_at	1.037465471	8.99E-11	2.27E-09	MXRA5	Up
226380_PM_at	-1.03616649	1.06E-13	6.09E-12	PTPN21	Down
200670_PM_at	1.036139921	2.89E-15	2.56E-13	XBP1	Up
207214_PM_at	1.036039837	7.97E-06	5.75E-05	SPINK4	Up
205145_PM_s_at	-1.034676659	3.53E-14	2.33E-12	MYL5	Down
228083_PM_at	-1.034387074	1.28E-16	1.74E-14	CACNA2D4	Down
1566079_PM_at	1.034298206	2.17E-08	2.98E-07	RPS16P5	Up
213664_PM_at	-1.034116253	1.70E-07	1.87E-06	SLC1A1	Down
230204_PM_at	-1.034075603	0.00013173	0.000670836	HAPLN1	Down
204967_PM_at	-1.033955606	6.90E-11	1.79E-09	SHROOM2	Down
226388_PM_at	-1.03353956	3.54E-07	3.59E-06	TCEA3	Down
225269_PM_s_at	1.03338188	1.57E-13	8.48E-12	RBMS1	Up
226225_PM_at	1.033132466	1.48E-07	1.65E-06	MCC	Up
204686_PM_at	1.032960666	1.79E-13	9.46E-12	IRS1	Up
213558_PM_at	-1.032934805	1.55E-07	1.72E-06	PCLO	Down
217480_PM_x_at	1.032368642	6.09E-15	4.87E-13	LOC100287723	Up
241370_PM_at	-1.03233374	1.49E-17	2.61E-15	LOC286052	Down
202421_PM_at	-1.031987982	4.39E-10	9.21E-09	IGSF3	Down
201853_PM_s_at	1.031361585	1.71E-13	9.09E-12	CDC25B	Up
208763_PM_s_at	1.031177233	1.59E-09	2.92E-08	TSC22D3	Up
230360_PM_at	1.03112234	0.005347154	0.015891019	GLDN	Up
231629_PM_x_at	-1.031110907	1.03E-09	1.99E-08	KLK3	Down
200788_PM_s_at	1.030530534	9.38E-20	3.15E-17	PEA15	Up
225016_PM_at	1.030488411	8.84E-13	3.87E-11	APCDD1	Up
229912_PM_at	1.030203973	2.38E-09	4.17E-08	SDK1	Up
218862_PM_at	-1.029295724	2.17E-16	2.73E-14	ASB13	Down
220335_PM_x_at	-1.028971137	3.31E-08	4.33E-07	CES3	Down
207651_PM_at	1.028938929	1.76E-08	2.46E-07	GPR171	Up
216699_PM_s_at	-1.028915748	4.47E-07	4.41E-06	KLK1	Down
205599_PM_at	1.02855502	7.85E-08	9.37E-07	TRAF1	Up
229383_PM_at	1.028477754	3.03E-09	5.18E-08	1-Mar	Up
234312_PM_s_at	-1.028013457	4.65E-11	1.27E-09	ACSS2	Down
230875_PM_s_at	1.02797638	6.56E-12	2.28E-10	ATP11A	Up
232083_PM_at	-1.027869847	2.53E-07	2.66E-06	KIF16B	Down
207177_PM_at	1.027744337	1.15E-06	1.02E-05	PTGFR	Up
211916_PM_s_at	-1.027593154	3.98E-06	3.10E-05	MYO1A	Down
232593_PM_at	-1.027570131	7.76E-10	1.53E-08	NEURL3	Down
200665_PM_s_at	1.026655703	3.13E-18	6.69E-16	SPARC	Up
203332_PM_s_at	1.026362257	5.83E-09	9.22E-08	INPP5D	Up
203922_PM_s_at	1.025993991	1.57E-10	3.69E-09	CYBB	Up
204265_PM_s_at	1.024916436	2.69E-11	7.77E-10	GPSM3	Up
209473_PM_at	1.024675664	1.07E-11	3.48E-10	ENTPD1	Up
203934_PM_at	1.024657492	6.93E-10	1.38E-08	KDR	Up
209685_PM_s_at	1.024614933	9.46E-09	1.42E-07	PRKCB	Up
1564310_PM_a_at	1.023754773	3.16E-07	3.25E-06	PARP15	Up
213380_PM_x_at	-1.023460717	3.69E-06	2.90E-05	MST1P9	Down
207109_PM_at	-1.022498698	2.17E-09	3.84E-08	POU2F3	Down
208323_PM_s_at	-1.022410502	3.97E-05	0.000236903	ANXA13	Down
227572_PM_at	-1.02214489	1.55E-18	3.59E-16	USP30	Down
209543_PM_s_at	1.021856495	4.34E-12	1.59E-10	CD34	Up
227629_PM_at	-1.021516366	4.39E-06	3.38E-05	PRLR	Down
227346_PM_at	1.021480509	9.34E-08	1.09E-06	IKZF1	Up
203820_PM_s_at	1.021169729	4.74E-07	4.65E-06	IGF2BP3	Up
230434_PM_at	-1.021094886	3.37E-07	3.44E-06	PHOSPHO2	Down
220059_PM_at	1.020760745	1.74E-05	0.000114543	STAP1	Up
209732_PM_at	1.020203844	4.24E-11	1.17E-09	CLEC2B	Up
1556034_PM_s_at	-1.02002905	2.06E-15	1.90E-13	MTMR11	Down
226485_PM_at	-1.019909863	4.15E-11	1.15E-09	VSIG10	Down
237338_PM_at	-1.019909316	5.57E-15	4.49E-13	B3GNT8	Down
219493_PM_at	1.019815643	2.63E-12	1.02E-10	SHCBP1	Up
220404_PM_at	1.019688261	3.10E-08	4.09E-07	GPR97	Up
226771_PM_at	1.019569506	1.54E-09	2.83E-08	ATP8B2	Up
203773_PM_x_at	1.01896141	1.51E-13	8.18E-12	BLVRA	Up
226364_PM_at	1.018493569	3.69E-15	3.16E-13	HIP1	Up
209369_PM_at	1.01812187	1.85E-08	2.58E-07	ANXA3	Up
206700_PM_s_at	-1.015154849	0.14828544	0.241982697	KDM5D	Not sig
39248_PM_at	1.014548089	2.33E-20	9.05E-18	AQP3	Up
205016_PM_at	-1.013988748	4.86E-14	3.04E-12	TGFA	Down
219489_PM_s_at	1.013674628	5.81E-09	9.19E-08	NXN	Up
204891_PM_s_at	1.013340475	1.97E-08	2.73E-07	LCK	Up
1563674_PM_at	1.012902936	5.91E-05	0.000334614	FCRL2	Up
1552584_PM_at	1.012757911	2.97E-12	1.13E-10	IL12RB1	Up
225929_PM_s_at	1.012260065	8.08E-13	3.58E-11	RNF213	Up
205259_PM_at	-1.012169822	3.65E-07	3.70E-06	NR3C2	Down
231202_PM_at	1.011968074	3.99E-07	3.99E-06	ALDH1L2	Up
1553153_PM_at	-1.01185525	0.0003227	0.00145729	ATP6V0D2	Down
206070_PM_s_at	1.011561009	1.12E-05	7.82E-05	EPHA3	Up
207191_PM_s_at	1.010593339	1.46E-07	1.63E-06	ISLR	Up
224929_PM_at	1.010478999	2.35E-16	2.90E-14	TMEM173	Up
215903_PM_s_at	-1.010099157	1.06E-11	3.45E-10	MAST2	Down
210241_PM_s_at	-1.009714323	1.32E-15	1.30E-13	TP53TG1	Down
238638_PM_at	-1.009637703	6.03E-08	7.39E-07	SLC37A2	Down
209447_PM_at	1.009536576	1.64E-14	1.18E-12	SYNE1	Up
230061_PM_at	1.00927905	6.84E-13	3.11E-11	TM4SF18	Up
221731_PM_x_at	1.009217919	8.26E-11	2.10E-09	VCAN	Up
204220_PM_at	1.008965347	1.40E-10	3.35E-09	GMFG	Up
201506_PM_at	1.006898993	6.08E-15	4.87E-13	TGFBI	Up
215346_PM_at	1.006663194	2.25E-13	1.16E-11	CD40	Up
219511_PM_s_at	1.006605345	2.62E-10	5.84E-09	SNCAIP	Up
205326_PM_at	1.0060826	2.35E-11	6.91E-10	RAMP3	Up
226863_PM_at	-1.004934352	2.59E-07	2.72E-06	FAM110C	Down
230666_PM_at	-1.004932881	1.07E-07	1.24E-06	HOXA11AS	Down
211902_PM_x_at	1.004484497	1.49E-10	3.54E-09	TRD@	Up
209210_PM_s_at	1.004370653	3.20E-16	3.79E-14	FERMT2	Up
212791_PM_at	1.004160244	5.36E-12	1.92E-10	C1orf216	Up
204436_PM_at	1.004115606	8.05E-11	2.06E-09	PLEKHO2	Up
225891_PM_at	-1.004035322	2.66E-10	5.92E-09	TPRN	Down
225369_PM_at	1.003940088	8.77E-14	5.15E-12	ESAM	Up
209667_PM_at	-1.003268388	4.01E-09	6.65E-08	CES2	Down
222126_PM_at	-1.002612167	3.31E-15	2.88E-13	AGFG2	Down
213241_PM_at	1.002224781	5.62E-10	1.15E-08	PLXNC1	Up
230489_PM_at	1.001638235	6.84E-12	2.37E-10	CD5	Up
216401_PM_x_at	1.001294951	3.73E-13	1.82E-11	LOC652493	Up
236273_PM_at	-1.00114226	3.15E-11	8.95E-10	NBPF1	Down
239965_PM_at	-1.001124368	5.92E-07	5.67E-06	LOC151878	Down
205412_PM_at	-1.000995379	8.82E-14	5.16E-12	ACAT1	Down
210992_PM_x_at	1.000915481	2.25E-06	1.88E-05	FCGR2C	Up
228771_PM_at	1.000010114	6.39E-09	9.99E-08	ADRBK2	Up
224646_PM_x_at	0.999290237	1.37E-05	9.34E-05	H19	Not sig
215217_PM_at	0.998847432	2.19E-15	1.99E-13	IGKC	Not sig
235095_PM_at	-0.998793424	1.55E-07	1.72E-06	CCDC64B	Not sig
211654_PM_x_at	0.998110701	2.36E-08	3.20E-07	HLA-DQB1	Not sig
218124_PM_at	-0.997729631	1.07E-11	3.47E-10	RETSAT	Not sig
203499_PM_at	0.997655121	2.96E-08	3.92E-07	EPHA2	Not sig
204785_PM_x_at	0.997263276	2.10E-10	4.80E-09	IFNAR2	Not sig
229158_PM_at	-0.996615477	2.65E-05	0.000166393	WNK4	Not sig
201721_PM_s_at	0.996138982	3.05E-12	1.16E-10	LAPTM5	Not sig
206111_PM_at	0.99589238	3.70E-06	2.91E-05	RNASE2	Not sig
229553_PM_at	0.995822276	9.66E-12	3.18E-10	PGM2L1	Not sig
207122_PM_x_at	-0.995588114	3.24E-13	1.61E-11	SULT1A2	Not sig
230673_PM_at	0.995058856	4.65E-06	3.56E-05	PKHD1L1	Not sig
1562031_PM_at	0.994985694	2.00E-07	2.16E-06	JAK2	Not sig
204682_PM_at	0.994286681	3.64E-06	2.87E-05	LTBP2	Not sig
203021_PM_at	0.993993725	3.10E-08	4.09E-07	SLPI	Not sig
203759_PM_at	0.993696619	1.24E-06	1.10E-05	ST3GAL4	Not sig
216301_PM_at	0.993173112	0.005587503	0.016487986	LOC100287927	Not sig
226614_PM_s_at	0.993172379	3.26E-07	3.34E-06	FAM167A	Not sig
207766_PM_at	-0.992628177	5.86E-12	2.08E-10	CDKL1	Not sig
229369_PM_at	-0.991638296	1.99E-06	1.68E-05	VSIG2	Not sig
211456_PM_x_at	-0.991408282	2.69E-09	4.65E-08	MT1P2	Not sig
208296_PM_x_at	0.990698017	1.85E-13	9.76E-12	TNFAIP8	Not sig
235372_PM_at	0.990420313	0.000231294	0.001091345	FCRLA	Not sig
227742_PM_at	0.990365257	2.13E-07	2.29E-06	CLIC6	Not sig
205073_PM_at	-0.989382008	4.30E-08	5.47E-07	CYP2J2	Not sig
207113_PM_s_at	0.989330819	1.36E-06	1.19E-05	TNF	Not sig
228090_PM_at	-0.989181015	2.75E-12	1.06E-10	NMNAT3	Not sig
205431_PM_s_at	-0.988989979	2.86E-07	2.97E-06	BMP5	Not sig
204264_PM_at	-0.988497935	9.48E-19	2.35E-16	CPT2	Not sig
218706_PM_s_at	-0.988441287	8.37E-12	2.82E-10	GRAMD3	Not sig
201859_PM_at	0.988346711	4.95E-15	4.06E-13	SRGN	Not sig
219796_PM_s_at	-0.988112574	9.08E-06	6.45E-05	CDHR5	Not sig
204994_PM_at	0.987971777	1.11E-06	9.96E-06	MX2	Not sig
214508_PM_x_at	0.987689915	4.43E-09	7.25E-08	CREM	Not sig
223218_PM_s_at	0.987236002	6.70E-14	4.06E-12	NFKBIZ	Not sig
205216_PM_s_at	-0.987201856	8.18E-12	2.77E-10	APOH	Not sig
229308_PM_at	0.987066857	5.56E-07	5.36E-06	ANKRD29	Not sig
202084_PM_s_at	0.986791874	2.01E-15	1.86E-13	SEC14L1	Not sig
232336_PM_at	-0.986613117	4.28E-11	1.18E-09	ZSWIM5	Not sig
226017_PM_at	0.986579224	2.14E-09	3.79E-08	CMTM7	Not sig
203245_PM_s_at	0.986163847	1.36E-12	5.67E-11	NCRNA00094	Not sig
230440_PM_at	0.985836517	4.32E-07	4.28E-06	ZNF469	Not sig
242649_PM_x_at	-0.985442196	2.29E-06	1.91E-05	C15orf21	Not sig
202912_PM_at	0.984227629	3.80E-14	2.47E-12	ADM	Not sig
232249_PM_at	0.984224089	3.41E-08	4.44E-07	FMNL3	Not sig
207202_PM_s_at	-0.984011367	9.37E-09	1.41E-07	NR1I2	Not sig
207140_PM_at	-0.984007769	9.65E-12	3.18E-10	ALPI	Not sig
1552362_PM_a_at	-0.983921302	4.72E-11	1.29E-09	LEAP2	Not sig
227217_PM_at	-0.98308886	4.17E-06	3.23E-05	WNK2	Not sig
211682_PM_x_at	-0.982724765	6.40E-11	1.68E-09	UGT2B28	Not sig
204769_PM_s_at	0.982455721	2.39E-09	4.19E-08	TAP2	Not sig
243681_PM_at	-0.982270544	6.90E-10	1.38E-08	SHANK2	Not sig
223449_PM_at	-0.982068376	2.42E-11	7.08E-10	SEMA6A	Not sig
231377_PM_at	0.981588663	1.63E-09	2.97E-08	CXorf65	Not sig
228307_PM_at	-0.981552052	6.63E-09	1.03E-07	EMILIN3	Not sig
212589_PM_at	-0.981333825	2.55E-11	7.42E-10	RRAS2	Not sig
210021_PM_s_at	0.981081822	6.10E-10	1.24E-08	CCNO	Not sig
218871_PM_x_at	0.98097742	2.70E-13	1.37E-11	CSGALNACT2	Not sig
223562_PM_at	0.980333049	3.43E-09	5.78E-08	PARVG	Not sig
202946_PM_s_at	-0.980322025	1.66E-11	5.05E-10	BTBD3	Not sig
209125_PM_at	0.978851548	0.000118903	0.000613867	KRT6A	Not sig
230404_PM_at	-0.978605594	2.53E-14	1.73E-12	FLJ44606	Not sig
236285_PM_at	0.978586034	2.10E-08	2.89E-07	KLHDC7B	Not sig
218358_PM_at	0.978412612	4.51E-18	9.28E-16	CRELD2	Not sig
229967_PM_at	0.978331491	0.000117791	0.000608701	CMTM2	Not sig
203680_PM_at	0.97818416	7.30E-06	5.33E-05	PRKAR2B	Not sig
210279_PM_at	0.978146621	2.88E-05	0.000179075	GPR18	Not sig
244276_PM_at	-0.977884215	8.70E-09	1.32E-07	KLB	Not sig
201811_PM_x_at	0.977324998	5.26E-12	1.89E-10	SH3BP5	Not sig
218995_PM_s_at	-0.976720091	3.37E-08	4.39E-07	EDN1	Not sig
204920_PM_at	0.976286912	0.01242466	0.032240124	CPS1	Not sig
219522_PM_at	0.975631459	2.11E-08	2.90E-07	FJX1	Not sig
202531_PM_at	0.973329367	3.09E-14	2.07E-12	IRF1	Not sig
205464_PM_at	-0.973087226	0.00055467	0.002316878	SCNN1B	Not sig
211116_PM_at	-0.972971036	6.79E-05	0.000377836	SLC9A2	Not sig
236673_PM_at	0.972895177	2.18E-08	2.99E-07	TIFAB	Not sig
231406_PM_at	0.971926158	7.85E-08	9.37E-07	ORAI2	Not sig
208581_PM_x_at	-0.971717492	3.91E-08	5.02E-07	MT1X	Not sig
231021_PM_at	-0.971247311	1.59E-11	4.87E-10	SLC6A19	Not sig
40837_PM_at	-0.971066743	1.72E-07	1.89E-06	TLE2	Not sig
227189_PM_at	0.970971639	1.02E-05	7.13E-05	CPNE5	Not sig
218931_PM_at	-0.970477741	2.33E-09	4.10E-08	RAB17	Not sig
206747_PM_at	-0.970377353	2.71E-05	0.000169415	GPRIN2	Not sig
226878_PM_at	0.969813407	4.85E-09	7.85E-08	HLA-DOA	Not sig
209522_PM_s_at	-0.969763429	3.76E-11	1.05E-09	CRAT	Not sig
223533_PM_at	0.969371809	4.35E-11	1.20E-09	LRRC8C	Not sig
225793_PM_at	0.969233134	3.94E-13	1.90E-11	LIX1L	Not sig
207375_PM_s_at	0.969230659	1.09E-12	4.65E-11	IL15RA	Not sig
215537_PM_x_at	-0.968928813	4.04E-13	1.94E-11	DDAH2	Not sig
213107_PM_at	-0.968868858	1.54E-08	2.20E-07	TNIK	Not sig
205249_PM_at	0.968400115	8.83E-08	1.04E-06	EGR2	Not sig
228855_PM_at	-0.968359098	1.16E-13	6.53E-12	NUDT7	Not sig
216748_PM_at	0.96794499	7.92E-10	1.56E-08	PYHIN1	Not sig
235061_PM_at	0.967234137	2.17E-09	3.85E-08	PPM1K	Not sig
219632_PM_s_at	-0.967082172	4.51E-11	1.23E-09	TRPV1	Not sig
201564_PM_s_at	0.966760074	2.31E-11	6.80E-10	FSCN1	Not sig
228004_PM_at	0.966047636	1.53E-05	0.000102579	C20orf56	Not sig
235306_PM_at	0.965965608	2.56E-12	9.91E-11	GIMAP8	Not sig
235221_PM_at	0.965803508	3.21E-07	3.30E-06	CBLN3	Not sig
1554547_PM_at	0.965768116	4.89E-05	0.000283871	FAM13C	Not sig
228071_PM_at	0.965718205	3.40E-13	1.67E-11	GIMAP7	Not sig
212886_PM_at	0.965506704	1.55E-09	2.84E-08	CCDC69	Not sig
241918_PM_at	-0.964745273	5.60E-06	4.19E-05	ANO7	Not sig
1568868_PM_at	0.963070118	3.97E-06	3.10E-05	CYP27C1	Not sig
53991_PM_at	-0.9627614	7.01E-08	8.45E-07	DENND2A	Not sig
207076_PM_s_at	0.962749485	8.04E-10	1.58E-08	ASS1	Not sig
206143_PM_at	-0.962579075	9.54E-07	8.68E-06	SLC26A3	Not sig
210479_PM_s_at	0.96173591	9.87E-09	1.48E-07	RORA	Not sig
201431_PM_s_at	0.96159602	1.25E-09	2.35E-08	DPYSL3	Not sig
1556314_PM_a_at	0.961266574	9.09E-11	2.29E-09	ZNF366	Not sig
229245_PM_at	-0.960675803	4.36E-07	4.32E-06	PLEKHA6	Not sig
227266_PM_s_at	0.960400954	7.94E-08	9.46E-07	FYB	Not sig
201426_PM_s_at	0.96039829	2.18E-09	3.86E-08	VIM	Not sig
1558034_PM_s_at	0.96004821	0.000132504	0.000673912	CP	Not sig
1559584_PM_a_at	0.959763734	4.91E-08	6.16E-07	C16orf54	Not sig
212372_PM_at	0.959697282	2.75E-10	6.09E-09	MYH10	Not sig
234971_PM_x_at	-0.959395136	2.11E-15	1.93E-13	PLCD3	Not sig
213030_PM_s_at	-0.959224067	2.68E-09	4.63E-08	PLXNA2	Not sig
228258_PM_at	0.959068854	2.46E-06	2.02E-05	TBC1D10C	Not sig
228153_PM_at	0.959011021	3.16E-08	4.14E-07	RNF144B	Not sig
217028_PM_at	0.958915931	5.39E-15	4.38E-13	CXCR4	Not sig
223583_PM_at	0.957973358	5.03E-09	8.10E-08	TNFAIP8L2	Not sig
219387_PM_at	0.957305682	3.19E-07	3.28E-06	CCDC88A	Not sig
214617_PM_at	0.957298309	1.98E-07	2.14E-06	PRF1	Not sig
212764_PM_at	0.956904043	4.39E-10	9.20E-09	ZEB1	Not sig
212063_PM_at	0.956741374	4.55E-17	6.84E-15	CD44	Not sig
40273_PM_at	-0.956616403	2.40E-12	9.38E-11	SPHK2	Not sig
204231_PM_s_at	-0.956583343	7.23E-09	1.11E-07	FAAH	Not sig
201963_PM_at	0.955851202	2.93E-06	2.37E-05	ACSL1	Not sig
205222_PM_at	-0.955055025	7.89E-12	2.68E-10	EHHADH	Not sig
213119_PM_at	-0.954965611	1.09E-15	1.12E-13	SLC36A1	Not sig
211062_PM_s_at	0.954832043	4.95E-09	7.99E-08	CPZ	Not sig
206054_PM_at	-0.954831299	5.62E-05	0.000320646	KNG1	Not sig
1554190_PM_s_at	0.954764061	1.01E-07	1.18E-06	C10orf81	Not sig
218870_PM_at	0.954597793	2.52E-10	5.63E-09	ARHGAP15	Not sig
213839_PM_at	-0.953957981	2.30E-09	4.05E-08	CLMN	Not sig
218698_PM_at	0.953443094	5.17E-07	5.02E-06	APIP	Not sig
212510_PM_at	-0.953038484	3.62E-10	7.77E-09	GPD1L	Not sig
55616_PM_at	-0.953008471	1.62E-10	3.81E-09	PGAP3	Not sig
219778_PM_at	0.95251917	1.17E-10	2.87E-09	ZFPM2	Not sig
212859_PM_x_at	-0.952450986	2.49E-10	5.57E-09	MT1E	Not sig
242794_PM_at	-0.952140782	1.32E-10	3.19E-09	MAML3	Not sig
203910_PM_at	0.952061493	5.38E-07	5.20E-06	ARHGAP29	Not sig
221870_PM_at	0.95193613	1.62E-09	2.96E-08	EHD2	Not sig
200660_PM_at	0.951627877	2.65E-19	7.94E-17	S100A11	Not sig
1554628_PM_at	-0.951215291	1.22E-09	2.29E-08	ZNF57	Not sig
229726_PM_at	0.95113048	1.92E-07	2.08E-06	GRAP	Not sig
210152_PM_at	0.951036615	1.88E-08	2.62E-07	LILRB4	Not sig
203085_PM_s_at	0.950782633	1.60E-12	6.57E-11	TGFB1	Not sig
219371_PM_s_at	0.950586211	5.81E-12	2.06E-10	KLF2	Not sig
236769_PM_at	-0.95058523	5.67E-08	7.02E-07	LOC158402	Not sig
218854_PM_at	0.950520655	4.08E-07	4.07E-06	DSE	Not sig
226028_PM_at	0.94984165	2.55E-09	4.44E-08	ROBO4	Not sig
232103_PM_at	-0.94944235	3.62E-12	1.35E-10	BPNT1	Not sig
238327_PM_at	0.948896324	1.51E-06	1.30E-05	ODF3B	Not sig
225185_PM_at	0.948805629	5.45E-12	1.95E-10	MRAS	Not sig
227955_PM_s_at	-0.948684563	2.47E-10	5.53E-09	EFNA5	Not sig
241399_PM_at	-0.948624782	7.39E-19	1.90E-16	FAM19A2	Not sig
218699_PM_at	0.948570652	6.06E-14	3.70E-12	RAB7L1	Not sig
227558_PM_at	0.948492864	1.71E-12	6.94E-11	CBX4	Not sig
202381_PM_at	0.948231754	7.44E-10	1.47E-08	ADAM9	Not sig
227006_PM_at	-0.948127106	1.73E-08	2.44E-07	PPP1R14A	Not sig
213888_PM_s_at	0.947792751	1.74E-07	1.91E-06	TRAF3IP3	Not sig
213539_PM_at	0.947054515	2.57E-08	3.46E-07	CD3D	Not sig
228617_PM_at	0.947042912	1.16E-06	1.04E-05	XAF1	Not sig
38964_PM_r_at	0.946951108	3.84E-07	3.86E-06	WAS	Not sig
201893_PM_x_at	0.946843959	5.13E-09	8.25E-08	DCN	Not sig
213094_PM_at	0.946704877	4.87E-07	4.76E-06	GPR126	Not sig
204118_PM_at	0.945471494	3.74E-05	0.00022515	CD48	Not sig
212850_PM_s_at	-0.945448435	8.58E-05	0.000463702	LRP4	Not sig
1556999_PM_at	-0.944734335	5.24E-07	5.08E-06	LOC100271832	Not sig
228876_PM_at	-0.944377563	2.04E-09	3.64E-08	BAIAP2L2	Not sig
218600_PM_at	0.943545248	6.64E-08	8.06E-07	LIMD2	Not sig
1558290_PM_a_at	0.94295615	6.99E-08	8.43E-07	PVT1	Not sig
222572_PM_at	0.942824558	3.03E-10	6.63E-09	PDP1	Not sig
227456_PM_s_at	-0.942555517	2.63E-13	1.34E-11	C6orf136	Not sig
226360_PM_at	-0.942503849	1.85E-09	3.34E-08	ZNRF3	Not sig
227370_PM_at	0.94228701	7.31E-13	3.30E-11	FAM171B	Not sig
209539_PM_at	0.941995354	1.09E-10	2.70E-09	ARHGEF6	Not sig
219581_PM_at	-0.941865282	1.00E-11	3.29E-10	TSEN2	Not sig
217967_PM_s_at	0.940283135	1.13E-07	1.29E-06	FAM129A	Not sig
202748_PM_at	0.939920972	1.50E-11	4.65E-10	GBP2	Not sig
230644_PM_at	0.939750121	7.99E-11	2.04E-09	LRFN5	Not sig
218910_PM_at	-0.939232581	3.10E-15	2.72E-13	ANO10	Not sig
201809_PM_s_at	0.938681082	1.05E-07	1.22E-06	ENG	Not sig
225662_PM_at	0.938610864	3.54E-13	1.74E-11	ZAK	Not sig
226010_PM_at	-0.938595351	3.27E-09	5.55E-08	SLC25A23	Not sig
204912_PM_at	0.938528379	5.14E-11	1.38E-09	IL10RA	Not sig
203710_PM_at	0.938108105	1.02E-10	2.54E-09	ITPR1	Not sig
226482_PM_s_at	-0.938037765	1.06E-13	6.06E-12	TSTD1	Not sig
235085_PM_at	-0.937772039	5.58E-13	2.60E-11	SGK223	Not sig
203524_PM_s_at	-0.937719628	1.28E-10	3.10E-09	MPST	Not sig
213138_PM_at	0.937505347	2.00E-10	4.60E-09	ARID5A	Not sig
219505_PM_at	0.937362064	2.40E-09	4.20E-08	CECR1	Not sig
219243_PM_at	0.937206331	1.55E-11	4.78E-10	GIMAP4	Not sig
227845_PM_s_at	-0.936834623	2.86E-10	6.30E-09	SHD	Not sig
226633_PM_at	0.935802504	3.06E-09	5.23E-08	RAB8B	Not sig
227698_PM_s_at	-0.935581383	1.17E-08	1.71E-07	RAB40C	Not sig
223296_PM_at	-0.934888429	6.55E-15	5.21E-13	SLC25A33	Not sig
206482_PM_at	-0.934875328	1.63E-08	2.31E-07	PTK6	Not sig
227070_PM_at	0.93399038	3.49E-10	7.51E-09	GLT8D2	Not sig
227353_PM_at	0.933680116	4.44E-05	0.000261056	TMC8	Not sig
223092_PM_at	-0.933079313	1.34E-14	9.88E-13	ANKH	Not sig
202655_PM_at	0.93296501	4.39E-20	1.62E-17	MANF	Not sig
224796_PM_at	0.932843247	1.48E-11	4.60E-10	ASAP1	Not sig
241342_PM_at	-0.932585958	3.13E-12	1.19E-10	TMEM65	Not sig
235368_PM_at	0.931426055	4.18E-07	4.17E-06	ADAMTS5	Not sig
227134_PM_at	0.930775219	6.54E-11	1.71E-09	SYTL1	Not sig
220068_PM_at	0.929675456	9.12E-05	0.00048888	VPREB3	Not sig
226390_PM_at	0.92967142	5.46E-05	0.000313108	STARD4	Not sig
211105_PM_s_at	0.929597432	3.51E-07	3.57E-06	NFATC1	Not sig
226490_PM_at	-0.929462247	4.81E-07	4.71E-06	NHSL1	Not sig
204000_PM_at	0.929342134	1.44E-11	4.48E-10	GNB5	Not sig
209636_PM_at	0.929009199	9.23E-10	1.79E-08	NFKB2	Not sig
213894_PM_at	0.928823202	5.38E-09	8.60E-08	THSD7A	Not sig
232448_PM_at	-0.928592293	1.39E-07	1.56E-06	LOC100132234	Not sig
221011_PM_s_at	0.928230213	1.06E-10	2.62E-09	LBH	Not sig
219183_PM_s_at	0.928106894	3.89E-08	5.00E-07	CYTH4	Not sig
205999_PM_x_at	-0.927961273	1.04E-07	1.20E-06	CYP3A4	Not sig
203911_PM_at	-0.927920576	1.02E-05	7.18E-05	RAP1GAP	Not sig
224436_PM_s_at	-0.927350921	9.88E-07	8.95E-06	NIPSNAP3A	Not sig
213766_PM_x_at	-0.927149933	9.23E-12	3.06E-10	GNA11	Not sig
239108_PM_at	-0.92714912	1.37E-07	1.54E-06	FAR2	Not sig
203658_PM_at	-0.92626218	4.66E-15	3.86E-13	SLC25A20	Not sig
202502_PM_at	-0.926061638	3.50E-09	5.89E-08	ACADM	Not sig
220753_PM_s_at	-0.92595447	1.94E-11	5.82E-10	CRYL1	Not sig
226677_PM_at	0.925455204	6.07E-09	9.55E-08	ZNF521	Not sig
204588_PM_s_at	0.92515134	5.66E-11	1.50E-09	SLC7A7	Not sig
203961_PM_at	0.925135439	1.19E-10	2.91E-09	NEBL	Not sig
219700_PM_at	0.924944179	6.88E-06	5.06E-05	PLXDC1	Not sig
232271_PM_at	-0.924926609	3.77E-05	0.000226703	HNF4G	Not sig
1558185_PM_at	0.924822275	0.000364004	0.001618041	CLLU1	Not sig
204034_PM_at	-0.923550075	1.04E-07	1.21E-06	ETHE1	Not sig
238025_PM_at	0.923468504	9.02E-13	3.93E-11	MLKL	Not sig
206633_PM_at	-0.923038155	1.46E-15	1.42E-13	CHRNA1	Not sig
238983_PM_at	-0.922823966	7.59E-09	1.16E-07	NSUN7	Not sig
205180_PM_s_at	0.922681225	3.23E-08	4.23E-07	ADAM8	Not sig
220495_PM_s_at	0.922475907	2.79E-13	1.41E-11	TXNDC15	Not sig
34210_PM_at	0.922452762	1.81E-07	1.98E-06	CD52	Not sig
209879_PM_at	0.922293318	7.05E-09	1.09E-07	SELPLG	Not sig
32094_PM_at	0.921789169	1.29E-14	9.57E-13	CHST3	Not sig
211778_PM_s_at	-0.921582699	4.49E-09	7.33E-08	OVOL2	Not sig
206420_PM_at	0.921455388	6.60E-07	6.24E-06	IGSF6	Not sig
224836_PM_at	-0.921136604	8.67E-12	2.90E-10	TP53INP2	Not sig
212397_PM_at	0.920907748	4.66E-06	3.57E-05	RDX	Not sig
218498_PM_s_at	0.920682371	1.14E-09	2.17E-08	ERO1L	Not sig
209031_PM_at	0.920246467	2.00E-08	2.77E-07	CADM1	Not sig
237056_PM_at	0.920091595	6.76E-07	6.38E-06	INSC	Not sig
228400_PM_at	-0.919528639	5.53E-08	6.86E-07	SHROOM3	Not sig
210174_PM_at	-0.91928492	8.91E-09	1.35E-07	NR5A2	Not sig
219640_PM_at	-0.919174853	2.70E-17	4.37E-15	CLDN15	Not sig
236738_PM_at	0.919072655	7.01E-07	6.59E-06	LOC401097	Not sig
204070_PM_at	0.918984367	1.78E-14	1.27E-12	RARRES3	Not sig
210107_PM_at	-0.918636586	0.001727431	0.006147808	CLCA1	Not sig
225442_PM_at	0.918263123	3.43E-09	5.79E-08	DDR2	Not sig
204286_PM_s_at	0.918208814	4.89E-09	7.91E-08	PMAIP1	Not sig
204079_PM_at	0.918166684	1.06E-10	2.62E-09	TPST2	Not sig
218831_PM_s_at	-0.917481215	7.62E-20	2.64E-17	FCGRT	Not sig
219928_PM_s_at	-0.916976156	8.84E-12	2.95E-10	CABYR	Not sig
1553043_PM_a_at	0.916001957	5.25E-07	5.09E-06	CD300LF	Not sig
206726_PM_at	-0.915948307	1.82E-07	1.99E-06	HPGDS	Not sig
202664_PM_at	0.91579252	3.56E-10	7.65E-09	WIPF1	Not sig
206702_PM_at	0.915503663	4.20E-11	1.16E-09	TEK	Not sig
208012_PM_x_at	0.915346437	9.99E-13	4.29E-11	SP110	Not sig
230433_PM_at	-0.915149523	3.79E-16	4.46E-14	LOC729970	Not sig
201578_PM_at	0.91472359	7.61E-11	1.96E-09	PODXL	Not sig
201288_PM_at	0.914607258	2.95E-16	3.54E-14	ARHGDIB	Not sig
238532_PM_at	-0.914457782	4.07E-07	4.06E-06	DPF3	Not sig
207106_PM_s_at	-0.91419759	6.56E-13	3.00E-11	LTK	Not sig
209183_PM_s_at	0.913811803	1.31E-09	2.45E-08	C10orf10	Not sig
226051_PM_at	0.913720914	2.06E-09	3.68E-08	SELM	Not sig
223266_PM_at	-0.913602832	3.94E-14	2.55E-12	STRADB	Not sig
228977_PM_at	-0.913597686	6.57E-10	1.32E-08	LOC729680	Not sig
212672_PM_at	0.913516502	3.14E-09	5.36E-08	ATM	Not sig
1555847_PM_a_at	0.913257213	3.25E-11	9.17E-10	LOC284454	Not sig
213160_PM_at	0.913176517	4.32E-10	9.07E-09	DOCK2	Not sig
201601_PM_x_at	0.912917615	5.16E-17	7.65E-15	IFITM1	Not sig
205676_PM_at	0.912784705	1.24E-07	1.41E-06	CYP27B1	Not sig
213703_PM_at	0.912732043	1.71E-06	1.47E-05	LOC150759	Not sig
226039_PM_at	-0.912683951	4.84E-13	2.28E-11	MGAT4A	Not sig
225520_PM_at	0.91258959	1.56E-11	4.80E-10	MTHFD1L	Not sig
218574_PM_s_at	0.912302646	5.22E-11	1.40E-09	LMCD1	Not sig
227383_PM_at	0.91226544	9.62E-07	8.74E-06	LOC727820	Not sig
222906_PM_at	-0.911756586	5.98E-13	2.76E-11	FLVCR1	Not sig
218032_PM_at	0.91146703	1.08E-09	2.06E-08	SNN	Not sig
221185_PM_s_at	0.910976151	1.29E-11	4.09E-10	IQCG	Not sig
215446_PM_s_at	0.910944558	1.67E-06	1.43E-05	LOX	Not sig
214174_PM_s_at	0.910669118	3.19E-07	3.28E-06	PDLIM4	Not sig
202016_PM_at	-0.910606015	6.24E-08	7.62E-07	MEST	Not sig
203963_PM_at	-0.910314835	1.44E-08	2.07E-07	CA12	Not sig
202744_PM_at	-0.910282149	3.15E-12	1.19E-10	SLC20A2	Not sig
227461_PM_at	-0.91023912	5.67E-10	1.16E-08	STON2	Not sig
229829_PM_at	-0.910047438	4.66E-10	9.72E-09	C18orf18	Not sig
229597_PM_s_at	0.909867989	2.62E-07	2.75E-06	WDFY4	Not sig
205902_PM_at	0.909815787	4.00E-07	4.00E-06	KCNN3	Not sig
210116_PM_at	0.909414122	3.01E-08	3.98E-07	SH2D1A	Not sig
210143_PM_at	0.909311057	0.015310632	0.038351932	ANXA10	Not sig
204141_PM_at	0.908839458	4.73E-12	1.72E-10	TUBB2A	Not sig
222920_PM_s_at	0.908554223	3.26E-07	3.34E-06	KIAA0748	Not sig
213142_PM_x_at	0.907907487	5.46E-12	1.95E-10	PION	Not sig
235489_PM_at	0.907165872	1.44E-10	3.45E-09	RHOJ	Not sig
214803_PM_at	0.907079324	6.68E-09	1.04E-07	CDH6	Not sig
206486_PM_at	0.906960005	7.80E-06	5.64E-05	LAG3	Not sig
203989_PM_x_at	0.906711902	8.87E-14	5.18E-12	F2R	Not sig
209870_PM_s_at	0.906547277	8.91E-11	2.25E-09	APBA2	Not sig
222236_PM_s_at	-0.906037732	6.04E-14	3.69E-12	ASAP3	Not sig
212203_PM_x_at	0.905838749	3.55E-21	1.72E-18	IFITM3	Not sig
227019_PM_at	-0.905487568	1.02E-08	1.52E-07	C1orf226	Not sig
225465_PM_at	-0.90505568	6.72E-12	2.33E-10	MAGI1	Not sig
205501_PM_at	0.905027238	1.05E-05	7.34E-05	PDE10A	Not sig
236124_PM_at	-0.904770641	2.18E-15	1.99E-13	LOC153546	Not sig
1553041_PM_at	-0.904524895	1.51E-16	1.99E-14	HTR3C	Not sig
213071_PM_at	0.904455054	0.001103872	0.00418503	DPT	Not sig
201842_PM_s_at	0.903982574	1.62E-09	2.96E-08	EFEMP1	Not sig
228807_PM_at	-0.903840931	8.86E-06	6.31E-05	ASPA	Not sig
227240_PM_at	-0.903301374	4.15E-13	1.98E-11	NGEF	Not sig
204396_PM_s_at	0.903211486	1.34E-09	2.50E-08	GRK5	Not sig
223809_PM_at	0.90289906	0.000874833	0.003431042	RGS18	Not sig
227272_PM_at	-0.902527588	7.22E-07	6.76E-06	C15orf52	Not sig
224658_PM_x_at	0.902271581	1.29E-08	1.87E-07	PACS1	Not sig
222764_PM_at	0.902030094	6.39E-09	9.99E-08	ASRGL1	Not sig
205366_PM_s_at	-0.901955349	1.85E-08	2.58E-07	HOXB6	Not sig
219450_PM_at	-0.901921172	1.23E-06	1.09E-05	C4orf19	Not sig
214614_PM_at	-0.901717494	4.02E-08	5.15E-07	MNX1	Not sig
209728_PM_at	-0.901684442	0.180548448	0.282783897	HLA-DRB4	Not sig
223757_PM_at	-0.90163199	1.42E-08	2.03E-07	DIO3OS	Not sig
211031_PM_s_at	-0.90155404	4.64E-08	5.86E-07	CLIP2	Not sig
221680_PM_s_at	0.90143844	6.10E-09	9.57E-08	ETV7	Not sig
223839_PM_s_at	0.901213402	1.62E-11	4.96E-10	SCD	Not sig
226117_PM_at	0.901100272	5.98E-08	7.33E-07	TIFA	Not sig
213499_PM_at	-0.900955965	1.56E-12	6.41E-11	CLCN2	Not sig
202947_PM_s_at	0.900422705	1.41E-07	1.58E-06	GYPC	Not sig
1552511_PM_a_at	-0.90014554	7.49E-06	5.45E-05	CPA6	Not sig
227239_PM_at	0.90005225	5.00E-09	8.06E-08	FAM126A	Not sig
235948_PM_at	-0.899940177	1.81E-07	1.97E-06	RIMKLA	Not sig
213326_PM_at	0.89990884	1.72E-07	1.89E-06	VAMP1	Not sig
206312_PM_at	-0.899903509	3.46E-06	2.75E-05	GUCY2C	Not sig
213733_PM_at	0.899836096	2.53E-07	2.66E-06	MYO1F	Not sig
229497_PM_at	0.89971276	7.62E-10	1.51E-08	ANKDD1A	Not sig
226722_PM_at	0.899532605	3.10E-09	5.29E-08	FAM20C	Not sig
219023_PM_at	-0.898851381	1.81E-05	0.000118714	AP1AR	Not sig
201105_PM_at	0.898458764	4.24E-08	5.40E-07	LGALS1	Not sig
206855_PM_s_at	0.897532464	2.45E-09	4.27E-08	HYAL2	Not sig
201744_PM_s_at	0.897531159	2.75E-17	4.45E-15	LUM	Not sig
200887_PM_s_at	0.897510362	5.29E-15	4.31E-13	STAT1	Not sig
213428_PM_s_at	0.897252371	9.17E-09	1.38E-07	COL6A1	Not sig
209686_PM_at	0.897130792	1.36E-07	1.53E-06	S100B	Not sig
222957_PM_at	-0.895613982	2.73E-11	7.86E-10	NEU4	Not sig
243099_PM_at	0.895432987	9.64E-08	1.13E-06	NFAM1	Not sig
216951_PM_at	0.895205809	5.60E-07	5.39E-06	FCGR1A	Not sig
227655_PM_at	-0.8948031	6.47E-09	1.01E-07	SNORD123	Not sig
201641_PM_at	0.894793693	4.91E-07	4.80E-06	BST2	Not sig
1569723_PM_a_at	-0.894140111	1.31E-05	8.95E-05	SPIRE2	Not sig
219360_PM_s_at	-0.894020165	1.47E-06	1.28E-05	TRPM4	Not sig
226763_PM_at	0.893570941	1.43E-13	7.82E-12	SESTD1	Not sig
230943_PM_at	0.89350969	4.70E-08	5.93E-07	SOX17	Not sig
238681_PM_at	-0.893430039	3.52E-08	4.57E-07	GDPD1	Not sig
236205_PM_at	-0.893411043	1.06E-06	9.53E-06	ABCC6P1	Not sig
231897_PM_at	-0.893392423	1.29E-14	9.56E-13	PTGR1	Not sig
223740_PM_at	0.893104116	2.24E-08	3.06E-07	C6orf59	Not sig
225293_PM_at	0.892325245	1.71E-05	0.000112897	COL27A1	Not sig
218872_PM_at	0.89225959	3.88E-10	8.24E-09	TESC	Not sig
202847_PM_at	-0.891990162	3.68E-15	3.15E-13	PCK2	Not sig
225582_PM_at	0.891720426	1.76E-10	4.10E-09	ITPRIP	Not sig
205298_PM_s_at	0.891363564	1.10E-11	3.54E-10	BTN2A2	Not sig
226074_PM_at	0.891352802	2.03E-10	4.66E-09	PPM1M	Not sig
213418_PM_at	0.891246144	1.15E-05	8.01E-05	HSPA6	Not sig
216442_PM_x_at	0.891022321	5.65E-08	6.99E-07	FN1	Not sig
211178_PM_s_at	0.890915491	8.45E-10	1.65E-08	PSTPIP1	Not sig
232843_PM_s_at	0.890880844	1.25E-08	1.82E-07	DOCK8	Not sig
223535_PM_at	-0.890594523	1.25E-07	1.42E-06	NUDT12	Not sig
223075_PM_s_at	0.890229703	1.50E-06	1.30E-05	AIF1L	Not sig
220091_PM_at	0.890205285	6.80E-09	1.05E-07	SLC2A6	Not sig
205150_PM_s_at	-0.889864609	1.79E-06	1.53E-05	TRIL	Not sig
243849_PM_at	-0.888282861	2.22E-14	1.53E-12	LOC100288409	Not sig
228109_PM_at	0.888143273	4.34E-08	5.52E-07	RASGRF2	Not sig
204439_PM_at	0.88748945	0.000805988	0.0031998	IFI44L	Not sig
233403_PM_x_at	-0.88738876	7.90E-10	1.56E-08	TM6SF2	Not sig
217933_PM_s_at	0.88730019	5.42E-11	1.44E-09	LAP3	Not sig
219202_PM_at	0.886348129	1.04E-08	1.55E-07	RHBDF2	Not sig
236058_PM_at	-0.886100221	3.88E-10	8.24E-09	C1orf172	Not sig
227679_PM_at	-0.885913603	1.20E-10	2.94E-09	HDAC11	Not sig
202003_PM_s_at	-0.885573671	5.15E-14	3.21E-12	ACAA2	Not sig
1555993_PM_at	-0.885343136	2.43E-08	3.28E-07	CACNA1D	Not sig
235173_PM_at	-0.884802945	1.11E-13	6.32E-12	LOC401093	Not sig
206151_PM_x_at	-0.884703975	1.31E-20	5.35E-18	CELA3B	Not sig
238497_PM_at	0.884597758	4.48E-09	7.32E-08	TMEM136	Not sig
201150_PM_s_at	0.884445493	3.09E-09	5.28E-08	TIMP3	Not sig
38037_PM_at	0.884407641	4.11E-05	0.000244098	HBEGF	Not sig
229012_PM_at	-0.884302501	2.18E-11	6.47E-10	C9orf24	Not sig
217328_PM_at	0.883958793	2.25E-09	3.98E-08	LOC100134017	Not sig
226356_PM_at	-0.883279928	9.87E-13	4.25E-11	FAM73B	Not sig
212489_PM_at	0.883120453	4.55E-07	4.48E-06	COL5A1	Not sig
229667_PM_s_at	-0.883031554	1.37E-05	9.34E-05	HOXB8	Not sig
229404_PM_at	0.882914426	1.74E-05	0.000114638	TWIST2	Not sig
201516_PM_at	0.882778882	1.78E-12	7.20E-11	SRM	Not sig
219032_PM_x_at	-0.882519488	5.98E-16	6.63E-14	OPN3	Not sig
223592_PM_s_at	-0.882199647	1.66E-15	1.59E-13	RNF135	Not sig
221095_PM_s_at	-0.882180933	1.14E-11	3.67E-10	KCNE2	Not sig
232321_PM_at	0.881800995	0.001092475	0.004147628	MUC17	Not sig
235201_PM_at	-0.881519784	3.15E-09	5.37E-08	FOXP2	Not sig
223969_PM_s_at	-0.879681367	0.035509003	0.076638993	RETNLB	Not sig
212387_PM_at	0.879644	2.37E-12	9.30E-11	TCF4	Not sig
221675_PM_s_at	-0.879532839	1.72E-06	1.47E-05	CHPT1	Not sig
239787_PM_at	-0.879123389	6.56E-16	7.19E-14	KCTD4	Not sig
223681_PM_s_at	-0.878559699	2.13E-07	2.29E-06	INADL	Not sig
232244_PM_at	-0.878324098	1.15E-08	1.69E-07	KIAA1161	Not sig
224694_PM_at	0.878138986	2.30E-07	2.44E-06	ANTXR1	Not sig
206914_PM_at	0.87735642	2.24E-07	2.39E-06	CRTAM	Not sig
225436_PM_at	-0.877103099	3.88E-08	4.99E-07	FAM108C1	Not sig
205559_PM_s_at	-0.876268465	5.81E-09	9.19E-08	PCSK5	Not sig
229964_PM_at	-0.876104345	3.02E-05	0.000186273	C9orf152	Not sig
205624_PM_at	0.876033158	1.38E-05	9.36E-05	CPA3	Not sig
239586_PM_at	0.875922462	4.97E-08	6.23E-07	FAM83A	Not sig
220468_PM_at	-0.875641767	1.52E-06	1.31E-05	ARL14	Not sig
202897_PM_at	0.875634911	7.32E-13	3.30E-11	SIRPA	Not sig
227210_PM_at	0.875434948	7.65E-10	1.51E-08	SFMBT2	Not sig
230110_PM_at	-0.875408177	1.31E-07	1.49E-06	MCOLN2	Not sig
203367_PM_at	0.875049537	1.08E-09	2.06E-08	DUSP14	Not sig
201069_PM_at	0.874734375	1.71E-08	2.41E-07	MMP2	Not sig
218802_PM_at	0.874465458	5.42E-12	1.94E-10	CCDC109B	Not sig
223165_PM_s_at	-0.874222667	6.18E-16	6.81E-14	IP6K2	Not sig
233651_PM_s_at	-0.873629936	6.86E-11	1.78E-09	MPND	Not sig
207072_PM_at	0.873580586	1.54E-05	0.00010333	IL18RAP	Not sig
201462_PM_at	0.873384981	2.71E-10	6.00E-09	SCRN1	Not sig
1555486_PM_a_at	-0.873112633	9.01E-09	1.36E-07	PRR5L	Not sig
1568592_PM_at	0.873078486	1.51E-11	4.67E-10	TRIM69	Not sig
204973_PM_at	-0.872840179	5.74E-10	1.17E-08	GJB1	Not sig
230082_PM_at	-0.872295419	5.53E-10	1.13E-08	LOC100133660	Not sig
1553972_PM_a_at	-0.872140228	3.40E-14	2.26E-12	CBS	Not sig
222735_PM_at	-0.871564709	4.47E-09	7.30E-08	TMEM38B	Not sig
218502_PM_s_at	0.871043807	3.19E-09	5.43E-08	TRPS1	Not sig
220301_PM_at	0.870597161	4.11E-09	6.78E-08	CCDC102B	Not sig
242301_PM_at	-0.87022635	1.58E-05	0.00010554	CBLN2	Not sig
212298_PM_at	0.870130601	9.68E-05	0.000515182	NRP1	Not sig
203556_PM_at	0.869998013	6.52E-13	2.98E-11	ZHX2	Not sig
209101_PM_at	0.869991322	3.42E-09	5.78E-08	CTGF	Not sig
202842_PM_s_at	0.86986759	1.09E-07	1.26E-06	DNAJB9	Not sig
211071_PM_s_at	0.869689279	6.36E-07	6.04E-06	MLLT11	Not sig
203729_PM_at	0.869506183	6.69E-11	1.74E-09	EMP3	Not sig
209734_PM_at	0.869284836	1.11E-08	1.64E-07	NCKAP1L	Not sig
203355_PM_s_at	-0.868776783	2.27E-09	4.00E-08	PSD3	Not sig
206975_PM_at	0.868571029	1.83E-07	1.99E-06	LTA	Not sig
227013_PM_at	0.868501422	4.94E-09	7.98E-08	LATS2	Not sig
219036_PM_at	-0.868173351	1.61E-13	8.64E-12	CEP70	Not sig
218805_PM_at	0.86750464	3.10E-10	6.75E-09	GIMAP5	Not sig
227736_PM_at	-0.86681743	0.000489956	0.002081361	C10orf99	Not sig
231292_PM_at	0.866546296	3.39E-11	9.53E-10	EID3	Not sig
215299_PM_x_at	-0.865929101	7.95E-13	3.54E-11	SULT1A1	Not sig
203632_PM_s_at	0.865916053	1.85E-12	7.43E-11	GPRC5B	Not sig
236225_PM_at	-0.86579294	5.43E-06	4.09E-05	GGT6	Not sig
204199_PM_at	-0.865487443	3.25E-12	1.23E-10	RALGPS1	Not sig
1554023_PM_s_at	-0.865058122	1.89E-19	5.87E-17	CCDC13	Not sig
205874_PM_at	-0.864773077	2.71E-16	3.27E-14	ITPKA	Not sig
223482_PM_at	-0.864587997	1.62E-13	8.67E-12	TMEM120A	Not sig
209496_PM_at	0.864449309	2.61E-10	5.81E-09	RARRES2	Not sig
212097_PM_at	0.864426881	1.72E-09	3.12E-08	CAV1	Not sig
208130_PM_s_at	0.864388213	1.84E-14	1.31E-12	TBXAS1	Not sig
226757_PM_at	0.864251156	0.000258687	0.001201736	IFIT2	Not sig
203370_PM_s_at	0.86364763	4.57E-09	7.44E-08	PDLIM7	Not sig
203814_PM_s_at	0.863491268	1.68E-10	3.94E-09	NQO2	Not sig
225596_PM_at	-0.863457358	1.20E-08	1.75E-07	KLC4	Not sig
229954_PM_at	-0.863357835	2.39E-07	2.53E-06	CHDH	Not sig
226985_PM_at	0.863286358	1.87E-09	3.36E-08	FGD5	Not sig
204115_PM_at	0.862662969	2.45E-08	3.31E-07	GNG11	Not sig
205866_PM_at	0.862323455	8.21E-08	9.76E-07	FCN3	Not sig
206974_PM_at	0.862304916	1.08E-10	2.68E-09	CXCR6	Not sig
202375_PM_at	0.862297251	5.76E-07	5.53E-06	SEC24D	Not sig
228461_PM_at	0.862026694	2.36E-09	4.15E-08	SH3RF3	Not sig
226811_PM_at	0.86190488	1.01E-10	2.53E-09	FAM46C	Not sig
229779_PM_at	0.861882689	8.02E-05	0.00043686	COL4A4	Not sig
224762_PM_at	-0.861799552	3.47E-06	2.75E-05	SERINC2	Not sig
209392_PM_at	0.861764763	2.36E-08	3.20E-07	ENPP2	Not sig
207653_PM_at	-0.861694268	3.09E-10	6.73E-09	FOXD2	Not sig
206571_PM_s_at	0.861164014	1.45E-12	6.01E-11	MAP4K4	Not sig
238520_PM_at	0.861007097	1.99E-08	2.76E-07	TRERF1	Not sig
202266_PM_at	-0.861005452	1.35E-11	4.25E-10	TDP2	Not sig
221782_PM_at	0.860992678	6.28E-18	1.23E-15	DNAJC10	Not sig
210139_PM_s_at	0.860323292	1.14E-14	8.60E-13	PMP22	Not sig
204519_PM_s_at	0.860202185	0.000223982	0.001061698	PLLP	Not sig
206765_PM_at	-0.860161116	1.68E-06	1.44E-05	KCNJ2	Not sig
1563088_PM_a_at	-0.859878563	1.60E-06	1.38E-05	LOC284837	Not sig
201957_PM_at	0.859873464	5.02E-15	4.12E-13	PPP1R12B	Not sig
220245_PM_at	-0.859852449	3.98E-21	1.88E-18	SLC45A2	Not sig
201906_PM_s_at	-0.859788231	2.88E-13	1.44E-11	CTDSPL	Not sig
214265_PM_at	0.859591348	2.11E-07	2.26E-06	ITGA8	Not sig
221563_PM_at	0.859426692	2.23E-08	3.04E-07	DUSP10	Not sig
229432_PM_at	-0.859420231	4.68E-10	9.77E-09	NAGS	Not sig
209670_PM_at	0.859366282	4.95E-11	1.34E-09	TRAC	Not sig
220054_PM_at	0.859319548	9.83E-07	8.90E-06	IL23A	Not sig
239087_PM_at	-0.85893766	1.13E-08	1.66E-07	ANKS4B	Not sig
220984_PM_s_at	0.858531842	1.18E-10	2.89E-09	SLCO5A1	Not sig
205098_PM_at	0.858252925	4.90E-06	3.73E-05	CCR1	Not sig
212481_PM_s_at	0.858200685	6.25E-14	3.80E-12	TPM4	Not sig
229295_PM_at	0.857831507	3.79E-08	4.89E-07	LOC150166	Not sig
219257_PM_s_at	0.857569577	1.08E-06	9.68E-06	SPHK1	Not sig
205547_PM_s_at	0.857014743	2.99E-06	2.41E-05	TAGLN	Not sig
1568593_PM_a_at	-0.856653962	2.83E-08	3.77E-07	NUDT16P1	Not sig
224998_PM_at	-0.855780256	1.60E-07	1.77E-06	CMTM4	Not sig
217111_PM_at	-0.855701276	7.27E-16	7.80E-14	AMACR	Not sig
210772_PM_at	0.855484738	0.000104057	0.000548401	FPR2	Not sig
206022_PM_at	0.854897359	5.20E-05	0.000300187	NDP	Not sig
204236_PM_at	0.854851885	2.96E-07	3.07E-06	FLI1	Not sig
218774_PM_at	0.85463034	2.92E-11	8.35E-10	DCPS	Not sig
238054_PM_at	-0.854489245	5.99E-14	3.67E-12	ADPRHL1	Not sig
225224_PM_at	-0.85401665	1.31E-09	2.44E-08	C20orf112	Not sig
202948_PM_at	0.85276327	7.99E-09	1.22E-07	IL1R1	Not sig
221122_PM_at	-0.852586513	0.000721837	0.002908343	HRASLS2	Not sig
205043_PM_at	-0.852412036	4.52E-07	4.46E-06	CFTR	Not sig
216876_PM_s_at	0.852217544	1.38E-05	9.39E-05	IL17A	Not sig
1554300_PM_a_at	-0.851713917	1.05E-15	1.08E-13	SVOPL	Not sig
206442_PM_at	0.851671078	7.67E-06	5.57E-05	SEMG1	Not sig
206118_PM_at	0.851648274	8.28E-08	9.83E-07	STAT4	Not sig
1553706_PM_at	0.851606985	9.39E-08	1.10E-06	HTRA4	Not sig
203695_PM_s_at	0.851443978	3.14E-07	3.23E-06	DFNA5	Not sig
244166_PM_at	-0.851275438	1.91E-07	2.08E-06	APLN	Not sig
220638_PM_s_at	-0.851250997	7.11E-08	8.55E-07	CBLC	Not sig
233371_PM_at	-0.851247931	0.000536363	0.002249339	ABCC13	Not sig
205104_PM_at	0.850038094	9.22E-07	8.42E-06	SNPH	Not sig
217076_PM_s_at	-0.849982081	2.46E-07	2.60E-06	HOXD3	Not sig
228618_PM_at	0.849650873	5.42E-09	8.65E-08	PEAR1	Not sig
213416_PM_at	0.849345411	1.60E-06	1.38E-05	ITGA4	Not sig
204083_PM_s_at	0.84858202	6.58E-09	1.03E-07	TPM2	Not sig
209773_PM_s_at	0.848364475	1.06E-09	2.03E-08	RRM2	Not sig
203438_PM_at	0.84798518	6.09E-07	5.81E-06	STC2	Not sig
202959_PM_at	-0.847692028	3.36E-13	1.66E-11	MUT	Not sig
219301_PM_s_at	-0.847290225	4.62E-11	1.26E-09	CNTNAP2	Not sig
228224_PM_at	0.846484956	0.002926084	0.009582849	PRELP	Not sig
216836_PM_s_at	-0.846377229	1.34E-05	9.11E-05	ERBB2	Not sig
225710_PM_at	0.846350548	5.03E-11	1.36E-09	GNB4	Not sig
228565_PM_at	-0.846098052	5.64E-10	1.15E-08	KIAA1804	Not sig
224932_PM_at	-0.845753778	2.65E-15	2.36E-13	CHCHD10	Not sig
210113_PM_s_at	0.845519249	6.70E-07	6.33E-06	NLRP1	Not sig
209309_PM_at	0.845018633	0.000185724	0.000903617	AZGP1	Not sig
227647_PM_at	0.843907514	1.22E-10	2.97E-09	KCNE3	Not sig
206171_PM_at	-0.843709978	1.53E-06	1.32E-05	ADORA3	Not sig
226770_PM_at	-0.843342531	6.52E-09	1.02E-07	MAGI3	Not sig
201525_PM_at	0.842859782	0.000110887	0.000579427	APOD	Not sig
225406_PM_at	0.842761383	1.66E-13	8.85E-12	TWSG1	Not sig
202887_PM_s_at	0.842751725	1.25E-11	3.99E-10	DDIT4	Not sig
212611_PM_at	-0.842465304	3.25E-13	1.61E-11	DTX4	Not sig
201482_PM_at	0.841639219	3.37E-13	1.66E-11	QSOX1	Not sig
233565_PM_s_at	-0.841527639	6.10E-07	5.82E-06	SDCBP2	Not sig
226701_PM_at	0.841161506	1.27E-06	1.12E-05	GJA5	Not sig
224701_PM_at	0.840700667	1.30E-11	4.09E-10	PARP14	Not sig
235174_PM_s_at	-0.840472134	4.21E-06	3.26E-05	LOC100128822	Not sig
204232_PM_at	0.840028514	1.16E-09	2.19E-08	FCER1G	Not sig
1568955_PM_at	0.839971153	3.77E-06	2.96E-05	SRGAP2P1	Not sig
205052_PM_at	-0.83963087	4.28E-09	7.03E-08	AUH	Not sig
231928_PM_at	-0.839156684	3.81E-05	0.000228398	HES2	Not sig
244029_PM_at	0.837644923	2.98E-07	3.09E-06	LOC100131043	Not sig
224110_PM_at	-0.837457664	7.03E-07	6.60E-06	LOC100133319	Not sig
223422_PM_s_at	0.837029294	7.58E-12	2.60E-10	ARHGAP24	Not sig
202557_PM_at	0.836824351	1.17E-10	2.87E-09	HSPA13	Not sig
209583_PM_s_at	0.836496803	9.45E-07	8.60E-06	CD200	Not sig
206212_PM_at	-0.836276381	1.76E-15	1.67E-13	CPA2	Not sig
212419_PM_at	0.836002018	1.67E-09	3.03E-08	ZCCHC24	Not sig
201061_PM_s_at	0.835996882	3.86E-11	1.07E-09	STOM	Not sig
208018_PM_s_at	0.835987298	2.09E-07	2.25E-06	HCK	Not sig
204950_PM_at	0.835352956	1.65E-07	1.82E-06	CARD8	Not sig
214146_PM_s_at	0.835343081	0.000312236	0.001417053	PPBP	Not sig
229522_PM_at	-0.835259689	1.34E-13	7.36E-12	SDR42E1	Not sig
238756_PM_at	-0.83514533	4.13E-09	6.81E-08	GAS2L3	Not sig
226599_PM_at	-0.83502149	2.83E-08	3.77E-07	FHDC1	Not sig
205648_PM_at	0.834813281	0.000693544	0.002810907	WNT2	Not sig
202772_PM_at	-0.834807964	1.40E-11	4.39E-10	HMGCL	Not sig
231592_PM_at	0.833547799	0.171029494	0.271124982	TSIX	Not sig
205758_PM_at	0.833353196	4.58E-06	3.51E-05	CD8A	Not sig
1552797_PM_s_at	-0.83228725	8.78E-07	8.07E-06	PROM2	Not sig
205593_PM_s_at	-0.831970144	0.001124955	0.004253171	PDE9A	Not sig
202793_PM_at	-0.831894528	1.45E-15	1.41E-13	LPCAT3	Not sig
212012_PM_at	0.831666761	5.87E-09	9.27E-08	PXDN	Not sig
210653_PM_s_at	-0.831485337	3.71E-05	0.000223551	BCKDHB	Not sig
219132_PM_at	-0.831467248	1.63E-09	2.98E-08	PELI2	Not sig
226710_PM_at	-0.831289695	2.57E-07	2.70E-06	C8orf82	Not sig
35148_PM_at	-0.831053475	7.00E-06	5.14E-05	TJP3	Not sig
204602_PM_at	0.830771045	0.002351211	0.007969677	DKK1	Not sig
203186_PM_s_at	0.830338351	9.53E-11	2.39E-09	S100A4	Not sig
232594_PM_at	-0.830244074	3.21E-10	6.97E-09	HSBP1L1	Not sig
237030_PM_at	0.829764137	2.80E-08	3.74E-07	ACPP	Not sig
205619_PM_s_at	0.829597145	3.72E-10	7.95E-09	MEOX1	Not sig
217047_PM_s_at	-0.829537207	2.58E-09	4.49E-08	FAM13A	Not sig
211964_PM_at	0.829391636	5.69E-08	7.03E-07	COL4A2	Not sig
222938_PM_x_at	-0.828264477	1.85E-05	0.000121	ENPP3	Not sig
235275_PM_at	-0.827616349	4.26E-10	8.97E-09	BMP8B	Not sig
210074_PM_at	-0.827269156	6.20E-07	5.90E-06	CTSL2	Not sig
212358_PM_at	0.82707484	3.70E-07	3.73E-06	CLIP3	Not sig
218392_PM_x_at	-0.826887652	3.59E-21	1.72E-18	SFXN1	Not sig
228303_PM_at	0.826587009	2.74E-10	6.07E-09	GALNT6	Not sig
1558217_PM_at	0.826291312	4.37E-07	4.33E-06	SLFN13	Not sig
226729_PM_at	-0.826263586	9.71E-16	1.01E-13	USP37	Not sig
204612_PM_at	0.826093286	3.20E-09	5.45E-08	PKIA	Not sig
220974_PM_x_at	0.825887428	2.22E-16	2.77E-14	SFXN3	Not sig
220184_PM_at	-0.825613652	8.57E-08	1.01E-06	NANOG	Not sig
227002_PM_at	0.825069836	4.99E-09	8.05E-08	FAM78A	Not sig
1562492_PM_at	-0.825027952	6.75E-13	3.08E-11	LOC340090	Not sig
228410_PM_at	0.824970497	5.65E-10	1.16E-08	GAB3	Not sig
206985_PM_at	-0.824740437	1.17E-09	2.21E-08	HSD17B3	Not sig
1552767_PM_a_at	0.824437064	1.28E-09	2.39E-08	HS6ST2	Not sig
235458_PM_at	0.824103061	5.30E-08	6.60E-07	HAVCR2	Not sig
205632_PM_s_at	-0.823892676	1.81E-06	1.54E-05	PIP5K1B	Not sig
226899_PM_at	-0.823685257	6.93E-13	3.14E-11	UNC5B	Not sig
227450_PM_at	0.823401917	7.37E-07	6.88E-06	ERP27	Not sig
1569582_PM_at	-0.823058076	3.96E-06	3.09E-05	LOC201651	Not sig
223820_PM_at	0.822751735	5.56E-09	8.85E-08	RBP5	Not sig
218764_PM_at	0.822580933	8.01E-10	1.58E-08	PRKCH	Not sig
209939_PM_x_at	0.822522111	2.41E-10	5.42E-09	CFLAR	Not sig
209253_PM_at	-0.822342082	2.73E-09	4.72E-08	SORBS3	Not sig
213415_PM_at	0.822240769	8.79E-10	1.71E-08	CLIC2	Not sig
1556499_PM_s_at	0.821971965	6.19E-12	2.17E-10	COL1A1	Not sig
220169_PM_at	0.821348052	2.79E-07	2.91E-06	TMEM156	Not sig
227393_PM_at	-0.821289216	4.38E-06	3.38E-05	ANO9	Not sig
221823_PM_at	-0.820834268	2.23E-05	0.000142852	C5orf30	Not sig
228702_PM_at	0.820671598	2.75E-07	2.86E-06	FLJ43663	Not sig
206261_PM_at	0.820658779	1.79E-09	3.24E-08	ZNF239	Not sig
205913_PM_at	-0.819880876	2.95E-21	1.45E-18	PLIN1	Not sig
226605_PM_at	-0.819161157	2.12E-10	4.85E-09	DGKQ	Not sig
238226_PM_at	0.818991143	4.39E-07	4.35E-06	FAM70B	Not sig
222662_PM_at	-0.818732496	9.51E-13	4.12E-11	PPP1R3B	Not sig
228439_PM_at	0.818724293	1.12E-06	1.00E-05	BATF2	Not sig
218897_PM_at	-0.818723735	2.73E-10	6.05E-09	TMEM177	Not sig
220122_PM_at	0.818130888	0.001889026	0.006636682	MCTP1	Not sig
213325_PM_at	-0.818084626	7.64E-07	7.11E-06	PVRL3	Not sig
224925_PM_at	0.817952141	2.73E-07	2.85E-06	PREX1	Not sig
232322_PM_x_at	-0.817576208	4.39E-05	0.000258644	STARD10	Not sig
204237_PM_at	-0.817375455	1.04E-11	3.40E-10	GULP1	Not sig
234316_PM_x_at	0.817102119	6.05E-05	0.00034151	KLK12	Not sig
206758_PM_at	-0.817082025	5.54E-17	8.20E-15	EDN2	Not sig
210325_PM_at	0.816672296	1.43E-05	9.69E-05	CD1A	Not sig
218865_PM_at	-0.816530555	2.74E-08	3.67E-07	MOSC1	Not sig
201058_PM_s_at	0.816259517	1.92E-05	0.000125075	MYL9	Not sig
206209_PM_s_at	-0.81568186	0.005979357	0.01746626	CA4	Not sig
203549_PM_s_at	0.815247627	6.05E-07	5.77E-06	LPL	Not sig
1552623_PM_at	0.815229964	1.30E-08	1.89E-07	HSH2D	Not sig
242916_PM_at	0.814970187	1.62E-08	2.29E-07	CEP110	Not sig
230151_PM_at	-0.814837302	3.05E-11	8.69E-10	C13orf1	Not sig
235753_PM_at	-0.814415042	2.57E-10	5.74E-09	HOXA7	Not sig
218731_PM_s_at	0.814217775	1.92E-11	5.76E-10	VWA1	Not sig
227960_PM_s_at	-0.814083219	5.96E-12	2.11E-10	FAHD1	Not sig
223393_PM_s_at	0.813533971	6.59E-10	1.33E-08	TSHZ3	Not sig
219180_PM_s_at	-0.813491471	8.69E-12	2.91E-10	PEX26	Not sig
219735_PM_s_at	-0.813082118	0.000106351	0.000558445	TFCP2L1	Not sig
201920_PM_at	-0.812900934	6.19E-13	2.85E-11	SLC20A1	Not sig
203620_PM_s_at	0.812806514	5.40E-11	1.44E-09	FCHSD2	Not sig
232231_PM_at	0.812386475	3.09E-10	6.75E-09	RUNX2	Not sig
208161_PM_s_at	-0.812284128	1.41E-08	2.02E-07	ABCC3	Not sig
242773_PM_at	0.812231743	9.84E-06	6.93E-05	SLC5A1	Not sig
227856_PM_at	0.811692043	2.33E-07	2.47E-06	C4orf32	Not sig
212190_PM_at	0.811677265	6.50E-07	6.15E-06	SERPINE2	Not sig
228741_PM_s_at	-0.811558992	4.02E-07	4.01E-06	HCN3	Not sig
205926_PM_at	0.811471622	1.37E-08	1.98E-07	IL27RA	Not sig
225165_PM_at	-0.81145202	3.24E-06	2.59E-05	PPP1R1B	Not sig
201422_PM_at	0.81143617	4.07E-14	2.63E-12	IFI30	Not sig
205786_PM_s_at	0.811288151	1.93E-06	1.63E-05	ITGAM	Not sig
237450_PM_at	-0.811108813	6.89E-08	8.32E-07	LOC389332	Not sig
209712_PM_at	-0.810968096	7.05E-06	5.16E-05	SLC35D1	Not sig
1554106_PM_at	-0.810735802	1.51E-07	1.69E-06	NBEAL1	Not sig
224476_PM_s_at	-0.81065346	7.83E-15	6.12E-13	MESP1	Not sig
205767_PM_at	0.810105793	0.00776131	0.021733973	EREG	Not sig
226213_PM_at	-0.809843566	3.82E-06	2.99E-05	ERBB3	Not sig
1555579_PM_s_at	0.809413148	6.80E-10	1.36E-08	PTPRM	Not sig
219173_PM_at	-0.809342092	4.52E-05	0.000265167	MYO15B	Not sig
225067_PM_at	-0.809283744	1.29E-13	7.15E-12	ULK3	Not sig
227645_PM_at	0.809271294	3.88E-08	4.99E-07	PIK3R5	Not sig
209016_PM_s_at	0.808673009	4.72E-07	4.64E-06	KRT7	Not sig
202898_PM_at	0.808489162	1.25E-08	1.82E-07	SDC3	Not sig
204212_PM_at	-0.807973139	1.26E-13	7.05E-12	ACOT8	Not sig
225240_PM_s_at	0.807810262	8.07E-07	7.47E-06	MSI2	Not sig
213413_PM_at	0.80774329	3.38E-08	4.40E-07	STON1	Not sig
219270_PM_at	0.807244328	1.97E-09	3.53E-08	CHAC1	Not sig
226077_PM_at	0.807180338	2.07E-21	1.07E-18	RNF145	Not sig
226474_PM_at	0.806682886	2.14E-07	2.29E-06	NLRC5	Not sig
230783_PM_at	-0.806440412	1.08E-11	3.49E-10	LOC283713	Not sig
229860_PM_x_at	-0.806284496	1.72E-07	1.89E-06	C4orf48	Not sig
204301_PM_at	-0.80610859	6.06E-13	2.80E-11	KBTBD11	Not sig
203713_PM_s_at	-0.805964266	3.08E-07	3.18E-06	LLGL2	Not sig
202307_PM_s_at	0.805892767	2.85E-14	1.92E-12	TAP1	Not sig
236320_PM_at	-0.805680803	4.29E-09	7.04E-08	CCDC17	Not sig
221256_PM_s_at	-0.805357226	2.67E-08	3.58E-07	HDHD3	Not sig
228080_PM_at	0.805165083	9.06E-14	5.28E-12	LAYN	Not sig
213486_PM_at	-0.804905106	1.64E-07	1.81E-06	COPG2IT1	Not sig
207249_PM_s_at	0.804877511	0.009603195	0.025970681	SLC28A2	Not sig
1552280_PM_at	0.804449266	0.000133815	0.000679821	TIMD4	Not sig
203842_PM_s_at	-0.804205485	1.84E-10	4.29E-09	MAPRE3	Not sig
213679_PM_at	-0.804000815	3.93E-09	6.53E-08	TTC30A	Not sig
226373_PM_at	-0.803713387	6.67E-15	5.28E-13	SFXN5	Not sig
215443_PM_at	0.803678163	1.94E-07	2.11E-06	TSHR	Not sig
216264_PM_s_at	0.802219103	5.60E-06	4.20E-05	LAMB2	Not sig
204416_PM_x_at	0.802059493	2.12E-06	1.78E-05	APOC1	Not sig
214595_PM_at	-0.801830799	1.35E-13	7.42E-12	KCNG1	Not sig
203467_PM_at	-0.801719095	3.83E-12	1.42E-10	PMM1	Not sig
204904_PM_at	0.801642891	4.07E-09	6.73E-08	GJA4	Not sig
223454_PM_at	0.801283328	2.26E-09	3.99E-08	CXCL16	Not sig
36920_PM_at	-0.80086274	2.23E-06	1.86E-05	MTM1	Not sig
205660_PM_at	-0.80076893	2.73E-05	0.00017083	OASL	Not sig
201341_PM_at	0.800622006	9.48E-16	9.94E-14	ENC1	Not sig
225282_PM_at	0.800562312	2.13E-10	4.85E-09	SMAP2	Not sig
239650_PM_at	-0.800452082	5.53E-15	4.47E-13	NCKAP5	Not sig
206928_PM_at	-0.800364886	2.16E-13	1.12E-11	ZNF124	Not sig
203608_PM_at	-0.800023789	3.39E-09	5.72E-08	ALDH5A1	Not sig
206034_PM_at	0.799783334	1.32E-09	2.47E-08	SERPINB8	Not sig
235301_PM_at	-0.799749521	4.09E-05	0.000242988	KIAA1324L	Not sig
218904_PM_s_at	-0.799434834	1.57E-11	4.81E-10	C9orf40	Not sig
207536_PM_s_at	0.798874596	7.11E-08	8.55E-07	TNFRSF9	Not sig
1558827_PM_a_at	0.798198465	3.99E-06	3.11E-05	ZNF831	Not sig
226733_PM_at	-0.798166172	1.56E-07	1.73E-06	PFKFB2	Not sig
236001_PM_at	-0.797740849	0.000300905	0.00137326	LOC400573	Not sig
230369_PM_at	0.797337451	5.55E-08	6.88E-07	GPR161	Not sig
202672_PM_s_at	0.797215669	0.000231048	0.001090375	ATF3	Not sig
206237_PM_s_at	0.797157777	2.23E-05	0.00014283	NRG1	Not sig
214142_PM_at	-0.797080506	6.22E-05	0.000349712	ZG16	Not sig
232404_PM_at	0.796885598	7.72E-09	1.18E-07	SHROOM4	Not sig
212090_PM_at	0.796836279	3.31E-10	7.15E-09	GRINA	Not sig
207677_PM_s_at	0.796553374	6.35E-09	9.93E-08	NCF4	Not sig
200771_PM_at	0.796008515	1.30E-11	4.09E-10	LAMC1	Not sig
209790_PM_s_at	-0.795829257	8.21E-06	5.91E-05	CASP6	Not sig
235083_PM_at	-0.795741611	2.10E-05	0.000135694	LOC151009	Not sig
213693_PM_s_at	0.795028513	1.12E-08	1.65E-07	MUC1	Not sig
210912_PM_x_at	-0.794966677	2.42E-11	7.08E-10	GSTM4	Not sig
218739_PM_at	-0.794105513	7.19E-11	1.86E-09	ABHD5	Not sig
205507_PM_at	0.793901209	6.76E-07	6.38E-06	ARHGEF15	Not sig
1556474_PM_a_at	-0.793599203	1.12E-05	7.77E-05	FLJ38379	Not sig
211936_PM_at	0.793551579	1.87E-21	1.01E-18	HSPA5	Not sig
236783_PM_at	-0.793519283	6.27E-06	4.65E-05	KCNIP4	Not sig
205929_PM_at	-0.793151053	2.10E-05	0.00013535	GPA33	Not sig
227125_PM_at	0.792948592	1.56E-09	2.86E-08	LOC100288432	Not sig
235145_PM_at	-0.79269958	1.99E-10	4.58E-09	ZBTB7B	Not sig
212522_PM_at	-0.792639574	2.89E-11	8.30E-10	PDE8A	Not sig
203305_PM_at	-0.792580994	0.000713206	0.002879295	F13A1	Not sig
205003_PM_at	0.792143933	1.52E-08	2.17E-07	DOCK4	Not sig
207840_PM_at	-0.79197338	6.71E-08	8.13E-07	CD160	Not sig
227230_PM_s_at	-0.791776505	1.18E-06	1.05E-05	KIAA1211	Not sig
224917_PM_at	0.791541778	3.31E-13	1.64E-11	MIR21	Not sig
207877_PM_s_at	-0.791480018	2.25E-13	1.16E-11	NVL	Not sig
222411_PM_s_at	0.791176187	6.90E-11	1.79E-09	SSR3	Not sig
204411_PM_at	0.791171825	3.57E-06	2.82E-05	KIF21B	Not sig
205651_PM_x_at	0.791064598	1.76E-07	1.93E-06	RAPGEF4	Not sig
209250_PM_at	0.791052287	1.90E-15	1.79E-13	DEGS1	Not sig
238518_PM_x_at	-0.790945476	5.68E-13	2.64E-11	GLYCTK	Not sig
55872_PM_at	0.790663636	2.36E-09	4.14E-08	ZNF512B	Not sig
223268_PM_at	-0.790485557	1.36E-12	5.67E-11	C11orf54	Not sig
212687_PM_at	0.790332458	3.27E-16	3.88E-14	LIMS1	Not sig
218424_PM_s_at	-0.790159854	2.32E-09	4.09E-08	STEAP3	Not sig
203646_PM_at	-0.790003256	3.91E-08	5.02E-07	FDX1	Not sig
204363_PM_at	0.789980952	1.50E-12	6.21E-11	F3	Not sig
213106_PM_at	-0.789875349	3.03E-13	1.51E-11	ATP8A1	Not sig
227015_PM_at	0.789679347	4.86E-15	4.00E-13	ASPHD2	Not sig
215411_PM_s_at	-0.789564033	1.45E-23	1.44E-20	TRAF3IP2	Not sig
207781_PM_s_at	-0.789494336	8.05E-05	0.000437921	ZNF711	Not sig
209513_PM_s_at	-0.789410276	4.27E-17	6.54E-15	HSDL2	Not sig
216595_PM_at	-0.78922517	3.85E-05	0.000230835	FAM186A	Not sig
203474_PM_at	-0.788554974	5.15E-10	1.06E-08	IQGAP2	Not sig
201960_PM_s_at	0.788331393	2.80E-11	8.04E-10	MYCBP2	Not sig
205008_PM_s_at	-0.788278955	1.05E-07	1.21E-06	CIB2	Not sig
208146_PM_s_at	0.788175411	8.47E-07	7.80E-06	CPVL	Not sig
240432_PM_x_at	0.787929627	7.35E-08	8.82E-07	KLF7	Not sig
205456_PM_at	0.787921329	4.87E-06	3.71E-05	CD3E	Not sig
222101_PM_s_at	0.787518572	2.18E-07	2.34E-06	DCHS1	Not sig
222752_PM_s_at	0.787510255	6.94E-13	3.14E-11	TMEM206	Not sig
209195_PM_s_at	-0.787279627	3.08E-07	3.18E-06	ADCY6	Not sig
229647_PM_at	-0.787118655	2.59E-14	1.77E-12	NDUFS1	Not sig
203979_PM_at	-0.787023708	4.76E-11	1.29E-09	CYP27A1	Not sig
227982_PM_at	-0.787012867	7.51E-13	3.37E-11	SEPSECS	Not sig
206978_PM_at	0.786975744	8.39E-06	6.02E-05	CCR2	Not sig
225946_PM_at	0.786436939	2.24E-05	0.000143144	RASSF8	Not sig
203456_PM_at	0.786281675	7.87E-11	2.01E-09	PRAF2	Not sig
210720_PM_s_at	-0.786185736	4.79E-13	2.26E-11	NECAB3	Not sig
223170_PM_at	-0.786180965	1.02E-06	9.23E-06	TMEM98	Not sig
205509_PM_at	0.785699611	0.002172655	0.00746056	CPB1	Not sig
200989_PM_at	0.785450984	4.50E-17	6.80E-15	HIF1A	Not sig
228423_PM_at	0.785361402	2.57E-06	2.11E-05	MAP9	Not sig
202628_PM_s_at	0.785225581	3.48E-05	0.000211329	SERPINE1	Not sig
219249_PM_s_at	0.785162453	6.01E-07	5.75E-06	FKBP10	Not sig
221266_PM_s_at	0.784576105	7.28E-07	6.82E-06	TM7SF4	Not sig
206039_PM_at	0.784527425	2.07E-07	2.23E-06	RAB33A	Not sig
1552258_PM_at	0.784061779	2.33E-07	2.47E-06	NCRNA00152	Not sig
201036_PM_s_at	-0.783907273	1.42E-10	3.39E-09	HADH	Not sig
224906_PM_at	0.783893569	1.20E-09	2.25E-08	ANO6	Not sig
204137_PM_at	0.783893384	8.48E-10	1.66E-08	GPR137B	Not sig
205483_PM_s_at	0.783858695	2.33E-06	1.93E-05	ISG15	Not sig
209764_PM_at	0.783843324	1.15E-09	2.18E-08	MGAT3	Not sig
[truncated: 17,922 more rows]
