# Supplementary material for: Identification of differentially expressed genes associated with ferroptosis in ulcerative colitis
Source: PLoS One. 2025 Jul 29;20(7):e0327990. doi: 10.1371/journal.pone.0327990 (PMC12306769; doi:10.1371/journal.pone.0327990)
Supplement: S5 Table — (XLS) [file pone.0327990.s005.xls]

## Sheet: Sheet1
anno	logFC	pvalue	p.adj	sign
AQP8	-5.9895	6.09967e-06	0.000491163	Down
ABCG2	-4.29124	2.18766e-06	0.000277518	Down
PCK1	-3.45549	4.56628e-05	0.00166663	Down
GUCA2B	-3.36774	3.79807e-05	0.00146835	Down
HMGCS2	-3.26298	0.000139254	0.00345632	Down
TRPM6	-3.26284	1.1329e-05	0.000706285	Down
CLDN8	-3.25765	0.000773632	0.0112585	Down
SLC30A10	-3.00711	2.24841e-06	0.000280027	Down
ABCB1	-2.95947	6.94422e-06	0.000528558	Down
DEFB1	-2.84459	1.08556e-06	0.000182065	Down
CHP2	-2.8384	9.34927e-05	0.00265543	Down
GUCA2A	-2.81893	0.000222605	0.00473996	Down
SLC3A1	-2.77465	0.000344246	0.00642157	Down
SLC26A2	-2.68867	9.97057e-05	0.00276721	Down
SLC38A4	-2.66899	0.000134104	0.00336956	Down
MT1M	-2.53342	0.000947999	0.012943	Down
MEP1B	-2.45949	0.00125985	0.0158496	Down
UGT2A3	-2.4395	0.000268467	0.00539055	Down
LAMA1	-2.42817	9.52514e-05	0.00268585	Down
WDR78	-2.38363	1.19635e-06	0.000193523	Down
RUNDC3B	-2.37845	7.27592e-07	0.000147885	Down
ACSF2	-2.36501	1.04905e-05	0.000684446	Down
SLC17A4	-2.36207	5.97462e-06	0.000486522	Down
ANPEP	-2.35062	0.000433766	0.00755051	Down
CNTN3	-2.27156	2.41932e-05	0.00111814	Down
SLC16A1	-2.22406	4.0332e-06	0.000390296	Down
APOBEC3B	-2.19208	7.07213e-07	0.000146453	Down
MS4A12	-2.17812	0.00518466	0.0432517	Down
PHLPP2	-2.17762	9.73639e-06	0.000653977	Down
CDKN2B	-2.15895	2.19353e-06	0.000277618	Down
SLC16A9	-2.1234	0.000555705	0.00899442	Down
CWH43	-2.05471	0.000478835	0.00810284	Down
ADH1C	-2.05447	0.00257357	0.0262714	Down
RHOU	-1.98124	1.76041e-06	0.000244213	Down
SLC22A5	-1.93441	9.51266e-05	0.00268491	Down
TUBAL3	-1.90972	5.3043e-05	0.00183463	Down
ANK3	-1.84004	6.75177e-07	0.000144766	Down
DHRS11	-1.82732	4.25217e-05	0.00158911	Down
VLDLR	-1.82666	0.000251551	0.005155	Down
DPP10	-1.82249	3.31227e-06	0.000346268	Down
PADI2	-1.81712	0.00157652	0.0184994	Down
HSD17B2	-1.76337	1.10293e-05	0.000700166	Down
PPARGC1A	-1.75212	5.26628e-05	0.00182611	Down
TSPAN7	-1.73941	1.08049e-05	0.000695019	Down
MEP1A	-1.7149	1.58e-05	0.000867769	Down
TMED6	-1.70226	6.1566e-05	0.00200843	Down
SELENBP1	-1.67968	3.31669e-05	0.00135531	Down
B4GALNT2	-1.65379	0.00266756	0.0269428	Down
NAAA	-1.64908	2.68642e-07	9.23167e-05	Down
PBLD	-1.64666	0.000255787	0.00522614	Down
ACVR1C	-1.64563	0.000140184	0.00346813	Down
APPL2	-1.63803	1.58211e-07	7.54179e-05	Down
EDN3	-1.61917	1.76214e-06	0.000244213	Down
HSD3B2	-1.61903	0.00222508	0.0237332	Down
HSPB3	-1.6102	0.00122723	0.0155501	Down
FMO5	-1.59056	9.9785e-05	0.00276801	Down
PTGDR	-1.54759	0.00050729	0.00842625	Down
VIPR1	-1.54005	0.000242024	0.00501617	Down
GCNT2	-1.51964	0.000457077	0.00783268	Down
EPHX2	-1.51623	6.13318e-05	0.00200557	Down
ENTPD5	-1.51162	4.75166e-05	0.00170693	Down
TEX11	-1.50304	8.95999e-06	0.000623634	Down
PIGZ	-1.47302	0.000446836	0.00770682	Down
PAQR5	-1.45964	0.00011671	0.00308416	Down
TMEM56	-1.45142	0.00013492	0.00338073	Down
SLC4A4	-1.44595	0.000216504	0.00465487	Down
ACOX1	-1.44389	2.85565e-05	0.00124309	Down
HHLA2	-1.44337	2.64728e-07	9.23167e-05	Down
RPS6KA6	-1.44164	3.43069e-05	0.00138533	Down
P2RY1	-1.42508	2.7787e-06	0.000311962	Down
PKIB	-1.40249	0.000252262	0.00516571	Down
PPARG	-1.39641	8.54727e-06	0.000603775	Down
VAV3	-1.37519	6.86026e-06	0.000526805	Down
PDE6A	-1.34035	3.78573e-05	0.00146694	Down
BSG	-1.29804	7.23769e-05	0.00223445	Down
GXYLT2	-1.28859	0.000740646	0.010938	Down
ISX	-1.2568	0.0038509	0.0348301	Down
PRKG2	-1.21048	0.000727892	0.0108116	Down
SLC19A3	-1.20689	2.6616e-06	0.000305721	Down
MIER3	-1.17207	6.76057e-05	0.002128	Down
ETFDH	-1.14643	2.24418e-05	0.00107256	Down
HEPACAM2	-1.12712	0.0041721	0.0369229	Down
ADH6	-1.09614	0.00172784	0.0197635	Down
CYP4F12	-1.09218	9.19313e-05	0.00262884	Down
SLC39A5	-1.0787	0.000501175	0.008355	Down
PXMP2	-1.05117	6.92613e-05	0.00216863	Down
MAOA	-1.0328	0.00048642	0.00818811	Down
CLYBL	-1.01407	0.00146546	0.017629	Down
ANGPTL2	1.00035	0.00218652	0.0234361	Up
FUT8	1.01989	0.000311562	0.00600658	Up
ELK3	1.02348	0.000737396	0.0109115	Up
GLCCI1	1.02847	0.00208968	0.0226699	Up
CYYR1	1.0295	0.00204624	0.0223578	Up
P2RY8	1.04419	0.00281581	0.0279816	Up
BIRC3	1.04498	0.00278215	0.027788	Up
CSTA	1.04894	0.00107658	0.0140986	Up
F2RL2	1.0596	0.00292412	0.0287512	Up
GBP1	1.06004	0.0058504	0.0471021	Up
FCRL5	1.08127	0.0043713	0.0381791	Up
SERPINA1	1.08905	0.000149023	0.00361137	Up
GPX7	1.09768	0.0028906	0.0285221	Up
LY96	1.10007	0.00385873	0.0348836	Up
GNA15	1.10898	0.004034	0.0359862	Up
STS	1.1143	0.00481774	0.0410129	Up
CLDN2	1.1198	0.00538274	0.0444496	Up
ELL2	1.12488	0.00010955	0.00294622	Up
TRIM22	1.13315	0.000791178	0.0114227	Up
CHST2	1.13732	0.00032382	0.00616465	Up
PARP8	1.13758	0.0019542	0.0216273	Up
SLPI	1.14197	0.00321529	0.0307658	Up
ECSCR	1.14635	0.00142006	0.0172193	Up
HGF	1.15773	0.000233031	0.00489662	Up
MSN	1.21937	0.000497042	0.00831318	Up
DOK3	1.24363	0.0037498	0.0342347	Up
TMEM45A	1.26657	0.00253507	0.0259994	Up
IGFBP7	1.27855	0.000414473	0.00731482	Up
PCDH17	1.28636	0.00335859	0.0316605	Up
CDH5	1.29311	0.0013658	0.0167545	Up
G0S2	1.30463	0.00620837	0.049102	Up
HLA-DMA	1.30892	0.000526774	0.00866988	Up
UBE2L6	1.31322	0.000855185	0.0120815	Up
FBXO6	1.31389	5.19252e-05	0.00180959	Up
ACSL4	1.32809	4.33912e-05	0.00161389	Up
TMTC1	1.33361	0.000669675	0.0102389	Up
PAPLN	1.34098	0.00176254	0.0200306	Up
IKBIP	1.34287	9.77736e-05	0.00272785	Up
LRP8	1.35704	0.000102917	0.00282763	Up
ARFGAP3	1.36595	1.43841e-06	0.000216058	Up
BASP1	1.36673	0.00151002	0.0179734	Up
PHLDA1	1.36785	0.00477741	0.0407814	Up
CARD6	1.37726	0.00160863	0.0187651	Up
SOCS1	1.38153	0.00150609	0.0179476	Up
MYEOV	1.38279	0.000932596	0.0128052	Up
PNOC	1.38666	0.00321921	0.030798	Up
IFIT3	1.40962	0.00367235	0.0337569	Up
ISG20	1.42697	3.55717e-05	0.00141446	Up
ZG16B	1.43254	4.95876e-05	0.0017651	Up
PF4	1.43865	0.000367171	0.0067268	Up
GUCY1B3	1.44308	0.00131281	0.0162798	Up
SLC6A6	1.44816	0.000567436	0.00911951	Up
SERPING1	1.45392	0.00251089	0.0258439	Up
SULF1	1.4549	0.00140251	0.0170785	Up
COL5A2	1.45649	0.00276558	0.0276786	Up
TFF1	1.46864	0.000562449	0.00905799	Up
BACE2	1.47283	3.289e-06	0.000344495	Up
IL33	1.49773	0.000330837	0.00625684	Up
IFITM2	1.49997	0.000125912	0.003233	Up
HEG1	1.51144	0.000207272	0.00451678	Up
RAB31	1.51698	0.000389768	0.00698936	Up
CHST15	1.5229	0.000664166	0.0101803	Up
KLHL29	1.52937	0.000320745	0.00612316	Up
LAX1	1.5422	6.60401e-05	0.0020887	Up
PIM2	1.55338	0.00130801	0.0162425	Up
SAMD9L	1.55936	0.000393777	0.00703817	Up
SLA	1.58143	0.000324101	0.00616676	Up
STEAP4	1.58429	0.00299287	0.0292624	Up
CXCR2	1.59665	0.00417607	0.0369428	Up
SLC7A5	1.59736	0.000545916	0.00888714	Up
PFKFB3	1.59902	0.000152115	0.0036622	Up
MNDA	1.61652	0.00338342	0.0318123	Up
NCF2	1.63082	0.0019869	0.0218843	Up
SDR16C5	1.63586	0.00013634	0.00340382	Up
SPAG4	1.63658	0.00133907	0.0165045	Up
SELP	1.63985	0.00634022	0.0498134	Up
CSGALNACT1	1.64159	0.00132028	0.0163352	Up
KCND3	1.64341	0.00044963	0.00773553	Up
SLC7A11	1.64595	0.000505072	0.00840634	Up
KLHL5	1.66572	0.000767867	0.0112015	Up
FSTL1	1.67996	0.000589694	0.00936981	Up
WNT5A	1.70455	0.000584106	0.00932166	Up
ROBO1	1.71087	0.000118973	0.00311682	Up
VSIG1	1.71783	0.00367183	0.0337569	Up
PCSK1	1.7311	0.00348205	0.032529	Up
APCDD1	1.76039	0.000218915	0.00468461	Up
AGT	1.76246	0.00357869	0.0331691	Up
CLDN1	1.7686	0.000340924	0.00638795	Up
LAMP3	1.78098	0.00167285	0.0193082	Up
CTSK	1.79619	0.000676033	0.0103016	Up
CSF2RB	1.82267	0.000758449	0.0111115	Up
RBPMS	1.8364	0.000243167	0.00502272	Up
PDPN	1.84302	0.000444963	0.00768668	Up
VWF	1.85439	0.00158522	0.0185646	Up
ELTD1	1.85939	0.000234443	0.00491634	Up
SLCO4A1	1.85951	2.18049e-05	0.00105409	Up
PECAM1	1.87551	0.000172116	0.00397232	Up
CXCL11	1.90185	0.0057563	0.0465571	Up
ANXA1	1.9329	0.000243102	0.00502272	Up
TFPI2	1.9398	0.00199018	0.0219027	Up
COL15A1	1.9495	0.000987302	0.013264	Up
MGP	1.95707	0.0038346	0.034746	Up
SRD5A3	1.95987	2.64924e-06	0.000304942	Up
CFB	1.96307	0.00118717	0.0151691	Up
CDH3	1.96352	0.0027474	0.0275521	Up
TGM2	1.97919	0.000763944	0.0111615	Up
IL13RA2	1.98927	0.00525848	0.0437007	Up
WARS	1.99947	5.15688e-05	0.00180076	Up
CD38	2.01077	0.00124999	0.0157654	Up
FPR1	2.01252	0.00378525	0.0344388	Up
PRRX1	2.03254	0.00117133	0.0150299	Up
ME1	2.03299	1.13612e-05	0.000707489	Up
DERL3	2.03409	0.00186748	0.0209059	Up
TRIB2	2.05121	0.000741738	0.0109488	Up
SLC16A14	2.05216	0.000182652	0.00413626	Up
PSAT1	2.07223	1.64887e-05	0.000884547	Up
COL4A1	2.08021	0.000164008	0.00383703	Up
NOS2	2.08388	0.00332202	0.0313915	Up
CD93	2.09312	8.82197e-05	0.00254394	Up
CCL18	2.10377	0.00619173	0.049025	Up
CD274	2.11498	0.00173699	0.0198309	Up
RGS5	2.11925	0.000419912	0.00737511	Up
SPP1	2.12572	0.00436534	0.0381453	Up
S100P	2.14265	6.93544e-05	0.00216863	Up
LOXL2	2.17832	0.00084845	0.0120054	Up
OSMR	2.20378	3.01483e-05	0.00127918	Up
GPX8	2.21041	2.81236e-06	0.000312511	Up
COL6A3	2.27593	0.000257802	0.00525161	Up
IGFBP5	2.346	0.000481579	0.00813417	Up
CXCL6	2.36192	0.00368765	0.0338395	Up
TMEM158	2.37938	1.49302e-05	0.000836384	Up
CXCL9	2.41795	0.00458309	0.0395549	Up
PITPNC1	2.42112	5.729e-08	5.05215e-05	Up
CD55	2.42426	1.44166e-05	0.000819363	Up
C2CD4A	2.42856	0.000203721	0.00445716	Up
CXCL3	2.47574	0.000958262	0.0130232	Up
IDO1	2.50449	0.00411269	0.0365153	Up
LPCAT1	2.50576	3.13286e-06	0.000336521	Up
FCGR3B	2.57821	0.000847714	0.0119981	Up
CCL11	2.58576	0.000255335	0.00521971	Up
PLAU	2.62096	0.000658887	0.0101335	Up
TNC	2.65465	0.000373493	0.00680465	Up
MMP12	2.66631	0.00043272	0.0075395	Up
C4BPA	2.70509	0.00169602	0.019477	Up
S100A9	2.71116	0.00124632	0.0157336	Up
TNIP3	2.7415	0.00205418	0.0224266	Up
C4BPB	2.74539	0.000175205	0.00402661	Up
CTHRC1	2.76303	0.000223367	0.00474643	Up
TCN1	2.7669	0.00158991	0.0185983	Up
SERPINA3	2.80483	0.00249812	0.0257367	Up
CXCL1	2.81622	0.00167872	0.0193474	Up
OLFM4	2.81896	8.7911e-05	0.00253911	Up
TIMP1	2.83981	2.34604e-06	0.000288896	Up
DMBT1	2.97733	0.00216412	0.0232462	Up
TRIM29	2.97976	1.41909e-06	0.000214334	Up
KYNU	3.14082	6.32519e-05	0.00204318	Up
MMP10	3.21357	0.000221433	0.00472739	Up
PI3	3.30465	0.000173403	0.00399238	Up
LCN2	3.32835	4.65871e-05	0.00168727	Up
DUOXA2	3.64753	0.000143075	0.00350476	Up
REG4	3.71441	2.06077e-07	8.16468e-05	Up
S100A8	3.8142	0.00425659	0.0374103	Up
DEFA6	3.81568	0.00115389	0.0148795	Up
CHI3L1	3.92735	9.62743e-05	0.00269532	Up
DEFA5	4.25331	0.00174766	0.0199313	Up
SERPINB5	4.3612	3.68644e-07	0.000104977	Up
IL1RN	4.53421	8.37503e-08	5.5842e-05	Up
DUOX2	4.6546	7.28503e-05	0.00224399	Up
MMP3	4.67994	1.59567e-05	0.000873307	Up
REG3A	4.77153	0.000695012	0.0104812	Up
MMP1	4.96157	1.30216e-06	0.000202915	Up
SLC6A14	5.0011	8.27452e-07	0.000157926	Up
REG1B	5.18373	0.00114114	0.0147603	Up
REG1A	5.68503	0.000530312	0.00870976	Up
