# Supplementary material for: Identification of differentially expressed genes associated with ferroptosis in ulcerative colitis
Source: PLoS One. 2025 Jul 29;20(7):e0327990. doi: 10.1371/journal.pone.0327990 (PMC12306769; doi:10.1371/journal.pone.0327990)
Supplement: S6 Table — (XLS) [file pone.0327990.s006.xls]

## Sheet: Supplementary Table S6- Predict
Term	Overlap	P-value	Adjusted P-value	Old P-value	Old Adjusted P-value	Odds Ratio	Combined Score	Genes
hsa-miR-33b-5p	3/101	2.002657606607103E-5	0.012476556889162252	0	0	76.11352040816327	823.4303425029465	SLC7A5;PSAT1;ACSL4
hsa-miR-33a-5p	3/179	1.1033423240879031E-4	0.03436911339533818	0	0	42.21519886363637	384.6647368019469	SLC7A5;PSAT1;ACSL4
hsa-miR-30a-5p	4/733	4.8052658100946943E-4	0.05306280777259781	0	0	15.09700176366843	115.35057456674096	SLC7A5;SOCS1;ACSL4;SLC7A11
hsa-miR-6829-3p	3/322	6.198019757283109E-4	0.05306280777259781	0	0	23.1230407523511	170.78933466929928	SLC7A5;SLC7A11;DUOX2
hsa-miR-6791-3p	3/322	6.198019757283109E-4	0.05306280777259781	0	0	23.1230407523511	170.78933466929928	SLC7A5;SLC7A11;DUOX2
hsa-miR-513b-3p	2/69	6.323237618724635E-4	0.05306280777259781	0	0	66.07628524046434	486.7251202913541	SLC7A5;DUOX2
hsa-miR-4433a-5p	2/71	6.693872237504711E-4	0.05306280777259781	0	0	64.15458937198068	468.91537932807887	PSAT1;VLDLR
mmu-miR-1264-3p	2/72	6.883061323478026E-4	0.05306280777259781	0	0	63.234920634920634	460.4309643116587	NCF2;SLC7A11
hsa-miR-1279	2/76	7.66557415655506E-4	0.05306280777259781	0	0	59.8048048048048	429.0158049324039	VLDLR;SLC7A11
hsa-miR-493-3p	2/88	0.0010259088280346563	0.06391411998655909	0	0	51.428940568475454	353.9430409414767	SLC7A5;VLDLR
hsa-miR-586	2/93	0.0011447913297592018	0.06483681803999843	0	0	48.59096459096459	329.08390649715756	SLC7A5;ACSL4
hsa-miR-4477a	2/140	0.002567294135666666	0.12376044526428484	0	0	31.966183574879228	190.67517791835434	PSAT1;ACSL4
hsa-miR-19a-3p	3/570	0.003202444205295861	0.12376044526428484	0	0	12.845238095238095	73.781004539986	SOCS1;ACSL4;SLC7A11
hsa-miR-527	2/157	0.0032147134072934183	0.12376044526428484	0	0	28.43584229390681	163.2222200995152	SOCS1;ACSL4
mmu-miR-365-3p	2024-01-06	0.0032958256764104633	0.12376044526428484	0	0	399.68	2284.210591570385	VLDLR
hsa-miR-518a-5p	2/160	0.003336140014377649	0.12376044526428484	0	0	27.89170182841069	159.06472502564156	SOCS1;ACSL4
hsa-miR-1260a	2/161	0.003377090801754161	0.12376044526428484	0	0	27.71488469601677	157.71822094000018	SLC7A5;PSAT1
hsa-miR-122-5p	3/610	0.0038790462677960737	0.1342581013798308	0	0	11.974052718286655	66.48192793962195	SLC7A5;SOCS1;SLC7A11
hsa-miR-548e-5p	2/204	0.0053594577958809494	0.14613808931638658	0	0	21.76787678767877	113.82188694681741	PSAT1;SLC7A11
hsa-miR-19b-3p	3/713	0.0060078672760680366	0.14613808931638658	0	0	10.18257042253521	52.080644844477284	SOCS1;ACSL4;SLC7A11
hsa-miR-140-3p	2/224	0.0064260166238241535	0.14613808931638658	0	0	19.786786786786788	99.87183616223923	SLC7A5;PSAT1
hsa-miR-186-5p	3/749	0.00689014245432975	0.14613808931638658	0	0	9.67308981233244	48.1493862714794	SLC7A5;PSAT1;ACSL4
mmu-miR-137-3p	2024-01-14	0.007674930787541144	0.14613808931638658	0	0	153.66153846153847	748.3003458854362	NCF2
hsa-miR-410-3p	2/250	0.00794586109135659	0.14613808931638658	0	0	17.689068100358423	85.5284857560142	ACSL4;SLC7A11
hsa-miR-3662	2/253	0.008130772898644877	0.14613808931638658	0	0	17.474988933156265	84.09138188093604	PSAT1;ACSL4
mmu-miR-224-5p	2024-01-15	0.008221088123671455	0.14613808931638658	0	0	142.67857142857142	685.0073410932765	ACSL4
hsa-miR-1224-3p	2/260	0.008569824269318392	0.14613808931638658	0	0	16.99483204134367	80.88703994168587	SLC7A5;PSAT1
mmu-miR-3100-5p	2024-01-16	0.008766972300957528	0.14613808931638658	0	0	133.16	630.7474630602054	PSAT1
hsa-miR-548t-5p	2/269	0.009149837095276897	0.14613808931638658	0	0	16.414481897627965	77.04989324539929	ACSL4;SLC7A11
hsa-miR-548az-5p	2/269	0.009149837095276897	0.14613808931638658	0	0	16.414481897627965	77.04989324539929	ACSL4;SLC7A11
hsa-miR-1539	2024-01-17	0.009312583434128836	0.14613808931638658	0	0	124.831	583.7594513941907	SLC7A5
hsa-miR-1260b	2/273	0.009413187820526947	0.14613808931638658	0	0	16.16892168921689	75.43842621330735	SLC7A5;PSAT1
mmu-miR-876-3p	2024-01-18	0.009857921634816495	0.14613808931638658	0	0	117.48235294117647	542.7073703814344	VLDLR
hsa-miR-5193	2/285	0.01022362811243465	0.14613808931638658	0	0	15.473890851982725	70.91767358892629	SLC7A11;DUOX2
hsa-miR-4779	2/286	0.01029253755058877	0.14613808931638658	0	0	15.418622848200313	70.56080121567045	SLC7A5;SOCS1
hsa-miR-4789-3p	2/292	0.010710401521563766	0.14613808931638658	0	0	15.095019157088123	68.47915677110568	ACSL4;SLC7A11
mmu-miR-1953	2024-01-20	0.010947779702855981	0.14613808931638658	0	0	105.10526315789474	474.5101770765117	PSAT1
mmu-miR-450b-3p	2024-01-20	0.010947779702855981	0.14613808931638658	0	0	105.10526315789474	474.5101770765117	PSAT1
hsa-miR-4285	2024-01-21	0.011492299803033998	0.14613808931638658	0	0	99.845	445.91556292503236	SLC7A5
hsa-miR-155-5p	3/903	0.011528132520873887	0.14613808931638658	0	0	7.95375	35.497307270516174	SOCS1;PSAT1;SLC7A11
mmu-miR-3067-5p	2024-01-22	0.012036547438812547	0.14613808931638658	0	0	95.08571428571429	420.26056624547704	VLDLR
hsa-miR-132-5p	2024-01-22	0.012036547438812547	0.14613808931638658	0	0	95.08571428571429	420.26056624547704	SLC7A5
hsa-miR-6786-3p	2024-01-23	0.012580522725551224	0.14613808931638658	0	0	90.75909090909092	397.1259752205777	SLC7A5
hsa-miR-4734	2024-01-24	0.013124225781325726	0.14613808931638658	0	0	86.80869565217391	376.1677267870623	SLC7A5
mmu-miR-760-5p	2024-01-24	0.013124225781325726	0.14613808931638658	0	0	86.80869565217391	376.1677267870623	SLC7A11
hsa-miR-372-5p	2/327	0.013296451214537555	0.14613808931638658	0	0	13.445470085470085	58.08790111677033	VLDLR;DUOX2
hsa-miR-598-3p	2024-01-25	0.013667656724254873	0.14613808931638658	0	0	83.1875	357.1008995813401	SLC7A5
hsa-miR-6851-5p	2/339	0.014240445792803435	0.14613808931638658	0	0	12.95878667985493	55.09647248313827	SLC7A5;SOCS1
hsa-miR-3163	2/342	0.014480944043384212	0.14613808931638658	0	0	12.84248366013072	54.38691270571693	ACSL4;SLC7A11
hsa-miR-30e-5p	2/347	0.01488574728349172	0.14613808931638658	0	0	12.653140096618358	53.236202675943595	SLC7A5;SOCS1
hsa-miR-3689d	2/355	0.015543706247264939	0.14613808931638658	0	0	12.361347182876928	51.47387919372272	SLC7A5;SOCS1
hsa-miR-1295a	2024-01-30	0.01638073395054089	0.14613808931638658	0	0	68.82758620689656	282.994903106762	SLC7A5
mmu-miR-30e-5p	2/366	0.016468879408501745	0.14613808931638658	0	0	11.981074481074481	49.19767977301533	SLC7A5;SLC7A11
hsa-miR-30d-5p	2/368	0.016639622333122512	0.14613808931638658	0	0	11.914389799635702	48.80096579467083	SLC7A5;SOCS1
hsa-miR-409-5p	2024-01-31	0.016922534733464	0.14613808931638658	0	0	66.53	271.3831303578043	VLDLR
hsa-miR-24-2-5p	1/32	0.017464064240814415	0.14613808931638658	0	0	64.38064516129032	260.5877419554691	SLC7A5
hsa-miR-142-3p	2/388	0.018389382897081044	0.14613808931638658	0	0	11.285549798503167	45.096851568111575	ACSL4;SLC7A11
hsa-miR-6853-5p	1/34	0.018546309917010683	0.14613808931638658	0	0	60.472727272727276	241.13405880391542	SLC7A5
hsa-miR-3200-3p	1/34	0.018546309917010683	0.14613808931638658	0	0	60.472727272727276	241.13405880391542	PSAT1
hsa-miR-6506-5p	2/390	0.01856855753859297	0.14613808931638658	0	0	11.2262313860252	44.750964332365825	SLC7A5;SLC7A11
mmu-miR-425-5p	2/391	0.018658428878825222	0.14613808931638658	0	0	11.196800914024564	44.57958456094027	SLC7A5;SLC7A11
hsa-miR-24-1-5p	1/36	0.01962747193991364	0.14613808931638658	0	0	57.011428571428574	224.10195239289595	SLC7A5
hsa-miR-520g-3p	2/404	0.019843892429894375	0.14613808931638658	0	0	10.827529021558872	42.442387140796754	VLDLR;SLC7A11
hsa-miR-520h	2/407	0.020121953999397448	0.14613808931638658	0	0	10.74567901234568	41.97201854286905	VLDLR;SLC7A11
hsa-miR-219b-5p	1/38	0.020707551273270317	0.14613808931638658	0	0	53.924324324324324	209.07845583696505	SLC7A5
hsa-miR-6821-5p	1/38	0.020707551273270317	0.14613808931638658	0	0	53.924324324324324	209.07845583696505	SLC7A5
hsa-miR-574-5p	2/415	0.020871620847489544	0.14613808931638658	0	0	10.533225719666397	40.756893850989364	SLC7A5;SLC7A11
hsa-miR-30b-5p	2/416	0.02096616124040796	0.14613808931638658	0	0	10.507246376811594	40.608883986247406	SLC7A5;SOCS1
hsa-miR-604	1/39	0.021247185233602552	0.14613808931638658	0	0	52.502631578947366	202.2155053364779	SLC7A5
hsa-miR-4661-3p	1/39	0.021247185233602552	0.14613808931638658	0	0	52.502631578947366	202.2155053364779	DUOX2
hsa-miR-5195-5p	1/40	0.02178654888216798	0.14613808931638658	0	0	51.15384615384615	195.7382752343542	SLC7A5
hsa-miR-708-3p	1/40	0.02178654888216798	0.14613808931638658	0	0	51.15384615384615	195.7382752343542	PSAT1
hsa-miR-4515	1/40	0.02178654888216798	0.14613808931638658	0	0	51.15384615384615	195.7382752343542	SLC7A5
hsa-miR-619-5p	2/425	0.02182529341930204	0.14613808931638658	0	0	10.278959810874705	39.313790940413206	SLC7A5;SLC7A11
hsa-miR-548s	2/427	0.022018224497920638	0.14613808931638658	0	0	10.229542483660131	39.0347554930572	SLC7A5;VLDLR
hsa-miR-643	1/41	0.022325642342211446	0.14613808931638658	0	0	49.8725	189.61621154431046	VLDLR
hsa-miR-626	1/41	0.022325642342211446	0.14613808931638658	0	0	49.8725	189.61621154431046	SLC7A5
mmu-miR-140-5p	1/41	0.022325642342211446	0.14613808931638658	0	0	49.8725	189.61621154431046	VLDLR
hsa-miR-6826-5p	1/41	0.022325642342211446	0.14613808931638658	0	0	49.8725	189.61621154431046	SLC7A11
hsa-miR-6820-5p	1/42	0.022864465733773234	0.14613808931638658	0	0	48.65365853658537	183.82185575175376	SLC7A5
hsa-miR-17-5p	3/1181	0.023705481706439466	0.14613808931638658	0	0	5.98822156196944	22.408218279926714	ACSL4;VLDLR;SLC7A11
hsa-miR-3913-3p	1/46	0.025017061022238465	0.14613808931638658	0	0	44.32	163.46090194189088	SLC7A11
hsa-miR-6724-5p	1/46	0.025017061022238465	0.14613808931638658	0	0	44.32	163.46090194189088	SLC7A5
hsa-miR-6773-5p	1/46	0.025017061022238465	0.14613808931638658	0	0	44.32	163.46090194189088	SLC7A5
mmu-miR-181a-5p	2/458	0.025100893569606746	0.14613808931638658	0	0	9.519005847953217	35.07612614807566	ACSL4;SLC7A11
hsa-miR-6867-5p	2/459	0.02520318557252012	0.14613808931638658	0	0	9.49769025042548	34.95895467672544	PSAT1;SLC7A11
hsa-miR-6846-3p	1/47	0.02555453587694348	0.14613808931638658	0	0	43.35434782608696	158.97781166869382	SLC7A5
hsa-miR-642b-5p	1/47	0.02555453587694348	0.14613808931638658	0	0	43.35434782608696	158.97781166869382	PSAT1
hsa-miR-93-5p	3/1220	0.025823683126093726	0.14613808931638658	0	0	5.78430566967954	21.15010115127315	ACSL4;VLDLR;SLC7A11
hsa-miR-4640-3p	1/48	0.026091741385155156	0.14613808931638658	0	0	42.42978723404255	154.70479323760136	SLC7A11
hsa-miR-1227-5p	1/48	0.026091741385155156	0.14613808931638658	0	0	42.42978723404255	154.70479323760136	SLC7A5
hsa-miR-6762-3p	1/49	0.02662867767591582	0.14613808931638658	0	0	41.5438	150.62793852241148	SLC7A5
hsa-miR-6877-5p	1/49	0.02662867767591582	0.14613808931638658	0	0	41.5438	150.62793852241148	SLC7A5
hsa-miR-3661	1/49	0.02662867767591582	0.14613808931638658	0	0	41.5438	150.62793852241148	SLC7A5
hsa-miR-6874-5p	1/50	0.027165344857992397	0.14613808931638658	0	0	40.69387755102041	146.73452100035948	SLC7A11
hsa-miR-503-3p	1/50	0.027165344857992397	0.14613808931638658	0	0	40.69387755102041	146.73452100035948	SOCS1
hsa-miR-1292-5p	1/50	0.027165344857992397	0.14613808931638658	0	0	40.69387755102041	146.73452100035948	SLC7A5
hsa-miR-4781-5p	1/50	0.027165344857992397	0.14613808931638658	0	0	40.69387755102041	146.73452100035948	SLC7A5
hsa-miR-676-3p	1/51	0.027701743059261864	0.14613808931638658	0	0	39.878	143.01287394480332	VLDLR
hsa-miR-3135a	1/51	0.027701743059261864	0.14613808931638658	0	0	39.878	143.01287394480332	SLC7A5
hsa-miR-631	1/51	0.027701743059261864	0.14613808931638658	0	0	39.878	143.01287394480332	SLC7A5
hsa-miR-6755-5p	1/53	0.02877373299362358	0.14613808931638658	0	0	38.340384615384615	136.0428936891653	SLC7A5
hsa-miR-767-3p	1/54	0.02930932497110778	0.14613808931638658	0	0	37.615094339622644	132.7756240232595	VLDLR
hsa-miR-4686	1/54	0.02930932497110778	0.14613808931638658	0	0	37.615094339622644	132.7756240232595	VLDLR
hsa-miR-184	1/54	0.02930932497110778	0.14613808931638658	0	0	37.615094339622644	132.7756240232595	SLC7A5
hsa-miR-7160-3p	1/54	0.02930932497110778	0.14613808931638658	0	0	37.615094339622644	132.7756240232595	SLC7A5
hsa-miR-1-5p	1/54	0.02930932497110778	0.14613808931638658	0	0	37.615094339622644	132.7756240232595	SLC7A11
hsa-miR-1298-5p	1/54	0.02930932497110778	0.14613808931638658	0	0	37.615094339622644	132.7756240232595	ACSL4
hsa-miR-4774-3p	1/54	0.02930932497110778	0.14613808931638658	0	0	37.615094339622644	132.7756240232595	VLDLR
hsa-miR-3136-3p	1/56	0.03037970354233477	0.14613808931638658	0	0	36.24363636363636	126.63456015986765	SLC7A5
hsa-miR-4697-3p	1/56	0.03037970354233477	0.14613808931638658	0	0	36.24363636363636	126.63456015986765	SLC7A5
hsa-miR-7155-3p	1/56	0.03037970354233477	0.14613808931638658	0	0	36.24363636363636	126.63456015986765	SLC7A5
hsa-miR-4475	1/56	0.03037970354233477	0.14613808931638658	0	0	36.24363636363636	126.63456015986765	SLC7A5
mmu-miR-590-3p	1/57	0.030914490381785415	0.14613808931638658	0	0	35.59464285714286	123.7458530082544	VLDLR
hsa-miR-126-3p	1/58	0.03144900907971979	0.14613808931638658	0	0	34.96842105263158	120.96932931919562	SLC7A5
hsa-miR-647	1/58	0.03144900907971979	0.14613808931638658	0	0	34.96842105263158	120.96932931919562	SLC7A5
hsa-miR-4751	1/58	0.03144900907971979	0.14613808931638658	0	0	34.96842105263158	120.96932931919562	ACSF2
hsa-miR-30c-5p	2/520	0.03176907863175385	0.14613808931638658	0	0	8.353067353067352	28.81191640377607	SLC7A5;SOCS1
hsa-miR-548c-3p	2/521	0.03188194280151325	0.14613808931638658	0	0	8.336544637122671	28.725360954535237	SLC7A5;PSAT1
hsa-miR-2355-3p	1/59	0.03198325976038446	0.14613808931638658	0	0	34.36379310344827	118.2988232215442	VLDLR
hsa-miR-3937	1/59	0.03198325976038446	0.14613808931638658	0	0	34.36379310344827	118.2988232215442	SLC7A5
hsa-miR-4711-5p	1/59	0.03198325976038446	0.14613808931638658	0	0	34.36379310344827	118.2988232215442	SLC7A5
hsa-miR-6828-3p	1/59	0.03198325976038446	0.14613808931638658	0	0	34.36379310344827	118.2988232215442	VLDLR
hsa-miR-92b-5p	1/62	0.03358440490598319	0.14613808931638658	0	0	32.66885245901639	110.86807091829407	SLC7A5
hsa-miR-4639-5p	1/63	0.03411758472221407	0.14613808931638658	0	0	32.14032258064516	108.56815667877291	PSAT1
hsa-miR-4312	1/63	0.03411758472221407	0.14613808931638658	0	0	32.14032258064516	108.56815667877291	VLDLR
hsa-miR-4690-5p	1/64	0.03465049711893463	0.14613808931638658	0	0	31.62857142857143	106.3492751339043	SLC7A5
hsa-miR-6861-5p	1/65	0.035183142220876845	0.14613808931638658	0	0	31.1328	104.20738341965524	SOCS1
hsa-miR-6757-5p	1/65	0.035183142220876845	0.14613808931638658	0	0	31.1328	104.20738341965524	SLC7A5
hsa-miR-4704-3p	1/66	0.03571552014502453	0.14613808931638658	0	0	30.65230769230769	102.13869848967185	SLC7A5
hsa-miR-4471	1/66	0.03571552014502453	0.14613808931638658	0	0	30.65230769230769	102.13869848967185	SLC7A5
hsa-miR-8059	1/66	0.03571552014502453	0.14613808931638658	0	0	30.65230769230769	102.13869848967185	SLC7A5
hsa-miR-5187-5p	1/66	0.03571552014502453	0.14613808931638658	0	0	30.65230769230769	102.13869848967185	SLC7A5
hsa-miR-4646-3p	1/67	0.03624763101785663	0.14613808931638658	0	0	30.186363636363637	100.13967676460433	VLDLR
mmu-miR-5102	1/68	0.036779474955290804	0.14613808931638658	0	0	29.734328358208955	98.20699568293153	NCF2
hsa-miR-3139	1/68	0.036779474955290804	0.14613808931638658	0	0	29.734328358208955	98.20699568293153	SLC7A5
hsa-miR-6882-3p	1/69	0.03731105207809084	0.14613808931638658	0	0	29.29558823529412	96.33753689320037	SLC7A5
hsa-miR-5004-5p	1/69	0.03731105207809084	0.14613808931638658	0	0	29.29558823529412	96.33753689320037	ACSF2
hsa-miR-130b-3p	2/571	0.037731570733708274	0.14613808931638658	0	0	7.584456160906073	24.856220501012192	ACSL4;VLDLR
hsa-miR-548ba	1/70	0.037842362503763806	0.14613808931638658	0	0	28.869565217391305	94.52837096535384	SLC7A5
hsa-miR-4280	1/70	0.037842362503763806	0.14613808931638658	0	0	28.869565217391305	94.52837096535384	VLDLR
hsa-miR-548ai	1/71	0.038373406353793084	0.14613808931638658	0	0	28.455714285714286	92.77674343537714	SLC7A5
hsa-miR-124-5p	1/71	0.038373406353793084	0.14613808931638658	0	0	28.455714285714286	92.77674343537714	PSAT1
hsa-miR-26a-1-3p	1/71	0.038373406353793084	0.14613808931638658	0	0	28.455714285714286	92.77674343537714	ACSL4
hsa-miR-5590-5p	1/71	0.038373406353793084	0.14613808931638658	0	0	28.455714285714286	92.77674343537714	VLDLR
hsa-miR-570-5p	1/72	0.03890418375818435	0.14613808931638658	0	0	28.053521126760565	91.0800620630536	SLC7A5
hsa-miR-4436a	1/72	0.03890418375818435	0.14613808931638658	0	0	28.053521126760565	91.0800620630536	SLC7A5
hsa-miR-5000-3p	1/72	0.03890418375818435	0.14613808931638658	0	0	28.053521126760565	91.0800620630536	SLC7A5
hsa-miR-3189-3p	1/73	0.039434694821538385	0.14613808931638658	0	0	27.6625	89.43588520720674	SLC7A5
hsa-miR-548ag	1/73	0.039434694821538385	0.14613808931638658	0	0	27.6625	89.43588520720674	SLC7A5
hsa-miR-411-3p	1/73	0.039434694821538385	0.14613808931638658	0	0	27.6625	89.43588520720674	SOCS1
hsa-miR-6813-5p	1/74	0.03996493967487146	0.14613808931638658	0	0	27.28219178082192	87.84191112168185	SLC7A5
hsa-miR-296-5p	1/74	0.03996493967487146	0.14613808931638658	0	0	27.28219178082192	87.84191112168185	SLC7A5
hsa-miR-4659a-5p	1/74	0.03996493967487146	0.14613808931638658	0	0	27.28219178082192	87.84191112168185	VLDLR
hsa-miR-4659b-5p	1/74	0.03996493967487146	0.14613808931638658	0	0	27.28219178082192	87.84191112168185	VLDLR
hsa-miR-29b-1-5p	1/74	0.03996493967487146	0.14613808931638658	0	0	27.28219178082192	87.84191112168185	SOCS1
hsa-miR-6829-5p	1/75	0.04049491842710541	0.14613808931638658	0	0	26.91216216216216	86.2959682120762	SLC7A5
hsa-miR-489-3p	1/75	0.04049491842710541	0.14613808931638658	0	0	26.91216216216216	86.2959682120762	SLC7A11
hsa-miR-5007-3p	1/75	0.04049491842710541	0.14613808931638658	0	0	26.91216216216216	86.2959682120762	VLDLR
hsa-miR-6508-5p	1/75	0.04049491842710541	0.14613808931638658	0	0	26.91216216216216	86.2959682120762	PSAT1
hsa-miR-630	1/76	0.041024631208246766	0.14613808931638658	0	0	26.552	84.79600603121183	VLDLR
hsa-miR-8067	1/76	0.041024631208246766	0.14613808931638658	0	0	26.552	84.79600603121183	PSAT1
hsa-miR-8060	1/77	0.0415540781399269	0.14613808931638658	0	0	26.201315789473686	83.34008705275691	SOCS1
hsa-miR-4260	1/77	0.0415540781399269	0.14613808931638658	0	0	26.201315789473686	83.34008705275691	SLC7A5
hsa-miR-380-3p	1/77	0.0415540781399269	0.14613808931638658	0	0	26.201315789473686	83.34008705275691	SOCS1
hsa-miR-6085	1/78	0.042083259330542556	0.14613808931638658	0	0	25.85974025974026	81.92637908684091	SLC7A5
hsa-miR-4663	1/79	0.04261217490903927	0.14613808931638658	0	0	25.526923076923076	80.55314827174135	SLC7A5
hsa-miR-3152-5p	1/80	0.04314082499469826	0.14613808931638658	0	0	25.20253164556962	79.21875265135186	VLDLR
mmu-miR-155-5p	1/80	0.04314082499469826	0.14613808931638658	0	0	25.20253164556962	79.21875265135186	SOCS1
mmu-miR-694	1/80	0.04314082499469826	0.14613808931638658	0	0	25.20253164556962	79.21875265135186	SLC7A5
hsa-miR-4700-3p	1/80	0.04314082499469826	0.14613808931638658	0	0	25.20253164556962	79.21875265135186	SLC7A5
hsa-miR-4433b-5p	1/80	0.04314082499469826	0.14613808931638658	0	0	25.20253164556962	79.21875265135186	VLDLR
hsa-miR-1226-5p	1/81	0.04366920970201921	0.14613808931638658	0	0	24.8863	77.92163622636126	SLC7A5
hsa-miR-129-5p	2/622	0.04409984921756187	0.14613808931638658	0	0	6.942293906810036	21.66897444336707	ACSL4;VLDLR
hsa-miR-181a-2-3p	1/82	0.04419732915189926	0.14613808931638658	0	0	24.57777777777778	76.6603234550211	SLC7A5
hsa-miR-6072	1/82	0.04419732915189926	0.14613808931638658	0	0	24.57777777777778	76.6603234550211	VLDLR
hsa-miR-1277-5p	2/624	0.04435753837385075	0.14613808931638658	0	0	6.919256877456235	21.55675528370433	PSAT1;SLC7A11
hsa-miR-6728-5p	1/83	0.044725183473176736	0.14613808931638658	0	0	24.276829268292683	75.43341417316094	SLC7A5
hsa-miR-6777-5p	1/83	0.044725183473176736	0.14613808931638658	0	0	24.276829268292683	75.43341417316094	SLC7A5
hsa-miR-6854-5p	1/83	0.044725183473176736	0.14613808931638658	0	0	24.276829268292683	75.43341417316094	SLC7A5
hsa-miR-6889-5p	1/83	0.044725183473176736	0.14613808931638658	0	0	24.276829268292683	75.43341417316094	SLC7A5
hsa-miR-5195-3p	1/83	0.044725183473176736	0.14613808931638658	0	0	24.276829268292683	75.43341417316094	PSAT1
hsa-miR-4749-5p	1/83	0.044725183473176736	0.14613808931638658	0	0	24.276829268292683	75.43341417316094	SLC7A5
hsa-miR-5087	1/83	0.044725183473176736	0.14613808931638658	0	0	24.276829268292683	75.43341417316094	SOCS1
hsa-miR-6891-3p	1/83	0.044725183473176736	0.14613808931638658	0	0	24.276829268292683	75.43341417316094	VLDLR
hsa-miR-379-3p	1/84	0.0452527727730833	0.14613808931638658	0	0	23.983132530120482	74.23957890820988	SOCS1
hsa-miR-376c-3p	1/84	0.0452527727730833	0.14613808931638658	0	0	23.983132530120482	74.23957890820988	VLDLR
hsa-miR-4790-3p	1/84	0.0452527727730833	0.14613808931638658	0	0	23.983132530120482	74.23957890820988	PSAT1
hsa-miR-4650-5p	1/86	0.04630715680061324	0.14613808931638658	0	0	23.416470588235295	71.94614007723759	SLC7A5
hsa-miR-195-5p	2/639	0.04630885144310937	0.14613808931638658	0	0	6.751090179661608	20.742199074072307	SLC7A5;PSAT1
hsa-miR-526b-3p	2/640	0.04644010081881965	0.14613808931638658	0	0	6.740160222918844	20.689541570116727	ACSL4;SLC7A11
hsa-miR-6781-5p	1/87	0.04683395176457438	0.14613808931638658	0	0	23.143023255813954	70.84419329504821	SLC7A5
hsa-miR-190a-3p	2/648	0.04749527634191818	0.14613808931638658	0	0	6.653938768489852	20.275383291833922	ACSL4;SLC7A11
hsa-miR-580-5p	1/89	0.04788674820170976	0.14613808931638658	0	0	22.614772727272726	68.72440526863295	ACSL4
hsa-miR-4706	1/89	0.04788674820170976	0.14613808931638658	0	0	22.614772727272726	68.72440526863295	SLC7A5
hsa-miR-5011-5p	2/653	0.048159412820094845	0.14613808931638658	0	0	6.601126472094214	20.02279208289308	ACSL4;SLC7A11
hsa-miR-6509-3p	1/90	0.04841274991635465	0.14613808931638658	0	0	22.359550561797754	67.70454183296923	SLC7A5
hsa-miR-5700	1/90	0.04841274991635465	0.14613808931638658	0	0	22.359550561797754	67.70454183296923	SLC7A5
hsa-miR-664a-3p	1/91	0.048938487444328285	0.14613808931638658	0	0	22.11	66.71009583505662	VLDLR
hsa-miR-1224-5p	1/91	0.048938487444328285	0.14613808931638658	0	0	22.11	66.71009583505662	ACSF2
hsa-miR-4742-5p	1/91	0.048938487444328285	0.14613808931638658	0	0	22.11	66.71009583505662	PSAT1
hsa-miR-7977	2/662	0.04936379973483997	0.14613808931638658	0	0	6.508080808080808	19.579807912546162	SLC7A5;DUOX2
hsa-miR-516b-3p	1/92	0.04946396091014192	0.14613808931638658	0	0	21.865934065934066	65.74016991684287	PSAT1
hsa-miR-7162-5p	1/92	0.04946396091014192	0.14613808931638658	0	0	21.865934065934066	65.74016991684287	PSAT1
hsa-miR-2115-5p	1/92	0.04946396091014192	0.14613808931638658	0	0	21.865934065934066	65.74016991684287	PSAT1
hsa-miR-3934-3p	1/93	0.049989170431872655	0.14613808931638658	0	0	21.627173913043478	64.79390764349345	SLC7A5
hsa-miR-212-3p	1/94	0.05051411613720297	0.14613808931638658	0	0	21.393548387096775	63.87049121569168	ACSL4
hsa-miR-8084	1/94	0.05051411613720297	0.14613808931638658	0	0	21.393548387096775	63.87049121569168	ACSL4
hsa-miR-135a-5p	1/94	0.05051411613720297	0.14613808931638658	0	0	21.393548387096775	63.87049121569168	VLDLR
hsa-miR-516a-3p	1/94	0.05051411613720297	0.14613808931638658	0	0	21.393548387096775	63.87049121569168	PSAT1
hsa-miR-5189-3p	1/94	0.05051411613720297	0.14613808931638658	0	0	21.393548387096775	63.87049121569168	VLDLR
hsa-miR-4266	1/94	0.05051411613720297	0.14613808931638658	0	0	21.393548387096775	63.87049121569168	SOCS1
hsa-miR-3911	1/95	0.051038798139041684	0.14613808931638658	0	0	21.164893617021278	62.96913934936651	SLC7A5
hsa-miR-4735-3p	1/96	0.051563216555611455	0.14613808931638658	0	0	20.94105263157895	62.08910527455818	PSAT1
hsa-miR-6778-3p	2/681	0.051943668065781774	0.14613808931638658	0	0	6.319751268204876	18.691267621433642	SLC7A5;SLC7A11
hsa-miR-223-3p	1/98	0.052611263106800116	0.14613808931638658	0	0	20.507216494845363	60.390164935250596	SLC7A5
hsa-miR-4264	1/98	0.052611263106800116	0.14613808931638658	0	0	20.507216494845363	60.390164935250596	SLC7A5
hsa-miR-4459	2/689	0.05304485171641203	0.14613808931638658	0	0	6.24357108199903	18.334979880275966	SLC7A5;ACSF2
hsa-miR-3611	1/99	0.053134891481239274	0.14613808931638658	0	0	20.296938775510203	59.569921519069155	SLC7A5
hsa-miR-448	1/99	0.053134891481239274	0.14613808931638658	0	0	20.296938775510203	59.569921519069155	ACSL4
hsa-miR-3180-3p	1/100	0.05365825675086383	0.14613808931638658	0	0	20.09090909090909	58.768318421882675	SLC7A5
hsa-miR-5683	1/100	0.05365825675086383	0.14613808931638658	0	0	20.09090909090909	58.768318421882675	SLC7A11
hsa-miR-6834-5p	1/100	0.05365825675086383	0.14613808931638658	0	0	20.09090909090909	58.768318421882675	SLC7A5
hsa-miR-3180	1/100	0.05365825675086383	0.14613808931638658	0	0	20.09090909090909	58.768318421882675	SLC7A5
hsa-miR-16-1-3p	1/100	0.05365825675086383	0.14613808931638658	0	0	20.09090909090909	58.768318421882675	ACSL4
hsa-miR-6816-5p	1/101	0.054181359025060244	0.14613808931638658	0	0	19.889	57.98475574455278	SLC7A5
hsa-miR-7853-5p	1/101	0.054181359025060244	0.14613808931638658	0	0	19.889	57.98475574455278	DUOX2
hsa-miR-595	1/101	0.054181359025060244	0.14613808931638658	0	0	19.889	57.98475574455278	SLC7A11
hsa-miR-1255a	1/102	0.05470419842989522	0.14613808931638658	0	0	19.69108910891089	57.218658530075224	SLC7A5
hsa-miR-1255b-5p	1/102	0.05470419842989522	0.14613808931638658	0	0	19.69108910891089	57.218658530075224	SLC7A5
hsa-miR-5008-5p	1/102	0.05470419842989522	0.14613808931638658	0	0	19.69108910891089	57.218658530075224	SLC7A5
hsa-miR-3196	1/103	0.055226775078966374	0.14613808931638658	0	0	19.49705882352941	56.46947550554387	SLC7A5
hsa-miR-4697-5p	1/104	0.05574908910260626	0.14613808931638658	0	0	19.306796116504856	55.73667787879545	SLC7A5
hsa-miR-708-5p	1/104	0.05574908910260626	0.14613808931638658	0	0	19.306796116504856	55.73667787879545	SLC7A5
hsa-miR-4488	1/105	0.0562711406066492	0.14613808931638658	0	0	19.120192307692307	55.01975823103713	SLC7A5
hsa-miR-338-5p	1/105	0.0562711406066492	0.14613808931638658	0	0	19.120192307692307	55.01975823103713	VLDLR
hsa-miR-587	1/105	0.0562711406066492	0.14613808931638658	0	0	19.120192307692307	55.01975823103713	SLC7A11
hsa-miR-28-5p	1/105	0.0562711406066492	0.14613808931638658	0	0	19.120192307692307	55.01975823103713	SLC7A5
hsa-miR-106a-5p	2/714	0.05654190023790036	0.14613808931638658	0	0	6.016541822721598	17.28416081823096	ACSL4;SLC7A11
hsa-miR-15a-5p	2/716	0.05682526955930667	0.14613808931638658	0	0	5.99906629318394	17.203967333196026	SLC7A5;PSAT1
hsa-miR-105-5p	1/107	0.05731445654280469	0.14613808931638658	0	0	18.75754716981132	53.63162372466097	DUOX2
hsa-miR-1237-5p	1/107	0.05731445654280469	0.14613808931638658	0	0	18.75754716981132	53.63162372466097	SLC7A5
hsa-miR-504-5p	1/108	0.057835721217223385	0.14613808931638658	0	0	18.581308411214952	52.959491641957904	PSAT1
hsa-miR-4443	1/108	0.057835721217223385	0.14613808931638658	0	0	18.581308411214952	52.959491641957904	SLC7A5
hsa-miR-4776-3p	1/109	0.05835672384406997	0.14613808931638658	0	0	18.408333333333335	52.30140127379555	VLDLR
mmu-miR-342-3p	1/110	0.058877464556040184	0.14613808931638658	0	0	18.238532110091743	51.65693734856973	SLC7A11
hsa-miR-6875-5p	1/110	0.058877464556040184	0.14613808931638658	0	0	18.238532110091743	51.65693734856973	SLC7A5
hsa-miR-3126-5p	1/110	0.058877464556040184	0.14613808931638658	0	0	18.238532110091743	51.65693734856973	SLC7A5
hsa-miR-100-3p	1/110	0.058877464556040184	0.14613808931638658	0	0	18.238532110091743	51.65693734856973	VLDLR
hsa-miR-6823-5p	1/110	0.058877464556040184	0.14613808931638658	0	0	18.238532110091743	51.65693734856973	SLC7A5
hsa-miR-1264	1/110	0.058877464556040184	0.14613808931638658	0	0	18.238532110091743	51.65693734856973	SLC7A5
hsa-miR-185-3p	1/112	0.059918160687097384	0.14754551030854415	0	0	17.90810810810811	50.40730639649694	SLC7A5
hsa-miR-3065-3p	1/112	0.059918160687097384	0.14754551030854415	0	0	17.90810810810811	50.40730639649694	SLC7A5
hsa-miR-3978	1/115	0.061477243410223426	0.15019734370419294	0	0	17.43421052631579	48.62555082904469	PSAT1
hsa-miR-3161	1/115	0.061477243410223426	0.15019734370419294	0	0	17.43421052631579	48.62555082904469	VLDLR
hsa-miR-18b-5p	1/116	0.06199641507314463	0.15028702953528833	0	0	17.281739130434783	48.05496419291303	PSAT1
hsa-miR-449b-3p	1/116	0.06199641507314463	0.15028702953528833	0	0	17.281739130434783	48.05496419291303	SLC7A5
hsa-miR-3155b	1/117	0.06251532564178373	0.15037470221942573	0	0	17.13189655172414	47.49550276790471	SLC7A5
hsa-miR-3155a	1/117	0.06251532564178373	0.15037470221942573	0	0	17.13189655172414	47.49550276790471	SLC7A5
hsa-miR-5589-3p	1/118	0.06303397522541687	0.1504827993736622	0	0	16.984615384615385	46.94685961789818	SLC7A11
hsa-miR-15b-5p	2/759	0.0630433557568633	0.1504827993736622	0	0	5.645677381476589	15.604271778794619	SLC7A5;PSAT1
hsa-miR-126-5p	1/119	0.06355236396517258	0.15054419296692972	0	0	16.839830508474577	46.408738746473205	PSAT1
hsa-miR-29b-2-5p	1/119	0.06355236396517258	0.15054419296692972	0	0	16.839830508474577	46.408738746473205	SLC7A5
mmu-miR-511-3p	1/120	0.06407049195104964	0.15119665335418153	0	0	16.69747899159664	45.88085464119431	SLC7A11
hsa-miR-4691-3p	1/123	0.06562331267019857	0.15175866905201207	0	0	16.284426229508195	44.3559153884753	SLC7A5
hsa-miR-32-3p	1/124	0.06614039888187752	0.15175866905201207	0	0	16.151219512195123	43.86631714557356	VLDLR
mmu-miR-669m-3p	1/124	0.06614039888187752	0.15175866905201207	0	0	16.151219512195123	43.86631714557356	SLC7A11
mmu-miR-466l-3p	1/124	0.06614039888187752	0.15175866905201207	0	0	16.151219512195123	43.86631714557356	SLC7A11
hsa-miR-548an	1/124	0.06614039888187752	0.15175866905201207	0	0	16.151219512195123	43.86631714557356	PSAT1
hsa-miR-4709-3p	1/126	0.06717379097360096	0.15175866905201207	0	0	15.8912	42.91374259788014	SOCS1
hsa-miR-302a-5p	1/126	0.06717379097360096	0.15175866905201207	0	0	15.8912	42.91374259788014	PSAT1
hsa-miR-562	1/126	0.06717379097360096	0.15175866905201207	0	0	15.8912	42.91374259788014	PSAT1
hsa-miR-4495	1/127	0.0676900970783306	0.15175866905201207	0	0	15.764285714285714	42.45031112549025	SOCS1
hsa-miR-4689	1/127	0.0676900970783306	0.15175866905201207	0	0	15.764285714285714	42.45031112549025	ACSF2
mmu-miR-466n-3p	1/127	0.0676900970783306	0.15175866905201207	0	0	15.764285714285714	42.45031112549025	SLC7A11
hsa-miR-4481	1/127	0.0676900970783306	0.15175866905201207	0	0	15.764285714285714	42.45031112549025	SLC7A5
hsa-miR-6787-5p	1/127	0.0676900970783306	0.15175866905201207	0	0	15.764285714285714	42.45031112549025	SLC7A5
hsa-miR-4745-5p	1/128	0.06820614339416273	0.15175866905201207	0	0	15.639370078740157	41.99515931789825	SLC7A5
hsa-miR-193a-3p	1/128	0.06820614339416273	0.15175866905201207	0	0	15.639370078740157	41.99515931789825	SLC7A5
hsa-miR-6515-5p	1/128	0.06820614339416273	0.15175866905201207	0	0	15.639370078740157	41.99515931789825	SLC7A5
hsa-miR-3915	1/130	0.06923745710256594	0.1524202677558254	0	0	15.395348837209303	41.1088648413353	ACSF2
hsa-miR-6734-5p	1/130	0.06923745710256594	0.1524202677558254	0	0	15.395348837209303	41.1088648413353	SLC7A5
hsa-miR-3653-3p	1/130	0.06923745710256594	0.1524202677558254	0	0	15.395348837209303	41.1088648413353	ACSL4
hsa-miR-6858-5p	1/131	0.0697527247352707	0.15247700880727594	0	0	15.276153846153846	40.677324049781355	ACSF2
hsa-miR-6507-5p	1/131	0.0697527247352707	0.15247700880727594	0	0	15.276153846153846	40.677324049781355	ACSL4
hsa-miR-500a-3p	1/132	0.07026773302402173	0.152532396076535	0	0	15.158778625954199	40.253266151913586	SLC7A11
hsa-miR-194-3p	1/132	0.07026773302402173	0.152532396076535	0	0	15.158778625954199	40.253266151913586	SLC7A5
hsa-miR-4530	1/134	0.07129697211276262	0.1532136286061684	0	0	14.929323308270677	39.42687111437837	SLC7A5
hsa-miR-505-5p	1/134	0.07129697211276262	0.1532136286061684	0	0	14.929323308270677	39.42687111437837	SLC7A11
hsa-miR-1908-5p	1/135	0.07181120313483334	0.1532136286061684	0	0	14.817164179104477	39.02418433444003	SLC7A5
hsa-miR-1304-5p	1/135	0.07181120313483334	0.1532136286061684	0	0	14.817164179104477	39.02418433444003	ACSF2
hsa-miR-3173-3p	1/135	0.07181120313483334	0.1532136286061684	0	0	14.817164179104477	39.02418433444003	SLC7A5
hsa-miR-6165	1/137	0.07283888870776588	0.15438685813238145	0	0	14.597794117647059	38.23899878007725	SLC7A5
hsa-miR-8052	1/138	0.0733523435107302	0.15438685813238145	0	0	14.49051094890511	37.8561820013699	SLC7A5
hsa-miR-3199	1/138	0.0733523435107302	0.15438685813238145	0	0	14.49051094890511	37.8561820013699	SLC7A5
hsa-miR-6835-3p	1/138	0.0733523435107302	0.15438685813238145	0	0	14.49051094890511	37.8561820013699	SLC7A11
hsa-miR-6891-5p	1/139	0.07386553979752421	0.1549435397099582	0	0	14.384782608695652	37.47967865613064	SLC7A5
hsa-miR-4531	1/141	0.0748911573283546	0.15503772141538213	0	0	14.177857142857142	36.7450281891981	SLC7A5
hsa-miR-561-3p	1/141	0.0748911573283546	0.15503772141538213	0	0	14.177857142857142	36.7450281891981	VLDLR
hsa-miR-5584-5p	1/142	0.07540357879431908	0.15503772141538213	0	0	14.076595744680851	36.38659995556786	SLC7A5
hsa-miR-4302	1/142	0.07540357879431908	0.15503772141538213	0	0	14.076595744680851	36.38659995556786	SLC7A5
hsa-miR-338-3p	1/142	0.07540357879431908	0.15503772141538213	0	0	14.076595744680851	36.38659995556786	SLC7A5
hsa-miR-205-3p	1/142	0.07540357879431908	0.15503772141538213	0	0	14.076595744680851	36.38659995556786	SLC7A5
hsa-miR-26b-5p	3/1872	0.07636435847220932	0.15560269458484965	0	0	3.635634028892456	9.351720379801657	PSAT1;SLC7A11;ACSF2
hsa-miR-551b-5p	1/144	0.07642764774151524	0.15560269458484965	0	0	13.878321678321678	35.68686578929854	SLC7A5
hsa-miR-663a	1/144	0.07642764774151524	0.15560269458484965	0	0	13.878321678321678	35.68686578929854	SLC7A5
hsa-miR-4532	1/145	0.0769392954545684	0.15565089370204405	0	0	13.7812	35.345302987506315	SLC7A11
mmu-miR-344d-3p	1/146	0.07745068546971694	0.15565089370204405	0	0	13.68551724137931	35.00911135940426	SLC7A11
mmu-miR-344e-3p	1/146	0.07745068546971694	0.15565089370204405	0	0	13.68551724137931	35.00911135940426	SLC7A11
mmu-miR-410-3p	1/146	0.07745068546971694	0.15565089370204405	0	0	13.68551724137931	35.00911135940426	SLC7A11
hsa-miR-3154	1/147	0.07796181792371293	0.1556737582258755	0	0	13.591095890410958	34.67817161188282	SLC7A5
hsa-miR-2681-5p	1/147	0.07796181792371293	0.1556737582258755	0	0	13.591095890410958	34.67817161188282	VLDLR
hsa-miR-6828-5p	1/148	0.07847269291023612	0.1561932513836329	0	0	13.49795918367347	34.35236788543272	SLC7A5
hsa-miR-3658	1/150	0.07949367100398377	0.15672328175785408	0	0	13.315436241610739	33.71572144348522	ACSL4
hsa-miR-3619-5p	1/150	0.07949367100398377	0.15672328175785408	0	0	13.315436241610739	33.71572144348522	SLC7A5
hsa-miR-578	1/150	0.07949367100398377	0.15672328175785408	0	0	13.315436241610739	33.71572144348522	ACSL4
hsa-miR-429	1/151	0.0800037743240655	0.15676229788809729	0	0	13.226	33.40466307421403	ACSL4
hsa-miR-2113	1/152	0.08051362066732017	0.15676229788809729	0	0	13.137748344370861	33.09830919045184	SOCS1
hsa-miR-761	1/152	0.08051362066732017	0.15676229788809729	0	0	13.137748344370861	33.09830919045184	SLC7A5
hsa-miR-8485	2/874	0.08077909782138964	0.15676229788809729	0	0	4.871814475025484	12.257665657777407	ACSL4;SLC7A11
hsa-miR-7515	1/153	0.08102321014440983	0.15676229788809729	0	0	13.050657894736842	32.79655934812105	SLC7A5
hsa-miR-3973	1/153	0.08102321014440983	0.15676229788809729	0	0	13.050657894736842	32.79655934812105	VLDLR
hsa-miR-671-5p	1/157	0.08305900162289738	0.1597091296637811	0	0	12.713461538461539	31.63368662685563	SLC7A5
hsa-miR-4267	1/157	0.08305900162289738	0.1597091296637811	0	0	12.713461538461539	31.63368662685563	SLC7A5
hsa-miR-6847-5p	1/162	0.08559797531574136	0.1624418241408613	0	0	12.315527950310559	30.27272103834212	DUOX2
hsa-miR-519d-3p	2/906	0.08597860201505374	0.1624418241408613	0	0	4.69149459193707	11.511317736527884	ACSL4;SLC7A11
mmu-miR-377-3p	1/163	0.08610500246845536	0.1624418241408613	0	0	12.238888888888889	30.012053634065264	SLC7A11
hsa-miR-5197-3p	1/163	0.08610500246845536	0.1624418241408613	0	0	12.238888888888889	30.012053634065264	SLC7A5
hsa-miR-22-3p	1/163	0.08610500246845536	0.1624418241408613	0	0	12.238888888888889	30.012053634065264	SLC7A5
hsa-miR-369-3p	1/163	0.08610500246845536	0.1624418241408613	0	0	12.238888888888889	30.012053634065264	ACSL4
hsa-miR-6794-5p	1/164	0.08661177401852024	0.1624418241408613	0	0	12.16319018404908	29.755049499876836	SLC7A5
hsa-miR-545-3p	1/165	0.0871182901028945	0.1624418241408613	0	0	12.088414634146341	29.50163602107077	PSAT1
hsa-miR-5197-5p	1/165	0.0871182901028945	0.1624418241408613	0	0	12.088414634146341	29.50163602107077	VLDLR
hsa-miR-378a-3p	1/166	0.08762455080335183	0.1624418241408613	0	0	12.014545454545454	29.25174245169941	ACSL4
hsa-miR-4716-3p	1/166	0.08762455080335183	0.1624418241408613	0	0	12.014545454545454	29.25174245169941	SLC7A5
hsa-miR-20b-5p	2/917	0.0877907356675469	0.1624418241408613	0	0	4.632422586520947	11.269754426826584	ACSL4;SLC7A11
hsa-miR-510-3p	1/167	0.08813055627545927	0.1624418241408613	0	0	11.94156626506024	29.005299838184783	PSAT1
mmu-miR-466e-3p	1/167	0.08813055627545927	0.1624418241408613	0	0	11.94156626506024	29.005299838184783	SLC7A11
hsa-miR-658	1/168	0.08863630660825882	0.16286024226256912	0	0	11.869461077844312	28.762240982415527	SLC7A5
mmu-miR-297b-3p	1/169	0.0891418019446807	0.16286024226256912	0	0	11.798214285714286	28.52250037107005	SLC7A11
mmu-miR-466d-3p	1/169	0.0891418019446807	0.16286024226256912	0	0	11.798214285714286	28.52250037107005	SLC7A11
mmu-miR-466a-3p	1/170	0.0896470423587413	0.16330440757162523	0	0	11.727810650887575	28.286014139881967	SLC7A11
mmu-miR-467g	1/172	0.09065675897929654	0.16418360710494692	0	0	11.589473684210526	27.82255722527502	SLC7A11
hsa-miR-6818-3p	1/172	0.09065675897929654	0.16418360710494692	0	0	11.589473684210526	27.82255722527502	VLDLR
hsa-miR-5692c	1/174	0.0916654573897091	0.16505080911499645	0	0	11.454335260115608	27.371390211455186	ACSL4
hsa-miR-5692b	1/174	0.0916654573897091	0.16505080911499645	0	0	11.454335260115608	27.371390211455186	ACSL4
hsa-miR-3664-3p	1/176	0.09267313851462232	0.1659062221109474	0	0	11.322285714285714	26.932056271780073	SLC7A5
hsa-miR-542-3p	1/176	0.09267313851462232	0.1659062221109474	0	0	11.322285714285714	26.932056271780073	SLC7A5
hsa-miR-3680-3p	1/177	0.09317659789866893	0.1663295716070795	0	0	11.257386363636364	26.716689950337756	ACSL4
hsa-miR-1281	1/180	0.09468545262186535	0.16824844494881852	0	0	11.067039106145252	26.08716820537079	SLC7A11
hsa-miR-205-5p	1/181	0.09518789678290693	0.16824844494881852	0	0	11.005	25.88268679130435	ACSL4
hsa-miR-3179	1/182	0.09569008743413483	0.16824844494881852	0	0	10.94364640883978	25.680804597127995	SLC7A5
hsa-miR-200b-3p	1/186	0.0976963172043407	0.16824844494881852	0	0	10.704864864864865	24.898353294176932	ACSL4
hsa-miR-507	1/187	0.0981972419952157	0.16824844494881852	0	0	10.646774193548387	24.708790265386604	ACSL4
hsa-miR-767-5p	1/187	0.0981972419952157	0.16824844494881852	0	0	10.646774193548387	24.708790265386604	SLC7A11
hsa-miR-557	1/187	0.0981972419952157	0.16824844494881852	0	0	10.646774193548387	24.708790265386604	ACSL4
hsa-miR-3133	1/189	0.09919833324674639	0.16824844494881852	0	0	10.532446808510638	24.336630402299132	SLC7A5
hsa-miR-4524b-5p	1/189	0.09919833324674639	0.16824844494881852	0	0	10.532446808510638	24.336630402299132	PSAT1
hsa-miR-5680	1/189	0.09919833324674639	0.16824844494881852	0	0	10.532446808510638	24.336630402299132	VLDLR
hsa-miR-4524a-5p	1/189	0.09919833324674639	0.16824844494881852	0	0	10.532446808510638	24.336630402299132	PSAT1
hsa-miR-4465	1/190	0.09969849992916127	0.16824844494881852	0	0	10.476190476190476	24.153953454960053	PSAT1
hsa-miR-1297	1/194	0.10169664299336865	0.16824844494881852	0	0	10.25699481865285	23.445038583795256	PSAT1
hsa-miR-1305	1/195	0.10219554842566242	0.16824844494881852	0	0	10.20360824742268	23.273074961378544	VLDLR
hsa-miR-4476	1/198	0.10369075371831592	0.16824844494881852	0	0	10.046700507614213	22.769262652105503	SLC7A5
hsa-miR-6876-5p	1/198	0.10369075371831592	0.16824844494881852	0	0	10.046700507614213	22.769262652105503	SLC7A5
hsa-miR-548ab	1/199	0.10418865221778634	0.16824844494881852	0	0	9.995454545454546	22.605240812445	VLDLR
hsa-miR-548ae-5p	1/199	0.10418865221778634	0.16824844494881852	0	0	9.995454545454546	22.605240812445	VLDLR
hsa-miR-548au-5p	1/199	0.10418865221778634	0.16824844494881852	0	0	9.995454545454546	22.605240812445	VLDLR
hsa-miR-548y	1/199	0.10418865221778634	0.16824844494881852	0	0	9.995454545454546	22.605240812445	VLDLR
hsa-miR-548ay-5p	1/199	0.10418865221778634	0.16824844494881852	0	0	9.995454545454546	22.605240812445	VLDLR
hsa-miR-548ad-5p	1/199	0.10418865221778634	0.16824844494881852	0	0	9.995454545454546	22.605240812445	VLDLR
hsa-miR-548w	1/199	0.10418865221778634	0.16824844494881852	0	0	9.995454545454546	22.605240812445	VLDLR
hsa-miR-548ar-5p	1/199	0.10418865221778634	0.16824844494881852	0	0	9.995454545454546	22.605240812445	VLDLR
hsa-miR-548ak	1/199	0.10418865221778634	0.16824844494881852	0	0	9.995454545454546	22.605240812445	VLDLR
hsa-miR-548b-5p	1/199	0.10418865221778634	0.16824844494881852	0	0	9.995454545454546	22.605240812445	VLDLR
hsa-miR-548bb-5p	1/199	0.10418865221778634	0.16824844494881852	0	0	9.995454545454546	22.605240812445	VLDLR
hsa-miR-548ap-5p	1/199	0.10418865221778634	0.16824844494881852	0	0	9.995454545454546	22.605240812445	VLDLR
hsa-miR-548c-5p	1/199	0.10418865221778634	0.16824844494881852	0	0	9.995454545454546	22.605240812445	VLDLR
hsa-miR-548as-5p	1/199	0.10418865221778634	0.16824844494881852	0	0	9.995454545454546	22.605240812445	VLDLR
hsa-miR-548h-5p	1/199	0.10418865221778634	0.16824844494881852	0	0	9.995454545454546	22.605240812445	VLDLR
hsa-miR-548aq-5p	1/199	0.10418865221778634	0.16824844494881852	0	0	9.995454545454546	22.605240812445	VLDLR
hsa-miR-548am-5p	1/199	0.10418865221778634	0.16824844494881852	0	0	9.995454545454546	22.605240812445	VLDLR
hsa-miR-548o-5p	1/199	0.10418865221778634	0.16824844494881852	0	0	9.995454545454546	22.605240812445	VLDLR
hsa-miR-7851-3p	1/199	0.10418865221778634	0.16824844494881852	0	0	9.995454545454546	22.605240812445	SLC7A5
hsa-miR-548j-5p	1/200	0.10468629924390684	0.16824844494881852	0	0	9.944723618090451	22.4431232477853	VLDLR
hsa-miR-548a-5p	1/200	0.10468629924390684	0.16824844494881852	0	0	9.944723618090451	22.4431232477853	VLDLR
hsa-miR-3646	1/200	0.10468629924390684	0.16824844494881852	0	0	9.944723618090451	22.4431232477853	PSAT1
hsa-miR-450b-5p	1/202	0.10568083944758301	0.16824844494881852	0	0	9.844776119402985	22.124477211370134	ACSL4
hsa-miR-548d-5p	1/202	0.10568083944758301	0.16824844494881852	0	0	9.844776119402985	22.124477211370134	VLDLR
hsa-miR-9500	1/202	0.10568083944758301	0.16824844494881852	0	0	9.844776119402985	22.124477211370134	SLC7A5
hsa-miR-548i	1/202	0.10568083944758301	0.16824844494881852	0	0	9.844776119402985	22.124477211370134	VLDLR
mmu-miR-1935	1/204	0.10667437520831993	0.16824844494881852	0	0	9.74679802955665	21.81308356459046	NCF2
hsa-miR-5703	1/204	0.10667437520831993	0.16824844494881852	0	0	9.74679802955665	21.81308356459046	SLC7A5
hsa-miR-559	1/204	0.10667437520831993	0.16824844494881852	0	0	9.74679802955665	21.81308356459046	VLDLR
hsa-miR-4434	1/204	0.10667437520831993	0.16824844494881852	0	0	9.74679802955665	21.81308356459046	SLC7A5
hsa-miR-4516	1/205	0.10717076670990663	0.16860451429361575	0	0	9.698529411764707	21.660033820099166	SLC7A5
hsa-miR-214-3p	1/206	0.10766690745627318	0.16895839633566295	0	0	9.650731707317073	21.508711292758836	SLC7A5
hsa-miR-144-3p	1/210	0.10964896506938845	0.1712062787925539	0	0	9.464114832535886	20.920153674500032	ACSL4
hsa-miR-6836-3p	1/210	0.10964896506938845	0.1712062787925539	0	0	9.464114832535886	20.920153674500032	SLC7A5
hsa-miR-4797-5p	1/214	0.11162701955717426	0.17342551916239293	0	0	9.284507042253521	20.357137235289958	SLC7A5
hsa-miR-200c-3p	1/214	0.11162701955717426	0.17342551916239293	0	0	9.284507042253521	20.357137235289958	ACSL4
hsa-miR-4270	1/217	0.11310793775107597	0.17485420649856162	0	0	9.154166666666667	19.950707227164973	SLC7A5
hsa-miR-5571-5p	1/217	0.11310793775107597	0.17485420649856162	0	0	9.154166666666667	19.950707227164973	SLC7A11
hsa-miR-6754-5p	1/218	0.11360107821608022	0.17496926197000667	0	0	9.111520737327188	19.818125081966986	SLC7A5
mmu-miR-298-5p	1/219	0.11409396937593141	0.17496926197000667	0	0	9.06926605504587	19.68695399920425	NCF2
hsa-miR-4441	1/219	0.11409396937593141	0.17496926197000667	0	0	9.06926605504587	19.68695399920425	SLC7A5
hsa-miR-20a-5p	2/1071	0.11438035997573895	0.17496926197000667	0	0	3.9330630911547657	8.527769234258269	ACSL4;SLC7A11
hsa-miR-532-3p	1/220	0.11458661137040567	0.17496926197000667	0	0	9.027397260273972	19.55717288750184	SLC7A5
hsa-miR-142-5p	1/225	0.11704608772043043	0.1778529576825077	0	0	8.823660714285714	18.92840675329542	SOCS1
hsa-miR-588	1/225	0.11704608772043043	0.1778529576825077	0	0	8.823660714285714	18.92840675329542	SLC7A5
hsa-miR-106b-5p	2/1091	0.1179866455549817	0.1780424454775106	0	0	3.8567493112947657	8.242582280599125	ACSL4;SLC7A11
hsa-miR-625-5p	1/227	0.11802813801318118	0.1780424454775106	0	0	8.744690265486726	18.6859359587213	SLC7A5
hsa-miR-6760-5p	1/227	0.11802813801318118	0.1780424454775106	0	0	8.744690265486726	18.6859359587213	SLC7A5
hsa-miR-769-5p	1/229	0.11900919523586632	0.17908871650228195	0	0	8.667105263157895	18.448406065583505	SLC7A5
hsa-miR-607	1/231	0.11998926031220872	0.17999608589937754	0	0	8.59086956521739	18.215676378264007	VLDLR
hsa-miR-4725-3p	1/232	0.12047892105945494	0.17999608589937754	0	0	8.553246753246754	18.101069061728012	SLC7A5
hsa-miR-6780b-5p	1/232	0.12047892105945494	0.17999608589937754	0	0	8.553246753246754	18.101069061728012	SLC7A5
hsa-miR-3187-3p	1/233	0.12096833412743813	0.180294909477019	0	0	8.515948275862069	17.987611357432982	SLC7A5
hsa-miR-374b-5p	1/234	0.1214574995857652	0.1805919385248967	0	0	8.478969957081546	17.875287093283262	ACSL4
hsa-miR-6721-5p	1/235	0.1219464175757844	0.18088718607074686	0	0	8.442307692307692	17.764080386070138	SLC7A5
hsa-miR-4271	1/236	0.1224350881991886	0.18118066495984442	0	0	8.405957446808511	17.653975642779464	SLC7A5
hsa-miR-145-5p	1/238	0.12341168780848488	0.18219308413432722	0	0	8.334177215189873	17.43701107096589	PSAT1
hsa-miR-3148	1/244	0.12633556158899392	0.18606868763579956	0	0	8.125925925925927	16.811027082391796	SLC7A5
hsa-miR-4701-5p	1/245	0.1268220109853343	0.18634460576382847	0	0	8.092213114754099	16.71018268743801	SLC7A5
hsa-miR-4435	1/246	0.12730821416208352	0.18661886452465418	0	0	8.058775510204082	16.610298800727964	SLC7A5
mmu-miR-709	1/248	0.12827988222450523	0.18760179959123652	0	0	7.992712550607288	16.41336150334412	NCF2
hsa-miR-5186	1/251	0.12973554032791773	0.18840382663005303	0	0	7.8956	16.12484599337011	SLC7A5
hsa-miR-646	1/251	0.12973554032791773	0.18840382663005303	0	0	7.8956	16.12484599337011	PSAT1
hsa-miR-503-5p	1/251	0.12973554032791773	0.18840382663005303	0	0	7.8956	16.12484599337011	PSAT1
hsa-miR-4723-5p	1/253	0.13070475104625986	0.18849075441561425	0	0	7.832142857142857	15.936956349877427	SLC7A5
hsa-miR-4789-5p	1/253	0.13070475104625986	0.18849075441561425	0	0	7.832142857142857	15.936956349877427	SLC7A11
hsa-miR-3187-5p	1/254	0.13118898832686987	0.18849075441561425	0	0	7.800790513833992	15.844313049715986	SLC7A5
hsa-miR-132-3p	1/255	0.1316729803945433	0.18849075441561425	0	0	7.769685039370079	15.752522464585367	ACSL4
hsa-miR-6870-5p	1/255	0.1316729803945433	0.18849075441561425	0	0	7.769685039370079	15.752522464585367	SLC7A5
hsa-miR-5189-5p	1/256	0.1321567273135563	0.18849075441561425	0	0	7.738823529411765	15.661573608125947	SLC7A5
hsa-miR-6860	1/257	0.1326402292481628	0.18849075441561425	0	0	7.7082	15.57145567091446	SLC7A5
hsa-miR-612	1/257	0.1326402292481628	0.18849075441561425	0	0	7.7082	15.57145567091446	SLC7A5
hsa-miR-7111-5p	1/258	0.13312348626463927	0.18849075441561425	0	0	7.677821011673152	15.482158028373968	SLC7A5
hsa-miR-1285-3p	1/258	0.13312348626463927	0.18849075441561425	0	0	7.677821011673152	15.482158028373968	SLC7A5
hsa-miR-296-3p	1/258	0.13312348626463927	0.18849075441561425	0	0	7.677821011673152	15.482158028373968	SLC7A5
hsa-miR-548n	1/260	0.13408926610168828	0.1894276933817501	0	0	7.617760617760617	15.30598198570044	PSAT1
hsa-miR-18a-5p	1/262	0.13505406765894018	0.19035901391746546	0	0	7.558620689655172	15.132963911599562	PSAT1
hsa-miR-873-5p	1/265	0.13649943772136658	0.19196196320634623	0	0	7.471590909090909	14.879186025364987	SLC7A5
hsa-miR-1468-3p	1/266	0.13698073960623197	0.1922049566997354	0	0	7.443018867924528	14.79608847958579	PSAT1
hsa-miR-6087	1/269	0.13842318229185882	0.19379245520860233	0	0	7.358582089552239	14.55115271071661	SLC7A5
hsa-miR-3202	1/270	0.1389035092572077	0.19402889297587533	0	0	7.330855018587361	14.4709301427622	SLC7A5
mmu-miR-1199-5p	1/273	0.14034302989488234	0.19516452594757075	0	0	7.2488970588235295	14.23441008025602	NCF2
hsa-miR-1249-5p	1/273	0.14034302989488234	0.19516452594757075	0	0	7.2488970588235295	14.23441008025602	SLC7A5
hsa-miR-6797-5p	1/276	0.14178036250178633	0.1967242000859975	0	0	7.168727272727272	14.003937837487621	SLC7A5
hsa-miR-3192-5p	1/277	0.14225898764381306	0.19694966511576786	0	0	7.142391304347826	13.92842032223927	SLC7A5
hsa-miR-374a-5p	1/282	0.14464847553749027	0.19981374780455974	0	0	7.013523131672597	13.560287788646123	ACSL4
hsa-miR-223-5p	1/284	0.14560257506488403	0.20017633916667787	0	0	6.963250883392226	13.417310268308398	SLC7A11
hsa-miR-4796-3p	1/286	0.14655570700635376	0.20017633916667787	0	0	6.913684210526315	13.276691193548508	SLC7A5
hsa-miR-5692a	1/288	0.14750787225154127	0.20017633916667787	0	0	6.864808362369338	13.138376409766297	PSAT1
hsa-miR-548am-3p	1/290	0.14845907166369784	0.20017633916667787	0	0	6.8166089965397925	13.002313362375382	PSAT1
hsa-miR-548ah-3p	1/290	0.14845907166369784	0.20017633916667787	0	0	6.8166089965397925	13.002313362375382	PSAT1
hsa-miR-548z	1/291	0.14893430944407512	0.20017633916667787	0	0	6.792758620689655	12.93511023980087	PSAT1
hsa-miR-548h-3p	1/291	0.14893430944407512	0.20017633916667787	0	0	6.792758620689655	12.93511023980087	PSAT1
hsa-miR-548j-3p	1/291	0.14893430944407512	0.20017633916667787	0	0	6.792758620689655	12.93511023980087	PSAT1
hsa-miR-548bb-3p	1/291	0.14893430944407512	0.20017633916667787	0	0	6.792758620689655	12.93511023980087	PSAT1
hsa-miR-548x-3p	1/292	0.14940930611959102	0.20017633916667787	0	0	6.7690721649484535	12.86845103725386	PSAT1
hsa-miR-548aq-3p	1/292	0.14940930611959102	0.20017633916667787	0	0	6.7690721649484535	12.86845103725386	PSAT1
hsa-miR-548aj-3p	1/292	0.14940930611959102	0.20017633916667787	0	0	6.7690721649484535	12.86845103725386	PSAT1
hsa-miR-548ac	1/292	0.14940930611959102	0.20017633916667787	0	0	6.7690721649484535	12.86845103725386	PSAT1
hsa-miR-548ae-3p	1/292	0.14940930611959102	0.20017633916667787	0	0	6.7690721649484535	12.86845103725386	PSAT1
hsa-miR-4282	1/293	0.14988406177009467	0.20038148172268022	0	0	6.745547945205479	12.802329611071912	SLC7A11
hsa-miR-4755-3p	1/295	0.1508328504724236	0.2007881748810254	0	0	6.698979591836735	12.671675952140754	SLC7A5
hsa-miR-548d-3p	1/295	0.1508328504724236	0.2007881748810254	0	0	6.698979591836735	12.671675952140754	PSAT1
hsa-miR-4419a	1/300	0.15320061211632643	0.20213677919316406	0	0	6.585284280936455	12.35403958020724	SLC7A5
hsa-miR-342-3p	1/300	0.15320061211632643	0.20213677919316406	0	0	6.585284280936455	12.35403958020724	PSAT1
hsa-miR-6130	1/300	0.15320061211632643	0.20213677919316406	0	0	6.585284280936455	12.35403958020724	SLC7A5
hsa-miR-6129	1/301	0.1536734435981435	0.20213677919316406	0	0	6.563	12.292009558497487	SLC7A5
hsa-miR-5096	1/302	0.15414603505778815	0.20213677919316406	0	0	6.540863787375415	12.230465851848312	SLC7A5
hsa-miR-4510	1/302	0.15414603505778815	0.20213677919316406	0	0	6.540863787375415	12.230465851848312	SLC7A5
hsa-miR-5196-5p	1/304	0.15509049832156085	0.20213677919316406	0	0	6.4970297029702975	12.108816189363921	SLC7A5
hsa-miR-6127	1/304	0.15509049832156085	0.20213677919316406	0	0	6.4970297029702975	12.108816189363921	SLC7A5
hsa-miR-6133	1/304	0.15509049832156085	0.20213677919316406	0	0	6.4970297029702975	12.108816189363921	SLC7A5
hsa-miR-4747-5p	1/304	0.15509049832156085	0.20213677919316406	0	0	6.4970297029702975	12.108816189363921	SLC7A5
hsa-miR-3926	1/305	0.15556237034435752	0.20232851090717063	0	0	6.475328947368421	12.048699821934312	VLDLR
hsa-miR-203a-3p	1/307	0.15650539574784453	0.20313096156438987	0	0	6.432352941176471	11.929858529552073	PSAT1
hsa-miR-4469	1/308	0.15697654933803734	0.20331889862286331	0	0	6.411074918566775	11.871123624208877	DUOX2
hsa-miR-512-3p	1/309	0.15744746366690585	0.20350574660680984	0	0	6.389935064935065	11.812839340953705	SLC7A11
mmu-miR-19b-3p	1/310	0.15791813884055803	0.20369151241753136	0	0	6.368932038834951	11.755000860858848	SLC7A5
hsa-miR-4500	1/312	0.15885877217365418	0.20405982487461147	0	0	6.327331189710611	11.640642364452473	SOCS1
hsa-miR-4458	1/312	0.15885877217365418	0.20405982487461147	0	0	6.327331189710611	11.640642364452473	SOCS1
hsa-miR-7847-3p	1/313	0.15932873056805336	0.2042423850697474	0	0	6.306730769230769	11.584113037142155	SLC7A5
hsa-miR-498	1/319	0.1621434716676989	0.20742378408414047	0	0	6.185849056603773	11.253752551004409	SLC7A11
hsa-miR-367-3p	1/331	0.1677472668239533	0.21415276071992398	0	0	5.957272727272727	10.63549991536378	SLC7A11
hsa-miR-5589-5p	1/334	0.16914288128333402	0.2150530919173818	0	0	5.902702702702703	10.489170405941818	SLC7A11
hsa-let-7i-5p	1/334	0.16914288128333402	0.2150530919173818	0	0	5.902702702702703	10.489170405941818	SOCS1
mmu-miR-34b-5p	1/335	0.16960761309601163	0.21520477181021436	0	0	5.884730538922156	10.441087130654903	PSAT1
hsa-miR-340-5p	1/340	0.1719277294012039	0.21739894965305906	0	0	5.79646017699115	10.2057176971781	SLC7A11
hsa-let-7g-5p	1/341	0.1723910448901247	0.21739894965305906	0	0	5.779117647058824	10.159630257341192	SOCS1
mmu-miR-297a-5p	1/341	0.1723910448901247	0.21739894965305906	0	0	5.779117647058824	10.159630257341192	VLDLR
hsa-miR-363-3p	1/342	0.1728541247093983	0.21739894965305906	0	0	5.761876832844575	10.113864178056835	SLC7A11
hsa-miR-1247-3p	1/343	0.17331696895763882	0.21739894965305906	0	0	5.744736842105263	10.068416344643463	SLC7A11
hsa-miR-371a-5p	1/344	0.17377957773230082	0.21739894965305906	0	0	5.727696793002916	10.02328368134644	VLDLR
hsa-miR-519b-3p	1/344	0.17377957773230082	0.21739894965305906	0	0	5.727696793002916	10.02328368134644	ACSL4
hsa-miR-519a-3p	1/349	0.17608909351687269	0.21954257843481756	0	0	5.643965517241379	9.802242893925362	ACSL4
hsa-miR-765	1/350	0.17655029180713258	0.21954257843481756	0	0	5.6275071633237825	9.758938754791435	SLC7A5
hsa-miR-519c-3p	1/350	0.17655029180713258	0.21954257843481756	0	0	5.6275071633237825	9.758938754791435	ACSL4
hsa-miR-6731-5p	1/356	0.17931255646849048	0.22209089995997924	0	0	5.530704225352113	9.505205832095955	SLC7A5
hsa-miR-8085	1/356	0.17931255646849048	0.22209089995997924	0	0	5.530704225352113	9.505205832095955	SLC7A5
hsa-miR-5693	1/358	0.1802314377192645	0.22278608273631306	0	0	5.499159663865546	9.422884261499929	SLC7A5
mmu-miR-24-3p	1/359	0.18069052751062092	0.2229112844338947	0	0	5.483519553072625	9.38213472901334	ACSL4
hsa-miR-3666	1/364	0.18298247255923147	0.22529264902055574	0	0	5.406611570247934	9.182399368003196	ACSL4
hsa-miR-4295	1/366	0.18389761737918642	0.22554921010925233	0	0	5.376438356164384	9.104332234394828	ACSL4
hsa-miR-6504-3p	1/367	0.18435484026174914	0.22554921010925233	0	0	5.361475409836066	9.065680697686828	SLC7A11
mmu-miR-466i-3p	1/368	0.18481183027005474	0.22554921010925233	0	0	5.3465940054495915	9.027280773417967	SLC7A11
hsa-miR-221-3p	1/368	0.18481183027005474	0.22554921010925233	0	0	5.3465940054495915	9.027280773417967	SOCS1
hsa-miR-373-5p	1/369	0.18526858745771085	0.22554921010925233	0	0	5.331793478260869	8.98913019102634	VLDLR
hsa-miR-371b-5p	1/370	0.1857251120161259	0.22554921010925233	0	0	5.317073170731708	8.951226702384801	VLDLR
hsa-miR-4695-5p	1/370	0.1857251120161259	0.22554921010925233	0	0	5.317073170731708	8.951226702384801	SOCS1
hsa-miR-4433a-3p	1/371	0.18618140399257987	0.22566345269917754	0	0	5.302432432432433	8.913568089557383	ACSF2
hsa-miR-5089-5p	1/372	0.1866374635108292	0.22567754673740228	0	0	5.287870619946092	8.876152158071937	SLC7A11
hsa-miR-616-5p	1/373	0.18709329067706856	0.22567754673740228	0	0	5.273387096774194	8.838976739263856	VLDLR
hsa-miR-4731-5p	1/374	0.187548885610702	0.22567754673740228	0	0	5.258981233243968	8.802039689042862	SLC7A11
hsa-miR-301b-3p	1/375	0.1880042484056369	0.22567754673740228	0	0	5.244652406417113	8.765338888630843	ACSL4
mmu-miR-301b-3p	1/375	0.1880042484056369	0.22567754673740228	0	0	5.244652406417113	8.765338888630843	SLC7A11
hsa-miR-660-3p	1/376	0.1884593791577649	0.22578883310632217	0	0	5.2304	8.728872243435209	DUOX2
hsa-miR-6825-5p	1/381	0.19073155618078305	0.22807247504918973	0	0	5.160263157894737	8.549979674715761	SLC7A5
hsa-miR-6749-3p	1/387	0.19345053380179308	0.23088061792819367	0	0	5.078497409326425	8.342617511437098	DUOX2
hsa-miR-504-3p	1/390	0.19480690594175815	0.23205488030920715	0	0	5.038560411311054	8.241807240188066	SLC7A5
hsa-let-7d-5p	1/394	0.19661217647312826	0.23375837011976888	0	0	4.986259541984733	8.11026153046214	SOCS1
hsa-miR-301a-3p	1/395	0.19706291878467247	0.23384799695781136	0	0	4.973350253807107	8.077875706384882	ACSL4
hsa-miR-454-3p	1/396	0.19751343119746428	0.23393701071486742	0	0	4.960506329113924	8.04568674665867	ACSL4
hsa-let-7f-5p	1/397	0.19796371382498257	0.2340254150151122	0	0	4.947727272727272	8.013692994877477	SOCS1
hsa-miR-130a-3p	1/398	0.19841376672453567	0.2341132133889881	0	0	4.935012594458438	7.981892813959033	ACSL4
hsa-miR-4668-5p	1/401	0.19976254831423196	0.23525910699388752	0	0	4.89725	7.88763757228202	SLC7A5
hsa-miR-148b-3p	1/403	0.2006605894478776	0.23587084382269388	0	0	4.872388059701493	7.82573934586798	SLC7A11
hsa-miR-331-3p	1/405	0.20155771433121336	0.23647920155997348	0	0	4.8477722772277225	7.7645775504352725	SOCS1
mmu-miR-149-5p	1/409	0.20334921861052108	0.23813263758337336	0	0	4.7992647058823525	7.644415149368773	VLDLR
hsa-miR-383-3p	1/419	0.2078120033632198	0.24290221031010498	0	0	4.682057416267942	7.356080780485994	SLC7A5
hsa-miR-16-5p	2/1555	0.2087582982704517	0.24355134798219366	0	0	2.63804822207913	4.132708739885857	SLC7A5;PSAT1
hsa-miR-3612	1/423	0.20959074448547294	0.2440654837653264	0	0	4.636729857819906	7.245347053499225	SLC7A5
hsa-miR-650	1/426	0.2109224167296065	0.2451579582510165	0	0	4.603294117647059	7.163945088884995	SLC7A5
hsa-miR-27a-3p	1/429	0.21225204908642542	0.2457862947599313	0	0	4.570327102803739	7.083919257785029	SLC7A11
hsa-miR-3941	1/429	0.21225204908642542	0.2457862947599313	0	0	4.570327102803739	7.083919257785029	SLC7A11
hsa-miR-125b-5p	1/430	0.2126948070231765	0.2458420496761391	0	0	4.559440559440559	7.057544234301311	PSAT1
hsa-miR-6838-5p	1/431	0.2131373387255925	0.2458973370852669	0	0	4.5486046511627904	7.031317393194778	PSAT1
mmu-miR-124-3p	1/435	0.21490520519046624	0.24747863740048143	0	0	4.505760368663594	6.927869046164286	SLC7A11
hsa-miR-302e	1/448	0.22062586312760588	0.2535976249603293	0	0	4.3718120805369125	6.607062497554877	SLC7A11
hsa-miR-520d-3p	1/449	0.22106434021464272	0.2536336721063028	0	0	4.361830357142857	6.583317046878554	SLC7A11
hsa-miR-520e	1/453	0.22281600681861152	0.25430507178347017	0	0	4.322345132743362	6.489607579200506	SLC7A11
hsa-miR-186-3p	1/454	0.22325336355103476	0.25430507178347017	0	0	4.312582781456953	6.466493596478785	SLC7A11
hsa-miR-520a-3p	1/455	0.22369049652863826	0.25430507178347017	0	0	4.302863436123348	6.443503118721976	SLC7A11
hsa-miR-520b	1/455	0.22369049652863826	0.25430507178347017	0	0	4.302863436123348	6.443503118721976	SLC7A11
hsa-miR-520c-3p	1/455	0.22369049652863826	0.25430507178347017	0	0	4.302863436123348	6.443503118721976	SLC7A11
hsa-miR-26a-5p	1/457	0.22456409164117555	0.25446430349912047	0	0	4.283552631578948	6.397889050613095	PSAT1
hsa-miR-1273e	1/459	0.22543679294675678	0.25446430349912047	0	0	4.264410480349345	6.352758206220287	ACSF2
hsa-miR-302b-3p	1/460	0.2258728087239384	0.25446430349912047	0	0	4.254901960784314	6.330371788481757	SLC7A11
hsa-miR-497-5p	1/460	0.2258728087239384	0.25446430349912047	0	0	4.254901960784314	6.330371788481757	PSAT1
hsa-miR-302d-3p	1/460	0.2258728087239384	0.25446430349912047	0	0	4.254901960784314	6.330371788481757	SLC7A11
hsa-miR-372-3p	1/461	0.22630860131617045	0.2544950516606032	0	0	4.245434782608696	6.308103549672113	SLC7A11
hsa-miR-4722-3p	1/463	0.2271795175240347	0.25501412507652904	0	0	4.226623376623377	6.26391817815166	SLC7A11
hsa-miR-6727-3p	1/465	0.22804954239507985	0.2550715707578721	0	0	4.207974137931035	6.220195316133252	SLC7A11
hsa-miR-302a-3p	1/465	0.22804954239507985	0.2550715707578721	0	0	4.207974137931035	6.220195316133252	SLC7A11
hsa-miR-6890-3p	1/466	0.2284842208094597	0.2550997662442534	0	0	4.198709677419354	6.198505243692068	SLC7A5
hsa-miR-424-5p	1/471	0.2306542772538818	0.25706192259243	0	0	4.152978723404256	6.091735894641242	PSAT1
hsa-miR-375	1/475	0.23238632555336286	0.2585297871781162	0	0	4.117088607594937	6.008290122542512	ACSL4
hsa-miR-508-5p	1/476	0.2328187833862566	0.258549201514506	0	0	4.10821052631579	5.987695815177929	PSAT1
hsa-miR-7160-5p	1/486	0.2371311958860247	0.26286963529714125	0	0	4.021443298969072	5.787426833683077	SLC7A5
hsa-miR-4279	1/492	0.23970805373630247	0.2652542051113969	0	0	3.971079429735234	5.67202593501793	SLC7A11
hsa-miR-5698	1/495	0.24099351303656935	0.26573574718087556	0	0	3.9463562753036436	5.615606821177795	SLC7A5
hsa-miR-4419b	1/496	0.24142156019220692	0.26573574718087556	0	0	3.938181818181818	5.5969859856101545	SLC7A5
hsa-miR-3929	1/497	0.2418493878837182	0.26573574718087556	0	0	3.9300403225806453	5.578456870504974	SLC7A5
hsa-miR-4478	1/497	0.2418493878837182	0.26573574718087556	0	0	3.9300403225806453	5.578456870504974	SLC7A5
hsa-miR-1976	1/499	0.24270438526211566	0.26620569017305995	0	0	3.913855421686747	5.54167132659317	SLC7A11
hsa-miR-6747-3p	1/501	0.24355850601349568	0.26667302152268507	0	0	3.8978	5.505245291640269	SLC7A11
hsa-miR-1273g-3p	1/506	0.24568997785912786	0.26852284241110486	0	0	3.858217821782178	5.415721674644374	SLC7A5
hsa-miR-302c-3p	1/507	0.24611561643872157	0.26852284241110486	0	0	3.850395256916996	5.39807652351382	SLC7A11
hsa-miR-603	1/508	0.24654103669205774	0.26852284241110486	0	0	3.842603550295858	5.380516557062643	SLC7A11
hsa-let-7c-5p	1/516	0.2499365499706486	0.27173220551365324	0	0	3.7813592233009707	5.243036799853443	SOCS1
hsa-miR-25-3p	1/517	0.2503600095743771	0.27173220551365324	0	0	3.7738372093023256	5.22621868210037	SLC7A11
hsa-miR-6512-3p	1/521	0.25205167542219986	0.2726019631023746	0	0	3.7440384615384614	5.159738595103209	SLC7A5
hsa-miR-6884-5p	1/521	0.25205167542219986	0.2726019631023746	0	0	3.7440384615384614	5.159738595103209	SLC7A5
hsa-miR-6720-5p	1/522	0.2524740492938526	0.2726019631023746	0	0	3.7366602687140116	5.1433141092504435	SLC7A5
hsa-miR-128-3p	1/527	0.2545826678476642	0.2744031177666	0	0	3.700190114068441	5.062339884089301	SLC7A11
mmu-miR-362-3p	1/530	0.2558452420092695	0.27479089682797225	0	0	3.678638941398866	5.014656378460726	SLC7A11
mmu-miR-329-3p	1/531	0.25626566782833365	0.27479089682797225	0	0	3.6715094339622643	4.998909185724169	SLC7A11
hsa-miR-373-3p	1/531	0.25626566782833365	0.27479089682797225	0	0	3.6715094339622643	4.998909185724169	SLC7A11
hsa-miR-150-5p	1/534	0.2575256500687866	0.2756674913966564	0	0	3.650281425891182	4.95210301699586	SLC7A11
hsa-miR-362-3p	1/536	0.2583645598002845	0.2760911162188289	0	0	3.6362616822429907	4.921257176796791	SLC7A11
hsa-miR-329-3p	1/538	0.25920260776132603	0.27651237095086667	0	0	3.6223463687150836	4.890693757148503	SLC7A11
hsa-miR-181a-5p	1/552	0.26504488019908407	0.2822614707077425	0	0	3.5277676950998185	4.684367881874088	SLC7A11
hsa-miR-485-5p	1/556	0.26670639014543635	0.2835462134140048	0	0	3.501621621621622	4.627767254412806	SLC7A5
hsa-miR-32-5p	1/565	0.2704323094727029	0.287017595913959	0	0	3.4441489361702127	4.504028785271745	SLC7A11
mmu-miR-340-5p	1/576	0.2749628348036382	0.2912693493870221	0	0	3.3763478260869566	4.359267965406386	SLC7A11
hsa-miR-7-5p	1/577	0.2753734298378106	0.2912693493870221	0	0	3.37031	4.3464465908752405	SLC7A5
hsa-miR-4722-5p	1/593	0.2819142666996073	0.2976823528031446	0	0	3.2765202702702703	4.148573587939125	SLC7A5
hsa-miR-21-5p	1/611	0.2892085186282031	0.3047772541335308	0	0	3.1768852459016395	3.9412671330986053	SOCS1
hsa-let-7e-5p	1/612	0.2896117727882026	0.3047772541335308	0	0	3.1715220949263503	3.930194477962737	SOCS1
hsa-miR-3653-5p	1/625	0.2948351848706609	0.3097509615082997	0	0	3.1033653846153846	3.7902604745062916	SLC7A11
hsa-let-7a-5p	1/639	0.3004213300845548	0.31508836471831253	0	0	3.0330721003134795	3.6474795623914127	SOCS1
hsa-miR-4768-3p	1/651	0.30517740231697904	0.31953869183777805	0	0	2.975230769230769	3.5311884141977927	ACSF2
hsa-miR-3689b-3p	1/656	0.3071504087750729	0.31999114492787695	0	0	2.9517557251908397	3.4843047646275394	SLC7A5
hsa-miR-3689a-3p	1/656	0.3071504087750729	0.31999114492787695	0	0	2.9517557251908397	3.4843047646275394	SLC7A5
hsa-miR-3689c	1/656	0.3071504087750729	0.31999114492787695	0	0	2.9517557251908397	3.4843047646275394	SLC7A5
hsa-miR-1273h-5p	1/658	0.30793818429347924	0.32015115095140245	0	0	2.9424657534246577	3.4658015795019943	SLC7A5
hsa-miR-6780a-5p	1/659	0.3083317665663587	0.32015115095140245	0	0	2.9378419452887536	3.456602878314741	SLC7A5
hsa-miR-30b-3p	1/666	0.3110811500264278	0.32193281805060553	0	0	2.9058646616541353	3.3931824320336568	SLC7A5
hsa-miR-6779-5p	1/666	0.3110811500264278	0.32193281805060553	0	0	2.9058646616541353	3.3931824320336568	SLC7A5
hsa-miR-6799-5p	1/677	0.3153815416335734	0.325841957608153	0	0	2.8569526627218935	3.296843749049405	SLC7A5
hsa-miR-92b-3p	1/709	0.32775338598328874	0.3380635090522995	0	0	2.7233050847457627	3.0378300067079937	SLC7A11
hsa-miR-6849-3p	1/729	0.3353822136685125	0.34536052746360874	0	0	2.6457417582417584	2.890431759243909	DUOX2
hsa-miR-34a-5p	1/735	0.3376554653968498	0.34655577420467454	0	0	2.6232970027247955	2.848190251928026	ACSL4
hsa-miR-665	1/735	0.3376554653968498	0.34655577420467454	0	0	2.6232970027247955	2.848190251928026	SLC7A5
hsa-miR-215-5p	1/755	0.34518201574959606	0.35369801942762885	0	0	2.5510610079575597	2.713521295507303	SLC7A11
hsa-miR-7106-5p	1/783	0.35558858895309353	0.3637630392738543	0	0	2.45613810741688	2.539599805886889	SLC7A5
hsa-miR-98-5p	1/785	0.3563261307045963	0.3639199662769893	0	0	2.4496173469387754	2.5277818684278843	SOCS1
hsa-miR-218-5p	1/815	0.3672975617228578	0.3745112617894279	0	0	2.3556511056511056	2.3593800178647384	SLC7A11
hsa-miR-6785-5p	1/824	0.3705556790071899	0.3766006329877313	0	0	2.328797083839611	2.311916949120366	SLC7A5
hsa-miR-6883-5p	1/824	0.3705556790071899	0.3766006329877313	0	0	2.328797083839611	2.311916949120366	SLC7A5
hsa-miR-149-3p	1/833	0.373798536592488	0.37927766823635184	0	0	2.3025240384615384	2.2657718380213585	SLC7A5
hsa-miR-4728-5p	1/837	0.3752349253181969	0.3801160300377832	0	0	2.2910287081339713	2.245673170748109	SLC7A5
hsa-miR-193b-3p	1/852	0.38059474661192444	0.3849196869143327	0	0	2.2488836662749705	2.172466885188197	SLC7A5
hsa-miR-6499-3p	1/880	0.390488044013952	0.3942853345554167	0	0	2.174061433447099	2.044395903363684	SLC7A5
hsa-miR-484	1/890	0.39398640155774245	0.3971739938033553	0	0	2.1484814398200225	2.0011791547997424	SLC7A5
hsa-miR-1-3p	1/920	0.40437223688926144	0.4069853046559126	0	0	2.075081610446137	1.87881924377587	PSAT1
hsa-miR-192-5p	1/993	0.4289720017355293	0.431047672711669	0	0	1.9150201612903226	1.620803407962784	SLC7A11
hsa-let-7b-5p	1/1214	0.49792233918881657	0.49952595380778214	0	0	1.5478977741137676	1.079366391689128	SOCS1
hsa-miR-92a-3p	1/1404	0.5510526348141633	0.5519385715260833	0	0	1.3247327156094084	0.7894412752105772	SLC7A11
hsa-miR-124-3p	1/1445	0.561824342916258	0.561824342916258	0	0	1.2842797783933517	0.7404720997014459	NCF2
