# Supplementary material for: Identification of differentially expressed genes associated with ferroptosis in ulcerative colitis
Source: PLoS One. 2025 Jul 29;20(7):e0327990. doi: 10.1371/journal.pone.0327990 (PMC12306769; doi:10.1371/journal.pone.0327990)
Supplement: S7 Table — (XLS) [file pone.0327990.s007.xls]

## Sheet: Supplementary Table S7- Predict
Term	Overlap	P-value	Adjusted P-value	Old P-value	Old Adjusted P-value	Odds Ratio	Combined Score	Genes
NOD2	1/45	0.02447931669919003	0.08945036694635347	0	0	45.32954545454545	168.16929253740548	DUOX2
BCLAF1	1/54	0.02930932497110778	0.08945036694635347	0	0	37.615094339622644	132.7756240232595	SOCS1
IRF3	1/75	0.04049491842710541	0.08945036694635347	0	0	26.91216216216216	86.2959682120762	SOCS1
STAT6	1/83	0.044725183473176736	0.08945036694635347	0	0	24.276829268292683	75.43341417316094	PSAT1
TRIM28	1/204	0.10667437520831993	0.1706790003333119	0	0	9.74679802955665	21.81308356459046	SOCS1
NFKB1	1/254	0.13118898832686987	0.17491865110249316	0	0	7.800790513833992	15.844313049715986	NOS2
FOXP3	1/350	0.17655029180713258	0.20177176206529437	0	0	5.6275071633237825	9.758938754791435	ACSL4
TP53	1/628	0.29603561823671526	0.29603561823671526	0	0	3.088038277511962	3.758993338328718	SOCS1
