# Supplementary material for: Identification of differentially expressed genes associated with ferroptosis in ulcerative colitis
Source: PLoS One. 2025 Jul 29;20(7):e0327990. doi: 10.1371/journal.pone.0327990 (PMC12306769; doi:10.1371/journal.pone.0327990)
Supplement: S8 Table — (XLS) [file pone.0327990.s008.xls]

## Sheet: Supplementary Table S8-  Predic
Term	Overlap	P-value	Adjusted P-value	Old P-value	Old Adjusted P-value	Odds Ratio	Combined Score	Genes
VALPROIC ACID CTD 00006977	5/8312	0.0123899	0.0335766	0	0	58440	256603	SLC7A5;PSAT1;ACSL4;SLC7A11;ACSF2
pyrvinium PC3 UP	3/53	1.75E-07	3.61E-05	0	0	598.35	9309.27	SLC7A5;PSAT1;SLC7A11
LY-294002 HL60 DOWN	3/53	1.75E-07	3.61E-05	0	0	598.35	9309.27	SLC7A5;PSAT1;SLC7A11
alexidine PC3 UP	3/64	3.11E-07	4.28E-05	0	0	490.18	7344.5	SLC7A5;PSAT1;SLC7A11
valinomycin PC3 UP	3/95	1.03E-06	1.06E-04	0	0	324.505	4473.29	SLC7A5;PSAT1;SLC7A11
astemizole PC3 UP	3/102	1.28E-06	1.06E-04	0	0	301.455	4090.74	SLC7A5;PSAT1;SLC7A11
minocycline HL60 UP	2/44	4.71E-05	0.00203558	0	0	316.714	3155.49	PSAT1;SLC7A11
5707885 PC3 UP	2/45	4.93E-05	0.00203558	0	0	309.333	3067.92	PSAT1;SLC7A11
mepacrine HL60 DOWN	2/48	5.61E-05	0.00210785	0	0	289.116	2829.76	SLC7A5;PSAT1
ciclosporin PC3 UP	2/52	6.60E-05	0.00215649	0	0	265.933	2559.96	PSAT1;SLC7A11
ethaverine HL60 DOWN	2/54	7.12E-05	0.00215649	0	0	255.679	2441.82	PSAT1;SLC7A11
gossypol PC3 UP	2/58	8.22E-05	0.00215649	0	0	237.369	2232.81	PSAT1;SLC7A11
niclosamide PC3 UP	3/168	5.75E-06	3.96E-04	0	0	180.273	2175.22	SLC7A5;PSAT1;SLC7A11
7-ACA CTD 00001461	2024-01-14	0.0034954	0.03208	0	0	384.269	2173.55	SLC7A11
N-(undeca-2,4,7-trienylideneamino)nitrous amide CTD 00001653	2/62	9.40E-05	0.00228328	0	0	221.5	2053.83	PSAT1;SLC7A11
papaverine HL60 DOWN	2/65	1.03E-04	0.00237125	0	0	210.921	1935.71	PSAT1;SLC7A11
desipramine PC3 UP	2/69	1.17E-04	0.0024766	0	0	198.289	1795.99	PSAT1;SLC7A11
tretinoin HL60 DOWN	2/70	1.20E-04	0.0024766	0	0	195.363	1763.85	SLC7A5;PSAT1
CHLOROPICRIN CTD 00003338	2024-01-18	0.00449229	0.0335766	0	0	293.794	1588.07	SLC7A11
EPICHLOROHYDRIN CTD 00005906	2024-01-18	0.00449229	0.0335766	0	0	293.794	1588.07	SLC7A11
spiperone PC3 UP	3/236	1.59E-05	9.41E-04	0	0	127.223	1405.38	SLC7A5;PSAT1;SLC7A11
DIBUTYLTIN DICHLORIDE CTD 00001008	2024-01-20	0.00499044	0.0335766	0	0	262.842	1393.12	SLC7A11
monensin PC3 UP	2024-01-20	0.00499044	0.0335766	0	0	262.842	1393.12	SLC7A11
mycophenolic acid MCF7 DOWN	2024-01-20	0.00499044	0.0335766	0	0	262.842	1393.12	SLC7A11
phthalylsulfathiazole PC3 DOWN	2024-01-21	0.00523944	0.0335766	0	0	249.688	1311.24	PSAT1
securinine MCF7 UP	2024-01-21	0.00523944	0.0335766	0	0	249.688	1311.24	SLC7A11
cloperastine MCF7 UP	2024-01-21	0.00523944	0.0335766	0	0	249.688	1311.24	SLC7A11
clotrimazole MCF7 UP	2024-01-21	0.00523944	0.0335766	0	0	249.688	1311.24	SLC7A11
metixene MCF7 UP	2024-01-21	0.00523944	0.0335766	0	0	249.688	1311.24	SLC7A11
ticlopidine MCF7 UP	2024-01-22	0.00548839	0.0335766	0	0	237.786	1237.7	SLC7A11
loperamide MCF7 UP	2024-01-22	0.00548839	0.0335766	0	0	237.786	1237.7	SLC7A11
oxyphenbutazone MCF7 UP	2024-01-22	0.00548839	0.0335766	0	0	237.786	1237.7	SLC7A11
carmustine MCF7 UP	2024-01-23	0.00573729	0.0335766	0	0	226.966	1171.32	SLC7A11
cytochalasin B MCF7 UP	2024-01-23	0.00573729	0.0335766	0	0	226.966	1171.32	SLC7A11
rescinnamine MCF7 UP	2024-01-24	0.00598614	0.0335766	0	0	217.087	1111.12	SLC7A11
celecoxib MCF7 UP	2024-01-24	0.00598614	0.0335766	0	0	217.087	1111.12	SLC7A11
salbutamol PC3 UP	2024-01-25	0.00623494	0.0335766	0	0	208.031	1056.3	SLC7A5
5194442 MCF7 UP	2024-01-25	0.00623494	0.0335766	0	0	208.031	1056.3	SLC7A11
5253409 MCF7 UP	2024-01-25	0.00623494	0.0335766	0	0	208.031	1056.3	SLC7A11
diphenylpyraline PC3 DOWN	2024-01-25	0.00623494	0.0335766	0	0	208.031	1056.3	PSAT1
disulfiram PC3 UP	2024-01-25	0.00623494	0.0335766	0	0	208.031	1056.3	SLC7A11
lycorine MCF7 DOWN	2024-01-25	0.00623494	0.0335766	0	0	208.031	1056.3	SLC7A11
clonidine HL60 DOWN	2/109	2.91E-04	0.00546603	0	0	123.913	1008.85	PSAT1;SLC7A11
ebselen MCF7 UP	2024-01-26	0.00648369	0.0335766	0	0	199.7	1006.18	SLC7A11
econazole MCF7 UP	2024-01-26	0.00648369	0.0335766	0	0	199.7	1006.18	SLC7A11
maprotiline MCF7 UP	2024-01-26	0.00648369	0.0335766	0	0	199.7	1006.18	SLC7A11
metixene PC3 UP	2024-01-26	0.00648369	0.0335766	0	0	199.7	1006.18	SLC7A11
isoxsuprine HL60 DOWN	2024-01-27	0.00673239	0.0335766	0	0	192.01	960.207	PSAT1
lynestrenol MCF7 UP	2024-01-27	0.00673239	0.0335766	0	0	192.01	960.207	SLC7A11
mometasone MCF7 UP	2024-01-27	0.00673239	0.0335766	0	0	192.01	960.207	SLC7A11
MG-262 PC3 UP	3/320	3.96E-05	0.00203558	0	0	93.1136	943.811	SLC7A5;PSAT1;SLC7A11
5155877 PC3 UP	2024-01-28	0.00698104	0.0335766	0	0	184.889	917.891	SLC7A11
fluphenazine PC3 UP	2024-01-28	0.00698104	0.0335766	0	0	184.889	917.891	SLC7A11
isotretinoin MCF7 UP	2024-01-28	0.00698104	0.0335766	0	0	184.889	917.891	SLC7A11
benfluorex MCF7 UP	2024-01-29	0.00722964	0.0335766	0	0	178.277	878.827	SLC7A11
cefalexin HL60 DOWN	2024-01-29	0.00722964	0.0335766	0	0	178.277	878.827	PSAT1
norcyclobenzaprine PC3 UP	2024-01-29	0.00722964	0.0335766	0	0	178.277	878.827	SLC7A11
dequalinium chloride MCF7 UP	2024-01-30	0.00747819	0.0335766	0	0	172.121	842.662	SLC7A11
0297417-0002B PC3 UP	2/127	3.95E-04	0.00679867	0	0	105.973	830.452	PSAT1;SLC7A11
methylbenzethonium chloride MCF7 UP	2024-01-31	0.00772669	0.0335766	0	0	166.375	809.094	SLC7A11
nifuroxazide MCF7 UP	2024-01-31	0.00772669	0.0335766	0	0	166.375	809.094	SLC7A11
1,6-Diisocyanatohexane CTD 00000793	1/32	0.00797515	0.0335766	0	0	161	777.859	SLC7A11
succinylsulfathiazole HL60 DOWN	1/32	0.00797515	0.0335766	0	0	161	777.859	PSAT1
bepridil MCF7 UP	1/32	0.00797515	0.0335766	0	0	161	777.859	SLC7A11
perphenazine MCF7 UP	1/34	0.0084719	0.0335766	0	0	151.227	721.505	SLC7A11
quercetin MCF7 UP	1/34	0.0084719	0.0335766	0	0	151.227	721.505	SLC7A11
vanillin CTD 00003324	1/34	0.0084719	0.0335766	0	0	151.227	721.505	SLC7A11
(+)-isoprenaline PC3 UP	1/34	0.0084719	0.0335766	0	0	151.227	721.505	SLC7A5
NICKEL CHLORIDE CTD 00001064	3/399	7.65E-05	0.00215649	0	0	74.2386	703.659	SLC7A5;PSAT1;SLC7A11
(-)-isoprenaline HL60 DOWN	2/145	5.15E-04	0.00850096	0	0	92.5501	700.803	SLC7A5;PSAT1
resveratrol PC3 UP	1/35	0.0087202	0.0335766	0	0	146.772	696.01	SLC7A11
ritodrine PC3 UP	1/35	0.0087202	0.0335766	0	0	146.772	696.01	SLC7A5
cephaeline HL60 DOWN	3/411	8.35E-05	0.00215649	0	0	72.011	676.193	SLC7A5;PSAT1;SLC7A11
sulconazole MCF7 UP	1/36	0.00896846	0.0335766	0	0	142.571	672.088	SLC7A11
Merphalan BOSS	1/36	0.00896846	0.0335766	0	0	142.571	672.088	SLC7A5
fenbendazole MCF7 UP	1/36	0.00896846	0.0335766	0	0	142.571	672.088	SLC7A11
semustine MCF7 UP	1/37	0.00921666	0.0335766	0	0	138.604	649.602	SLC7A11
ivermectin MCF7 UP	1/37	0.00921666	0.0335766	0	0	138.604	649.602	SLC7A11
miconazole MCF7 UP	1/37	0.00921666	0.0335766	0	0	138.604	649.602	SLC7A11
phenoxybenzamine PC3 UP	2/154	5.80E-04	0.00921561	0	0	87.0307	648.571	SLC7A5;SLC7A11
etilefrine PC3 UP	1/38	0.00946481	0.0335766	0	0	134.851	628.431	SLC7A5
ellipticine HL60 DOWN	2/161	6.34E-04	0.00934907	0	0	83.1698	612.439	SLC7A5;SLC7A11
Ammonium hexachloroplatinate(IV) CTD 00000945	1/39	0.00971292	0.0335766	0	0	131.296	608.465	SLC7A11
hesperidin HL60 UP	1/39	0.00971292	0.0335766	0	0	131.296	608.465	PSAT1
lidocaine PC3 DOWN	1/39	0.00971292	0.0335766	0	0	131.296	608.465	PSAT1
tacrine HL60 UP	1/40	0.00996097	0.0335766	0	0	127.923	589.608	PSAT1
trifluoperazine MCF7 UP	1/40	0.00996097	0.0335766	0	0	127.923	589.608	SLC7A11
mebendazole MCF7 UP	1/40	0.00996097	0.0335766	0	0	127.923	589.608	SLC7A11
arachidonic acid CTD 00007139	2/168	6.90E-04	0.00982433	0	0	79.6345	579.663	PSAT1;SLC7A11
quinisocaine MCF7 UP	1/41	0.010209	0.0335766	0	0	124.719	571.772	SLC7A11
F0447-0125 PC3 UP	1/41	0.010209	0.0335766	0	0	124.719	571.772	SLC7A11
mephentermine HL60 DOWN	1/41	0.010209	0.0335766	0	0	124.719	571.772	PSAT1
ACRYLAMIDE CTD 00007343	1/42	0.0104569	0.0335766	0	0	121.671	554.878	SLC7A11
clenbuterol PC3 UP	1/42	0.0104569	0.0335766	0	0	121.671	554.878	SLC7A5
kynurenine BOSS	1/42	0.0104569	0.0335766	0	0	121.671	554.878	SLC7A5
thapsigargin PC3 UP	3/484	1.36E-04	0.00267132	0	0	60.8545	541.855	SLC7A5;PSAT1;SLC7A11
5182598 MCF7 UP	1/43	0.0107048	0.0335766	0	0	118.768	538.857	SLC7A11
benzethonium chloride MCF7 UP	1/43	0.0107048	0.0335766	0	0	118.768	538.857	SLC7A11
isotretinoin HL60 DOWN	1/43	0.0107048	0.0335766	0	0	118.768	538.857	SLC7A5
monensin MCF7 UP	1/43	0.0107048	0.0335766	0	0	118.768	538.857	SLC7A11
securinine HL60 UP	1/44	0.0109527	0.0335766	0	0	116	523.644	SLC7A11
2-deoxy-D-glucose MCF7 UP	1/44	0.0109527	0.0335766	0	0	116	523.644	SLC7A11
hexetidine MCF7 UP	1/44	0.0109527	0.0335766	0	0	116	523.644	SLC7A11
semustine PC3 UP	1/45	0.0112005	0.0335766	0	0	113.358	509.181	SLC7A11
thiostrepton PC3 UP	1/45	0.0112005	0.0335766	0	0	113.358	509.181	SLC7A11
fenoterol PC3 UP	1/45	0.0112005	0.0335766	0	0	113.358	509.181	SLC7A5
ionomycin MCF7 UP	1/45	0.0112005	0.0335766	0	0	113.358	509.181	SLC7A11
Diquat dication CTD 00005858	1/45	0.0112005	0.0335766	0	0	113.358	509.181	SLC7A11
clomifene MCF7 UP	1/46	0.0114483	0.0335766	0	0	110.833	495.416	SLC7A11
cloperastine PC3 UP	1/46	0.0114483	0.0335766	0	0	110.833	495.416	SLC7A11
geldanamycin PC3 UP	1/46	0.0114483	0.0335766	0	0	110.833	495.416	SLC7A11
dihydroergocristine HL60 DOWN	2/192	9.00E-04	0.0123835	0	0	69.4912	487.387	PSAT1;SLC7A11
prednisolone CTD 00006605	1/47	0.011696	0.0335766	0	0	108.418	482.301	SLC7A11
1,4-chrysenequinone HL60 UP	1/47	0.011696	0.0335766	0	0	108.418	482.301	SLC7A11
BW-B70C MCF7 UP	1/47	0.011696	0.0335766	0	0	108.418	482.301	SLC7A11
2-Mercaptobenzothiazole CTD 00000240	1/47	0.011696	0.0335766	0	0	108.418	482.301	SLC7A11
benzbromarone HL60 UP	1/47	0.011696	0.0335766	0	0	108.418	482.301	PSAT1
thioridazine PC3 UP	2/196	9.37E-04	0.0124849	0	0	68.0447	474.455	SLC7A5;SLC7A11
pizotifen PC3 UP	1/48	0.0119436	0.0335766	0	0	106.106	469.792	SLC7A11
syrosingopine MCF7 UP	1/48	0.0119436	0.0335766	0	0	106.106	469.792	SLC7A11
gossypol MCF7 UP	1/48	0.0119436	0.0335766	0	0	106.106	469.792	SLC7A11
estriol CTD 00005924	1/49	0.0121912	0.0335766	0	0	103.891	457.85	SLC7A11
DICHLOROMETHANE CTD 00006313	1/49	0.0121912	0.0335766	0	0	103.891	457.85	SLC7A11
clioquinol PC3 UP	1/49	0.0121912	0.0335766	0	0	103.891	457.85	SLC7A11
perphenazine PC3 UP	1/50	0.0124388	0.0335766	0	0	101.765	446.438	SLC7A11
ETHYLBENZENE CTD 00000178	1/50	0.0124388	0.0335766	0	0	101.765	446.438	SLC7A11
O-XYLENE CTD 00001228	1/50	0.0124388	0.0335766	0	0	101.765	446.438	SLC7A11
Elesclomol CTD 00004602	1/50	0.0124388	0.0335766	0	0	101.765	446.438	SLC7A11
mycophenolic acid CTD 00006358	1/50	0.0124388	0.0335766	0	0	101.765	446.438	SLC7A11
(+)-chelidonine HL60 DOWN	1/50	0.0124388	0.0335766	0	0	101.765	446.438	SLC7A11
STOCK1N-35696 MCF7 UP	1/50	0.0124388	0.0335766	0	0	101.765	446.438	SLC7A11
monorden MCF7 UP	1/50	0.0124388	0.0335766	0	0	101.765	446.438	SLC7A11
5155877 MCF7 UP	1/51	0.0126863	0.0338078	0	0	99.725	435.522	SLC7A11
nocodazole HL60 DOWN	2/212	0.00109503	0.0141327	0	0	62.8095	428.171	PSAT1;SLC7A11
securinine PC3 UP	1/52	0.0129337	0.0338078	0	0	97.7647	425.073	SLC7A11
dinoprostone PC3 UP	1/52	0.0129337	0.0338078	0	0	97.7647	425.073	SLC7A5
pararosaniline MCF7 UP	1/52	0.0129337	0.0338078	0	0	97.7647	425.073	SLC7A11
alprostadil PC3 UP	1/53	0.0131812	0.0340244	0	0	95.8798	415.061	SLC7A5
trimipramine PC3 UP	1/54	0.0134285	0.0340244	0	0	94.066	405.46	SLC7A11
3,3',4,4'-Tetrachlorobiphenyl CTD 00001342	1/54	0.0134285	0.0340244	0	0	94.066	405.46	SLC7A11
etacrynic acid MCF7 UP	1/54	0.0134285	0.0340244	0	0	94.066	405.46	SLC7A11
geldanamycin HL60 DOWN	1/54	0.0134285	0.0340244	0	0	94.066	405.46	SLC7A11
zidovudine PC3 UP	1/55	0.0136758	0.034231	0	0	92.3194	396.247	SLC7A11
5707885 MCF7 UP	1/56	0.0139231	0.03464	0	0	90.6364	387.399	SLC7A11
diethylstilbestrol CTD 00005818	2/233	0.00132049	0.016116	0	0	57.039	378.154	SLC7A5;SLC7A11
cephaeline PC3 DOWN	2/234	0.00133173	0.016116	0	0	56.7902	376.024	PSAT1;SLC7A11
prochlorperazine MCF7 UP	1/58	0.0144175	0.0350259	0	0	87.4474	370.717	SLC7A11
quinisocaine PC3 UP	1/58	0.0144175	0.0350259	0	0	87.4474	370.717	SLC7A11
estrone CTD 00005927	1/58	0.0144175	0.0350259	0	0	87.4474	370.717	SLC7A11
alpha-Tocopherol CTD 00007387	1/58	0.0144175	0.0350259	0	0	87.4474	370.717	SLC7A11
3,3',4,4',5-Pentachlorobiphenyl CTD 00001077	2/237	0.00136576	0.016116	0	0	56.0567	369.753	SLC7A5;SLC7A11
sulfasalazine CTD 00006719	1/59	0.0146646	0.0353251	0	0	85.9353	362.847	SLC7A11
zardaverine HL60 DOWN	1/60	0.0149116	0.0353251	0	0	84.4746	355.267	PSAT1
STOCK1N-35215 MCF7 UP	1/60	0.0149116	0.0353251	0	0	84.4746	355.267	SLC7A11
tamoxifen MCF7 UP	1/61	0.0151586	0.0353251	0	0	83.0625	347.964	SLC7A11
vanoxerine MCF7 UP	1/61	0.0151586	0.0353251	0	0	83.0625	347.964	SLC7A11
F0447-0125 MCF7 UP	1/61	0.0151586	0.0353251	0	0	83.0625	347.964	SLC7A11
Lead dichloride CTD 00001407	1/62	0.0154056	0.0353251	0	0	81.6967	340.922	ACSL4
toluene CTD 00006907	1/62	0.0154056	0.0353251	0	0	81.6967	340.922	SLC7A11
alvespimycin MCF7 UP	1/62	0.0154056	0.0353251	0	0	81.6967	340.922	SLC7A11
nocodazole MCF7 UP	1/62	0.0154056	0.0353251	0	0	81.6967	340.922	SLC7A11
cicloheximide HL60 DOWN	3/684	3.78E-04	0.0067919	0	0	42.5419	335.229	SLC7A5;PSAT1;SLC7A11
resveratrol MCF7 UP	1/63	0.0156525	0.0353251	0	0	80.375	334.129	SLC7A11
chlorprothixene MCF7 UP	1/63	0.0156525	0.0353251	0	0	80.375	334.129	SLC7A11
orciprenaline PC3 UP	1/63	0.0156525	0.0353251	0	0	80.375	334.129	SLC7A5
thiostrepton MCF7 UP	1/64	0.0158994	0.0356872	0	0	79.0952	327.571	SLC7A11
15-delta prostaglandin J2 PC3 UP	1/65	0.0161462	0.0358515	0	0	77.8555	321.237	SLC7A11
ciclosporin MCF7 UP	1/65	0.0161462	0.0358515	0	0	77.8555	321.237	SLC7A11
BAS-012416453 PC3 UP	1/66	0.016393	0.0362048	0	0	76.6538	315.117	PSAT1
Mehp CTD 00000849	1/68	0.0168863	0.0367056	0	0	74.3582	303.474	SLC7A11
deptropine PC3 UP	1/68	0.0168863	0.0367056	0	0	74.3582	303.474	SLC7A11
lomustine MCF7 UP	1/68	0.0168863	0.0367056	0	0	74.3582	303.474	SLC7A11
disulfiram MCF7 UP	1/69	0.0171329	0.0368537	0	0	73.261	297.934	SLC7A11
quercetin HL60 UP	1/70	0.0173795	0.0369987	0	0	72.1957	292.57	SLC7A11
fluspirilene MCF7 UP	1/70	0.0173795	0.0369987	0	0	72.1957	292.57	SLC7A11
verteporfin HL60 DOWN	2/283	0.00193973	0.022253	0	0	46.7711	292.095	SLC7A5;SLC7A11
fluoxetine CTD 00005988	1/71	0.017626	0.037331	0	0	71.1607	287.374	SLC7A11
chlorpromazine PC3 UP	1/72	0.0178725	0.0374687	0	0	70.1549	282.338	SLC7A11
gossypol HL60 UP	1/72	0.0178725	0.0374687	0	0	70.1549	282.338	SLC7A11
dihydroergotamine HL60 DOWN	2/293	0.00207739	0.0230123	0	0	45.1409	278.819	PSAT1;SLC7A11
lamivudine CTD 00007258	1/74	0.0183653	0.0383074	0	0	68.226	272.719	PSAT1
17-Ethynyl estradiol CTD 00005932	2/304	0.0022341	0.0234995	0	0	43.4724	265.352	SLC7A5;SLC7A11
Caspan CTD 00000180	3/808	6.18E-04	0.00934907	0	0	35.7578	264.215	SLC7A5;ACSL4;SLC7A11
thiram CTD 00006883	1/76	0.0188579	0.0389415	0	0	66.4	263.663	SLC7A11
withaferin A MCF7 UP	1/76	0.0188579	0.0389415	0	0	66.4	263.663	SLC7A11
STOCK1N-35215 PC3 UP	1/77	0.0191041	0.0392537	0	0	65.523	259.33	SLC7A11
withaferin A PC3 UP	1/80	0.0198425	0.0403691	0	0	63.0253	247.055	SLC7A11
wortmannin MCF7 UP	1/80	0.0198425	0.0403691	0	0	63.0253	247.055	SLC7A11
TRICHLOROETHYLENE CTD 00006932	1/81	0.0200885	0.0406693	0	0	62.2344	243.188	SLC7A11
tanespimycin MCF7 UP	1/87	0.0215636	0.043023	0	0	57.875	222.052	SLC7A11
felodipine MCF7 UP	1/87	0.0215636	0.043023	0	0	57.875	222.052	SLC7A11
gedunin CTD 00003449	1/89	0.0220549	0.0437917	0	0	56.554	215.709	SLC7A11
ampicillin CTD 00005394	1/91	0.022546	0.0441303	0	0	55.2917	209.677	SLC7A11
pimozide MCF7 UP	1/91	0.022546	0.0441303	0	0	55.2917	209.677	SLC7A11
Bexarotene CTD 00003225	1/91	0.022546	0.0441303	0	0	55.2917	209.677	SLC7A5
valinomycin MCF7 UP	1/94	0.0232823	0.0452452	0	0	53.5	201.163	SLC7A11
3'-Azido-3'-deoxythymidine CTD 00007047	2/374	0.00335971	0.0315355	0	0	35.1667	200.306	SLC7A5;PSAT1
thioguanosine MCF7 UP	1/95	0.0235276	0.0452452	0	0	52.9282	198.459	SLC7A11
geldanamycin MCF7 UP	1/95	0.0235276	0.0452452	0	0	52.9282	198.459	SLC7A11
tretinoin MCF7 UP	1/96	0.0237729	0.0452452	0	0	52.3684	195.816	SLC7A11
5224221 MCF7 UP	1/96	0.0237729	0.0452452	0	0	52.3684	195.816	SLC7A11
DL-PHENYLALANINE BOSS	1/96	0.0237729	0.0452452	0	0	52.3684	195.816	SLC7A5
alexidine MCF7 UP	1/99	0.0245084	0.0462191	0	0	50.7577	188.247	SLC7A11
alexidine HL60 UP	1/100	0.0247535	0.0462589	0	0	50.2424	185.836	SLC7A11
mefloquine PC3 UP	1/100	0.0247535	0.0462589	0	0	50.2424	185.836	SLC7A11
amantadine HL60 DOWN	1/102	0.0252436	0.0467515	0	0	49.2426	181.173	PSAT1
celastrol CTD 00002186	1/102	0.0252436	0.0467515	0	0	49.2426	181.173	SLC7A11
azacitidine MCF7 UP	1/103	0.0254885	0.0467855	0	0	48.7574	178.916	SLC7A11
ciclopirox MCF7 UP	1/103	0.0254885	0.0467855	0	0	48.7574	178.916	SLC7A11
picrotoxinin HL60 DOWN	1/105	0.0259782	0.0472643	0	0	47.8149	174.548	PSAT1
tyrphostin AG-1478 MCF7 UP	1/105	0.0259782	0.0472643	0	0	47.8149	174.548	SLC7A11
Chlorpyrifos oxon CTD 00000500	1/107	0.0264677	0.0479438	0	0	46.908	170.362	SLC7A5
methylbenzethonium chloride PC3 UP	1/108	0.0267124	0.0481757	0	0	46.4673	168.334	SLC7A11
emetine HL60 DOWN	2/435	0.00451882	0.0335766	0	0	30.1186	162.625	SLC7A5;PSAT1
prenylamine PC3 UP	1/111	0.0274462	0.0492839	0	0	45.1932	162.493	SLC7A11
Glycidamide CTD 00002776	1/114	0.0281796	0.0503816	0	0	43.9867	156.996	SLC7A11
AH-23848 PC3 UP	1/116	0.0286682	0.050616	0	0	43.2174	153.507	SLC7A11
suloctidil MCF7 UP	1/117	0.0289124	0.050616	0	0	42.8427	151.812	SLC7A11
fendiline MCF7 UP	1/117	0.0289124	0.050616	0	0	42.8427	151.812	SLC7A11
1,4-chrysenequinone PC3 UP	1/119	0.0294008	0.0512343	0	0	42.1123	148.519	SLC7A11
15-delta prostaglandin J2 MCF7 UP	1/122	0.030133	0.0522736	0	0	41.062	143.805	SLC7A11
perhexiline MCF7 UP	1/123	0.0303769	0.0522736	0	0	40.7234	142.29	SLC7A11
niclosamide MCF7 UP	1/123	0.0303769	0.0522736	0	0	40.7234	142.29	SLC7A11
genistein CTD 00007324	3/1231	0.00211735	0.0230123	0	0	22.9239	141.156	SLC7A5;PSAT1;SLC7A11
azacyclonol MCF7 UP	1/126	0.0311085	0.0530901	0	0	39.74	137.909	SLC7A11
daidzein CTD 00000166	1/127	0.0313522	0.0532859	0	0	39.4226	136.5	SLC7A5
Bisphenol A CTD 00000312	3/1262	0.00227598	0.0234995	0	0	22.3225	135.84	SLC7A5;PSAT1;SLC7A11
Oxazolone CTD 00006449	1/130	0.0320832	0.0540831	0	0	38.5	132.418	SLC7A5
colchicine HL60 DOWN	1/130	0.0320832	0.0540831	0	0	38.5	132.418	PSAT1
7646-79-9 CTD 00000928	4/3094	0.00250554	0.0252387	0	0	21.8835	131.066	SLC7A5;PSAT1;ACSL4;SLC7A11
lindane CTD 00001115	1/132	0.0325703	0.054681	0	0	37.9084	129.812	SLC7A11
quercetin CTD 00006679	4/3158	0.00271153	0.0266634	0	0	21.3583	126.233	SLC7A5;PSAT1;SLC7A11;ACSF2
glutathione CTD 00006035	1/136	0.0335438	0.0558613	0	0	36.7778	124.857	SLC7A11
MeIQx CTD 00001739	1/136	0.0335438	0.0558613	0	0	36.7778	124.857	SLC7A11
ACROLEIN CTD 00005313	1/139	0.0342735	0.0568472	0	0	35.9728	121.35	SLC7A11
Disodium selenite CTD 00007229	3/1370	0.00288766	0.027735	0	0	20.4404	119.521	SLC7A5;PSAT1;SLC7A11
cicloheximide MCF7 DOWN	1/141	0.0347597	0.057423	0	0	35.4554	119.105	SLC7A11
piroxicam CTD 00006571	2/549	0.00711848	0.0335766	0	0	23.7026	117.211	SLC7A5;PSAT1
mefloquine MCF7 UP	1/143	0.0352457	0.057932	0	0	34.9525	116.93	SLC7A11
Cadmium sulfate CTD 00001745	1/144	0.0354886	0.057932	0	0	34.7063	115.868	ACSL4
cefadroxil HL60 DOWN	1/144	0.0354886	0.057932	0	0	34.7063	115.868	PSAT1
prenylamine MCF7 UP	1/145	0.0357315	0.0580165	0	0	34.4635	114.823	SLC7A11
tonzonium bromide PC3 UP	1/146	0.0359743	0.0580165	0	0	34.2241	113.794	SLC7A11
fulvestrant PC3 DOWN	1/146	0.0359743	0.0580165	0	0	34.2241	113.794	PSAT1
Zinc acetate dihydrate CTD 00007284	1/149	0.0367025	0.0585256	0	0	33.5253	110.798	SLC7A11
lomustine PC3 UP	1/149	0.0367025	0.0585256	0	0	33.5253	110.798	SLC7A11
635-65-4 CTD 00005510	1/151	0.0371877	0.0586203	0	0	33.075	108.876	SLC7A11
mebendazole HL60 DOWN	1/151	0.0371877	0.0586203	0	0	33.075	108.876	PSAT1
parthenolide HL60 UP	1/151	0.0371877	0.0586203	0	0	33.075	108.876	SLC7A11
thioridazine MCF7 UP	1/155	0.0381576	0.0599204	0	0	32.2094	105.197	SLC7A11
epivincamine HL60 DOWN	1/160	0.0393688	0.0613558	0	0	31.1887	100.889	PSAT1
benzene CTD 00005481	2/615	0.00887502	0.0335766	0	0	21.0788	99.5873	SLC7A5;SLC7A11
cinnamaldehyde CTD 00000671	1/165	0.0405787	0.0630038	0	0	30.2302	96.873	SLC7A11
DL-METHIONINE BOSS	1/167	0.0410624	0.063516	0	0	29.863	95.3423	SLC7A5
methylergometrine HL60 DOWN	1/169	0.0415459	0.0635825	0	0	29.5045	93.8525	PSAT1
pyrvinium MCF7 UP	1/170	0.0417875	0.0635825	0	0	29.3284	93.1223	SLC7A11
bicalutamide CTD 00002279	1/170	0.0417875	0.0635825	0	0	29.3284	93.1223	SLC7A11
captopril HL60 DOWN	1/170	0.0417875	0.0635825	0	0	29.3284	93.1223	PSAT1
5109870 MCF7 UP	1/171	0.0420291	0.0635825	0	0	29.1544	92.4018	SLC7A11
carmustine PC3 UP	1/171	0.0420291	0.0635825	0	0	29.1544	92.4018	SLC7A11
8-Bromo-cAMP, Na CTD 00007044	2/652	0.00993853	0.0335766	0	0	19.841	91.4936	PSAT1;SLC7A11
astemizole MCF7 UP	1/173	0.0425122	0.0637241	0	0	28.8125	90.9889	SLC7A11
COBALT CTD 00005696	1/173	0.0425122	0.0637241	0	0	28.8125	90.9889	PSAT1
O,P'-DDT CTD 00000838	1/178	0.043719	0.0649494	0	0	27.9915	87.6127	SLC7A5
L-leucine BOSS	1/182	0.0446836	0.0656737	0	0	27.3674	85.062	SLC7A5
calmidazolium MCF7 UP	1/182	0.0446836	0.0656737	0	0	27.3674	85.062	SLC7A11
5,6-BENZOFLAVONE CTD 00007276	1/182	0.0446836	0.0656737	0	0	27.3674	85.062	SLC7A5
piperlongumine HL60 UP	1/184	0.0451656	0.0656809	0	0	27.0656	83.8335	SLC7A11
terfenadine MCF7 UP	1/184	0.0451656	0.0656809	0	0	27.0656	83.8335	SLC7A11
ZEARALENONE CTD 00007008	1/184	0.0451656	0.0656809	0	0	27.0656	83.8335	SLC7A5
15-delta prostaglandin J2 HL60 UP	1/185	0.0454065	0.0657996	0	0	26.9171	83.2304	SLC7A11
liothyronine BOSS	1/187	0.0458882	0.0662651	0	0	26.625	82.0462	SLC7A5
L-glutamic acid BOSS	1/190	0.0466104	0.0668406	0	0	26.1984	80.3226	SLC7A5
L-glutamine BOSS	1/190	0.0466104	0.0668406	0	0	26.1984	80.3226	SLC7A5
phenoxybenzamine MCF7 UP	1/191	0.046851	0.0669532	0	0	26.0592	79.7616	SLC7A11
ipratropium bromide HL60 DOWN	1/192	0.0470916	0.0670649	0	0	25.9215	79.2072	PSAT1
valproic acid HL60 DOWN	1/195	0.0478131	0.0678584	0	0	25.5168	77.5826	PSAT1
alprazolam BOSS	1/199	0.0487743	0.0689856	0	0	24.9962	75.5023	SLC7A5
cephaeline MCF7 DOWN	1/201	0.0492547	0.0693613	0	0	24.7437	74.4973	SLC7A11
co-dergocrine mesilate HL60 DOWN	1/203	0.0497348	0.0693935	0	0	24.4963	73.5146	PSAT1
parthenolide PC3 UP	1/203	0.0497348	0.0693935	0	0	24.4963	73.5146	SLC7A11
0179445-0000 MCF7 UP	1/204	0.0499748	0.0694936	0	0	24.3744	73.0314	SLC7A11
progesterone CTD 00006624	3/1915	0.00755672	0.0335766	0	0	14.1865	69.3053	SLC7A5;PSAT1;SLC7A11
LUCANTHONE CTD 00006227	1/213	0.0521327	0.0720093	0	0	23.329	68.913	PSAT1
PARAQUAT CTD 00006471	1/213	0.0521327	0.0720093	0	0	23.329	68.913	SLC7A11
piperlongumine MCF7 UP	1/216	0.0528511	0.0724479	0	0	23	67.6264	SLC7A11
Periodate-oxidized adenosine CTD 00001296	1/216	0.0528511	0.0724479	0	0	23	67.6264	ACSL4
benzo[a]pyrene CTD 00005488	4/4424	0.00984313	0.0335766	0	0	14.095	65.1328	SLC7A5;PSAT1;ACSL4;SLC7A11
parthenolide MCF7 UP	1/223	0.0545256	0.0743204	0	0	22.2669	64.7763	SLC7A11
FENRETINIDE CTD 00007166	1/228	0.0557203	0.07554	0	0	21.7709	62.8616	SLC7A5
celastrol MCF7 UP	1/229	0.0559591	0.07554	0	0	21.6743	62.49	SLC7A11
1-NITROPYRENE CTD 00001569	1/234	0.0571524	0.0768857	0	0	21.2039	60.6862	PSAT1
lycorine HL60 DOWN	2/862	0.0170102	0.0367813	0	0	14.8333	60.4301	SLC7A5;PSAT1
gemcitabine CTD 00002382	1/235	0.0573909	0.0769559	0	0	21.1122	60.3359	PSAT1
Prestwick-983 HL60 DOWN	1/236	0.0576293	0.0770256	0	0	21.0213	59.9889	PSAT1
dorzolamide HL60 DOWN	1/238	0.0581061	0.0771634	0	0	20.8418	59.305	PSAT1
flunixin HL60 DOWN	1/238	0.0581061	0.0771634	0	0	20.8418	59.305	PSAT1
puromycin MCF7 UP	1/242	0.059059	0.0779277	0	0	20.4917	57.9755	SLC7A11
1-chloro-2,4-dinitrobenzene CTD 00005848	1/242	0.059059	0.0779277	0	0	20.4917	57.9755	SLC7A5
emetine MCF7 DOWN	1/244	0.0595352	0.0783059	0	0	20.321	57.3293	SLC7A11
quinpirole HL60 DOWN	1/245	0.0597732	0.0783693	0	0	20.2367	57.0107	PSAT1
cicloheximide PC3 DOWN	1/247	0.0602491	0.0787433	0	0	20.0701	56.3823	SLC7A11
cyclosporin A CTD 00007121	4/4825	0.0136573	0.034231	0	0	12.5899	54.0546	SLC7A5;PSAT1;SLC7A11;ACSF2
mitoxantrone CTD 00006345	1/255	0.0621508	0.0807178	0	0	19.4301	53.9806	SLC7A5
minoxidil PC3 DOWN	1/255	0.0621508	0.0807178	0	0	19.4301	53.9806	PSAT1
zuclopenthixol PC3 DOWN	1/260	0.0633377	0.0814906	0	0	19.0502	52.5647	PSAT1
emetine PC3 DOWN	1/260	0.0633377	0.0814906	0	0	19.0502	52.5647	SLC7A11
cyclopenthiazide PC3 DOWN	1/261	0.063575	0.0815418	0	0	18.976	52.2889	PSAT1
rifabutin MCF7 UP	1/267	0.0649975	0.0828517	0	0	18.5423	50.6836	ACSF2
niclosamide HL60 DOWN	1/267	0.0649975	0.0828517	0	0	18.5423	50.6836	PSAT1
Enterolactone CTD 00001393	2/971	0.0213475	0.0430074	0	0	13.0898	50.354	SLC7A5;SLC7A11
MG-132 MCF7 UP	1/270	0.0657081	0.0834998	0	0	18.3327	49.9114	SLC7A11
ETHYL METHANESULFONATE CTD 00005938	3/2315	0.0129281	0.0338078	0	0	11.4725	49.8866	SLC7A5;ACSL4;SLC7A11
puromycin HL60 UP	1/274	0.0666549	0.0844431	0	0	18.0604	48.9118	SLC7A11
cyclophosphamide CTD 00005734	1/280	0.0680736	0.0854567	0	0	17.6667	47.4733	SLC7A11
anisomycin HL60 DOWN	2/1034	0.0240531	0.0455686	0	0	12.25	45.6617	SLC7A5;PSAT1
3-methylcholanthrene CTD 00006310	1/297	0.072084	0.0894015	0	0	16.6377	43.7558	ACSL4
OCHRATOXIN A CTD 00001202	1/297	0.072084	0.0894015	0	0	16.6377	43.7558	SLC7A11
lycorine PC3 DOWN	1/302	0.0732609	0.0905891	0	0	16.3571	42.7531	SLC7A11
MG-262 MCF7 UP	1/312	0.0756111	0.0932161	0	0	15.8232	40.8578	SLC7A11
N-Acetyl-L-cysteine CTD 00005305	1/315	0.0763152	0.0938042	0	0	15.6696	40.316	SLC7A11
menadione CTD 00007386	2/1140	0.0289234	0.050616	0	0	11.0469	39.1402	PSAT1;SLC7A11
cycloheximide CTD 00005731	1/324	0.0784251	0.0958271	0	0	15.226	38.7595	SLC7A5
helveticoside PC3 UP	1/324	0.0784251	0.0958271	0	0	15.226	38.7595	SLC7A11
HC toxin MCF7 UP	1/332	0.0802972	0.0978253	0	0	14.852	37.457	ACSF2
menadione HL60 UP	1/334	0.0807648	0.0981008	0	0	14.7613	37.1425	SLC7A11
indomethacin CTD 00006147	1/335	0.0809985	0.0981008	0	0	14.7163	36.9869	SLC7A11
pergolide HL60 DOWN	1/341	0.0823998	0.0995062	0	0	14.4522	36.0752	PSAT1
clopamide HL60 DOWN	1/345	0.083333	0.10034	0	0	14.2812	35.4876	SLC7A11
atovaquone MCF7 DOWN	1/354	0.08543	0.102566	0	0	13.9108	34.2213	SLC7A11
MERCURY CTD 00006274	1/364	0.0877555	0.104749	0	0	13.5207	32.8985	SLC7A5
diltiazem PC3 DOWN	1/364	0.0877555	0.104749	0	0	13.5207	32.8985	PSAT1
scopolamine PC3 DOWN	1/368	0.0886844	0.105249	0	0	13.3706	32.3925	PSAT1
0175029-0000 MCF7 UP	1/368	0.0886844	0.105249	0	0	13.3706	32.3925	SLC7A11
Arsenenous acid CTD 00000922	2/1283	0.0361023	0.0580165	0	0	9.73927	32.348	SLC7A5;SLC7A11
Copper sulfate CTD 00007279	4/6016	0.0310661	0.0530901	0	0	9.30339	32.298	PSAT1;ACSL4;SLC7A11;ACSF2
sanguinarine MCF7 DOWN	1/376	0.0905398	0.107143	0	0	13.08	31.4177	SLC7A11
ampyrone HL60 UP	1/380	0.0914664	0.10793	0	0	12.9393	30.948	ACSF2
sanguinarine HL60 UP	1/384	0.0923923	0.108712	0	0	12.8016	30.4896	SLC7A11
TERT-BUTYL HYDROPEROXIDE CTD 00007349	2/1341	0.0392059	0.0613334	0	0	9.28852	30.0849	SLC7A5;SLC7A11
piperlongumine HL60 DOWN	1/389	0.0935485	0.10976	0	0	12.6334	29.9319	ACSL4
AFLATOXIN B1 CTD 00007128	3/3081	0.0286132	0.050616	0	0	8.24415	29.2988	PSAT1;ACSL4;SLC7A11
Dronabinol CTD 00006853	1/402	0.0965493	0.11296	0	0	12.2157	28.5567	ACSL4
thapsigargin MCF7 UP	1/407	0.0977013	0.113985	0	0	12.0622	28.0547	SLC7A11
Pirinixic acid CTD 00000280	2/1402	0.0425856	0.0637241	0	0	8.85476	27.9478	SLC7A5;PSAT1
alprostadil HL60 UP	1/409	0.0981617	0.114199	0	0	12.0018	27.8579	SLC7A5
Pentabromodiphenyl ether CTD 00003077	1/415	0.099542	0.11548	0	0	11.8243	27.2807	SLC7A11
diclofenac CTD 00005804	1/427	0.102298	0.118278	0	0	11.4842	26.1824	PSAT1
8-azaguanine HL60 UP	1/428	0.102527	0.118278	0	0	11.4567	26.0941	SLC7A11
deptropine HL60 DOWN	1/435	0.104131	0.119724	0	0	11.2679	25.4891	PSAT1
carbamazepine CTD 00005574	1/436	0.10436	0.119724	0	0	11.2414	25.4045	PSAT1
etoposide CTD 00005948	1/461	0.110068	0.125923	0	0	10.6168	23.4277	SLC7A5
latamoxef HL60 DOWN	2/1578	0.0529764	0.0724479	0	0	7.79146	22.8906	SLC7A5;SLC7A11
Phorbol 12-myristate 13-acetate CTD 00006852	1/483	0.115068	0.131279	0	0	10.1209	21.8837	SLC7A11
clindamycin HL60 DOWN	2/1626	0.0559691	0.07554	0	0	7.54146	21.7417	SLC7A5;SLC7A11
trichostatin A CTD 00000660	3/3584	0.0431652	0.0643582	0	0	6.87545	21.6076	SLC7A5;SLC7A11;ACSF2
vorinostat MCF7 DOWN	1/492	0.117106	0.133237	0	0	9.93075	21.2982	SLC7A11
3-(1-methylpyrrolidin-2-yl)pyridine CTD 00006393	1/499	0.118689	0.134553	0	0	9.78765	20.8599	SLC7A5
alprostadil HL60 DOWN	1/500	0.118915	0.134553	0	0	9.76754	20.7984	PSAT1
Dasatinib CTD 00004330	1/502	0.119367	0.134696	0	0	9.72754	20.6764	PSAT1
Tetradioxin CTD 00006848	3/3768	0.0493758	0.0693613	0	0	6.46614	19.452	SLC7A5;PSAT1;SLC7A11
curcumin CTD 00000663	1/528	0.125224	0.140919	0	0	9.23529	19.1878	SLC7A11
GDC-0941 CTD 00004868	1/533	0.126346	0.141796	0	0	9.14615	18.9209	PSAT1
trichostatin A HL60 DOWN	1/543	0.128588	0.143921	0	0	8.97279	18.4045	SLC7A11
Decitabine CTD 00000750	2/1800	0.0673585	0.0850736	0	0	6.74713	18.2019	SLC7A5;ACSF2
COUMESTROL CTD 00005717	2/1812	0.0681743	0.0854567	0	0	6.69797	17.9887	SLC7A5;SLC7A11
puromycin PC3 UP	1/552	0.130602	0.14578	0	0	8.82214	17.9584	SLC7A5
anisomycin PC3 DOWN	1/558	0.131942	0.146879	0	0	8.72442	17.6704	SLC7A11
Irinotecan hydrochloride CTD 00002224	1/565	0.133504	0.148218	0	0	8.61303	17.3434	PSAT1
vorinostat HL60 DOWN	1/569	0.134395	0.148808	0	0	8.55062	17.1608	SLC7A11
NICKEL SULFATE CTD 00001417	1/576	0.135954	0.14973	0	0	8.44348	16.8485	SLC7A5
sulfaguanidine PC3 DOWN	1/583	0.137509	0.151041	0	0	8.33892	16.5449	PSAT1
4-Hydroxytamoxifen CTD 00000850	1/586	0.138176	0.15137	0	0	8.29487	16.4175	SLC7A5
trichostatin A MCF7 DOWN	1/588	0.13862	0.151455	0	0	8.26576	16.3333	SLC7A11
acetaminophen CTD 00005295	3/4135	0.0632113	0.0814906	0	0	5.75859	15.901	SLC7A5;PSAT1;SLC7A11
vorinostat MCF7 UP	1/613	0.144152	0.157084	0	0	7.91789	15.336	ACSF2
sulpiride PC3 DOWN	1/617	0.145035	0.15763	0	0	7.86485	15.1853	PSAT1
methotrexate CTD 00006299	1/619	0.145476	0.157695	0	0	7.83859	15.1108	ACSL4
Retinoic acid CTD 00006918	3/4258	0.0682826	0.0854567	0	0	5.54877	14.8934	SLC7A5;PSAT1;SLC7A11
estradiol CTD 00005920	3/4336	0.0716116	0.0893522	0	0	5.42188	14.2948	SLC7A5;PSAT1;SLC7A11
neostigmine bromide PC3 DOWN	1/650	0.152289	0.164648	0	0	7.45223	14.0249	PSAT1
raloxifene CTD 00007367	1/686	0.160146	0.17269	0	0	7.04745	12.9086	SLC7A11
scriptaid MCF7 UP	1/688	0.160581	0.172708	0	0	7.0262	12.8506	ACSL4
scriptaid PC3 DOWN	1/692	0.16145	0.173192	0	0	6.98408	12.7359	SLC7A11
digitoxigenin PC3 DOWN	1/694	0.161884	0.173208	0	0	6.9632	12.6791	PSAT1
meclofenoxate HL60 DOWN	1/713	0.166001	0.177153	0	0	6.77072	12.1586	PSAT1
puromycin PC3 DOWN	1/722	0.167945	0.178766	0	0	6.68308	11.9234	PSAT1
zalcitabine PC3 DOWN	1/726	0.168808	0.179223	0	0	6.64483	11.8211	PSAT1
medrysone HL60 DOWN	1/760	0.176114	0.1865	0	0	6.33597	11.0032	PSAT1
Vitinoin CTD 00007069	1/780	0.180388	0.190538	0	0	6.16688	10.5617	SLC7A5
tamoxifen CTD 00006827	1/802	0.185069	0.194487	0	0	5.99064	10.1064	SLC7A5
captopril PC3 DOWN	1/856	0.196467	0.205941	0	0	5.59649	9.10696	PSAT1
lycorine HL60 UP	1/862	0.197725	0.206735	0	0	5.55575	9.00519	SLC7A11
trichostatin A MCF7 UP	1/874	0.200237	0.208652	0	0	5.47595	8.8067	ACSF2
Demecolcine CTD 00005762	1/876	0.200656	0.208652	0	0	5.46286	8.77425	SLC7A11
Bortezomib CTD 00003736	1/878	0.201073	0.208652	0	0	5.44983	8.74199	SLC7A5
hydrogen peroxide CTD 00006118	2/2673	0.135472	0.149599	0	0	4.32397	8.64358	SLC7A5;SLC7A11
Silica CTD 00006678	1/898	0.205243	0.212445	0	0	5.32274	8.42888	PSAT1
67526-95-8 CTD 00007263	1/953	0.21662	0.22366	0	0	5.00079	7.64925	SLC7A5
diazinon CTD 00005790	1/1027	0.231722	0.238656	0	0	4.62208	6.75848	SLC7A11
formaldehyde CTD 00006001	2/3192	0.182715	0.192503	0	0	3.51202	5.96982	ACSL4;SLC7A11
phenobarbital CTD 00006510	1/1129	0.252155	0.258411	0	0	4.18152	5.76093	SLC7A11
trichostatin A PC3 DOWN	1/1133	0.252947	0.258582	0	0	4.16586	5.72629	SLC7A11
CADMIUM CTD 00005555	1/1142	0.254727	0.259759	0	0	4.13103	5.64943	SLC7A11
vincristine CTD 00006988	1/1245	0.274861	0.2796	0	0	3.76829	4.8667	SLC7A11
METHYL METHANESULFONATE CTD 00006307	2/3864	0.248844	0.255653	0	0	2.78491	3.87362	SLC7A5;ACSL4
lobeline HL60 DOWN	1/1510	0.324668	0.329455	0	0	3.06262	3.4453	SLC7A11
SELENIUM CTD 00006731	1/1559	0.33357	0.337658	0	0	2.95844	3.24808	SLC7A5
resveratrol CTD 00002483	1/1601	0.341126	0.344462	0	0	2.87422	3.09123	SLC7A5
ZINC CTD 00007011	1/1642	0.348435	0.350985	0	0	2.79616	2.948	SLC7A11
2-Methylcholine CTD 00002006	1/1666	0.352683	0.3544	0	0	2.75225	2.86835	SLC7A5
COPPER CTD 00005706	1/1688	0.356558	0.357424	0	0	2.7131	2.79791	SLC7A11
atrazine CTD 00005450	1/2968	0.552141	0.552141	0	0	1.43478	0.852191	SLC7A5
